# Supplementary material for: A Broad Spectrum Antiparasitic Activity of Organotin (IV) Derivatives and Its Untargeted Proteomic Profiling Using Leishmania donovani
Source: Pathogens. 2022 Nov 26;11(12):1424. doi: 10.3390/pathogens11121424 (PMC9785441; doi:10.3390/pathogens11121424)
Supplement: Supplementary file 1 [file pathogens-11-01424-s001.zip]

Archive with 4 entries (4 files):
- pathogens-2031974-supplementary.pdf
- Proteomics Host cell with MS26Et3.xlsx
- Proteomics Infected cells with MS26Et3.xlsx
- Proteomics Leish infection.xlsx
