# Supplementary material for: A Broad Spectrum Antiparasitic Activity of Organotin (IV) Derivatives and Its Untargeted Proteomic Profiling Using Leishmania donovani
Source: Pathogens. 2022 Nov 26;11(12):1424. doi: 10.3390/pathogens11121424 (PMC9785441; doi:10.3390/pathogens11121424)
Supplement: Supplementary file 1 [file pathogens-11-01424-s001.zip › Proteomics Host cell with MS26Et3.xlsx]

## Sheet: Output
Master.Protein.Accession	Protein.Name	Gene.Name	logFC	AveExpr	t	P.Value	adj.P.Val	B	count	sca.t	sca.P.Value	sca.adj.pval	log.sca.pval	diffexpressed
A0A140T8J4	Heme-binding protein 1		-0.508869	0.0214876	-4.67703	0.00159392	0.354693	-0.860497	18	-4.38638	0.00175475	0.354452	2.75578	DOWN
A0A2I3BQZ9	Amyloid-beta A4 protein		-0.554666	-0.0436144	-4.93617	0.00114521	0.354693	-0.599988	17	-4.60618	0.00127922	0.354452	2.89305	DOWN
A2A5R2	Brefeldin A-inhibited guanine nucleotide-exchange protein 2		-0.248404	-0.0243833	-3.01586	0.016691	0.712851	-2.82176	96	-3.50447	0.00667641	0.616721	2.17546	DOWN
B1AXD8	Akirin-2		-0.657053	-0.0682841	-5.09006	0.000945381	0.354693	-0.451203	8	-4.29341	0.00200999	0.354452	2.69681	DOWN
E9PZF4	Nebulin-related-anchoring protein		-1.15227	0.147137	-3.61318	0.00686604	0.566586	-2.0622	2	-3.48972	0.0068332	0.621922	2.16538	DOWN
F8WIP8	Osteopontin		-1.09375	-0.23278	-5.49565	0.000579483	0.314488	-0.0796508	25	-5.71993	0.00028698	0.197347	3.54215	DOWN
G3UZ26	Serine hydroxymethyltransferase (Fragment)		-0.249598	0.00631858	-2.88084	0.020515	0.717881	-2.99975	85	-3.29428	0.00931447	0.670317	2.03084	DOWN
K3W4L3	Prosaposin		-0.514795	0.036483	-3.58145	0.00718967	0.567119	-2.10119	46	-3.82671	0.0040481	0.447388	2.39275	DOWN
O35114	Lysosome membrane protein 2		-0.426102	0.0185346	-3.84368	0.00493439	0.510568	-1.78416	13	-3.37926	0.00813653	0.660513	2.08956	DOWN
O55042	Alpha-synuclein		-1.62943	-0.138186	-5.63566	0.000491957	0.304472	0.0418823	2	-5.34445	0.000465737	0.247585	3.33186	DOWN
O70591	Prefoldin subunit 2		-0.238226	0.0647674	-3.01584	0.0166916	0.712851	-2.82179	49	-3.305	0.00915668	0.668142	2.03826	DOWN
O88508	DNA (cytosine-5)-methyltransferase 3A		-0.21555	0.0825177	-3.39677	0.00942475	0.640987	-2.33136	57	-3.91893	0.00351669	0.41499	2.45387	DOWN
O88630	Golgi SNAP receptor complex member 1		-0.416972	0.0267623	-4.68844	0.00157058	0.354693	-0.848766	17	-4.10585	0.00265341	0.370584	2.5762	DOWN
O88876	Short-chain dehydrogenase/reductase 3		-0.569961	-0.0909047	-6.00423	0.000323641	0.250377	0.346019	14	-5.0996	0.000645498	0.285356	3.19011	DOWN
O88878	AN1-type zinc finger protein 5		-0.886026	-0.0829977	-7.05577	0.000107282	0.165993	1.09871	17	-6.7383	8.47657e-05	0.119777	4.07178	DOWN
P10605	Cathepsin B		-0.321194	0.0607167	-3.35604	0.0100104	0.652154	-2.38283	44	-3.59835	0.00576312	0.548738	2.23934	DOWN
P14901	Heme oxygenase 1		-1.32827	-0.084771	-3.07175	0.015333	0.712851	-2.74866	126	-3.27139	0.00966118	0.678054	2.01497	DOWN
P34902	Cytokine receptor common subunit gamma		-0.456697	-0.0238198	-3.98843	0.00402548	0.462959	-1.61441	10	-3.3501	0.00852225	0.660513	2.06945	DOWN
P37040	NADPH--cytochrome P450 reductase		-0.275797	0.0563405	-4.61405	0.00172983	0.354693	-0.925717	170	-6.19509	0.000159806	0.141291	3.79641	DOWN
P43883	Perilipin-2		-0.940774	-0.245659	-3.57674	0.00723904	0.567119	-2.10699	23	-3.74371	0.00459908	0.499363	2.33733	DOWN
P59325	Eukaryotic translation initiation factor 5		-0.262034	0.0331291	-3.56557	0.0073576	0.569202	-2.12075	87	-4.21983	0.00224001	0.354452	2.64975	DOWN
P60060	Protein transport protein Sec61 subunit gamma		-0.674163	0.160522	-4.84201	0.00128993	0.354693	-0.693191	5	-3.92777	0.00346977	0.41499	2.4597	DOWN
P97310	DNA replication licensing factor MCM2		-0.328817	0.0650606	-4.54077	0.00190402	0.35709	-1.00255	201	-5.59774	0.00033524	0.20748	3.47464	DOWN
Q3U1C4	SECIS-binding protein 2		-2.44424	0.460868	-3.48985	0.00821819	0.591423	-2.21467	13	-3.68307	0.00505133	0.515347	2.29659	DOWN
Q4FE56	Ubiquitinyl hydrolase 1		-0.325162	0.0549179	-5.25489	0.000772731	0.341602	-0.296656	109	-6.72606	8.59511e-05	0.119777	4.06575	DOWN
Q5IRJ6	Zinc transporter 9		-1.08329	0.125384	-6.59083	0.00017208	0.213	0.785687	9	-6.08173	0.000183267	0.14178	3.73692	DOWN
Q5U405	Transmembrane protease serine 13		-1.67093	0.028983	-4.15983	0.00317561	0.446678	-1.41839	13	-4.34027	0.00187672	0.354452	2.7266	DOWN
Q640M1	U3 small nucleolar RNA-associated protein 14 homolog A		-0.257816	0.0474157	-3.09322	0.0148424	0.706614	-2.72067	110	-3.60985	0.00566066	0.548738	2.24713	DOWN
Q64337	Sequestosome-1		-0.596189	-0.0178315	-4.64142	0.00166928	0.354693	-0.89728	27	-4.74838	0.00104656	0.354452	2.98024	DOWN
Q68FG3	Protein SPT2 homolog		-1.25938	0.0283903	-5.35679	0.000683452	0.325376	-0.203559	10	-5.32148	0.000480049	0.247585	3.31871	DOWN
Q6PA06	Atlastin-2		-0.310476	-0.00349366	-4.50531	0.00199508	0.363163	-1.0401	28	-4.30223	0.00198416	0.354452	2.70242	DOWN
Q80TD3	Folliculin-interacting protein 2		-0.674361	0.0421442	-6.33532	0.000225437	0.232538	0.600597	4	-4.34678	0.00185897	0.354452	2.73073	DOWN
Q8BGB2	Tetratricopeptide repeat protein 7A		-0.664155	-0.0107885	-4.01836	0.00386097	0.462959	-1.57978	3	-3.30365	0.0091763	0.668142	2.03733	DOWN
Q8BN82	Sialin		-1.27918	0.107638	-7.89522	4.83833e-05	0.149722	1.59397	4	-6.62227	9.67664e-05	0.119777	4.01428	DOWN
Q8BP47	Asparagine--tRNA ligase, cytoplasmic		-0.375648	-0.0246024	-3.5933	0.00706693	0.567119	-2.0866	168	-4.07132	0.00279412	0.370584	2.55375	DOWN
Q8K1H7	T-complex protein 11-like protein 2		-0.672264	0.0784372	-4.92872	0.00115599	0.354693	-0.607301	10	-4.38913	0.00174776	0.354452	2.75752	DOWN
Q8R2I1	GDP-fucose transporter 1		-0.723427	0.0891712	-4.56935	0.00183393	0.354693	-0.972468	5	-3.89467	0.00364892	0.418207	2.43784	DOWN
Q8VHN8	Tudor-interacting repair regulator protein		-1.22518	0.0994048	-7.13821	9.89011e-05	0.165993	1.15118	18	-7.18211	5.1826e-05	0.119777	4.28545	DOWN
Q8VIM9	Immunity-related GTPase family Q protein		-0.611799	0.0398591	-3.41421	0.00918516	0.63873	-2.30939	16	-3.41114	0.00773568	0.660513	2.1115	DOWN
Q91YN9	BAG family molecular chaperone regulator 2		-0.358006	0.0529845	-4.08	0.00354457	0.462959	-1.50901	47	-4.4214	0.0016678	0.354452	2.77785	DOWN
Q9CPN7	RIKEN cDNA 1810009J06 gene		-1.04046	0.0856699	-3.22033	0.0122559	0.675233	-2.55611	19	-3.37032	0.00825281	0.660513	2.0834	DOWN
Q9D0D5	General transcription factor IIE subunit 1		-0.254652	0.0603952	-3.63029	0.00669804	0.566586	-2.04125	34	-3.67951	0.00507936	0.515347	2.29419	DOWN
Q9D3D0	Alpha-tocopherol transfer protein-like		-0.430285	0.0962979	-3.75125	0.00562835	0.527786	-1.89455	22	-3.68913	0.0050041	0.515347	2.30067	DOWN
Q9D5K4-2	Isoform 2 of S100P-binding protein		-1.37216	0.0705849	-4.61325	0.00173163	0.354693	-0.92655	2	-4.39939	0.00172189	0.354452	2.76399	DOWN
Q9D771	Proton-activated chloride channel		-0.838958	0.0652639	-4.19241	0.00303712	0.437134	-1.38175	8	-3.99161	0.00315008	0.397874	2.50168	DOWN
Q9D832	DnaJ homolog subfamily B member 4		-0.37893	0.00555324	-3.77712	0.00542415	0.522222	-1.86349	49	-4.08829	0.00272398	0.370584	2.5648	DOWN
Q9DC48	Pre-mRNA-processing factor 17		-0.385775	0.0771638	-4.24398	0.00283108	0.41718	-1.32417	44	-4.55546	0.00137516	0.354452	2.86165	DOWN
Q9ERE7	LRP chaperone MESD		-0.265947	0.0871976	-3.65623	0.00645158	0.566586	-2.00957	23	-3.31517	0.00900938	0.668142	2.04531	DOWN
Q9JL35	High mobility group nucleosome-binding domain-containing protein 5		-0.312792	0.00815568	-3.72935	0.00580761	0.536467	-1.92092	41	-3.96562	0.00327631	0.405541	2.48462	DOWN
Q9QUK9	TESP4		-1.49339	0.121123	-3.79424	0.00529338	0.522222	-1.84301	24	-4.00448	0.0030895	0.397874	2.51011	DOWN
Q9R078	5'-AMP-activated protein kinase subunit beta-1		-0.451604	-0.0850027	-4.34569	0.00246761	0.408381	-1.21207	9	-3.43018	0.00750615	0.660513	2.12458	DOWN
Q9R1Q9	V-type proton ATPase subunit S1		-0.404321	0.0141085	-4.33378	0.00250743	0.408381	-1.22509	28	-4.33015	0.00190468	0.354452	2.72018	DOWN
Q9Z1A1	TFG protein		-0.37771	0.0402359	-4.94214	0.00113666	0.354693	-0.594141	34	-5.04428	0.000695724	0.287056	3.15756	DOWN
Q9Z1R9	Protease, serine 1 (trypsin 1)		-1.36931	0.072058	-4.11507	0.00337708	0.459687	-1.46905	49	-4.37538	0.00178307	0.354452	2.74883	DOWN
A0A087WNR7	Ribosomal biogenesis factor		0.116305	-0.00466328	0.629632	0.546516	0.999804	-5.60437	9	0.596358	0.565632	0.999788	0.247466	NO
A0A087WNV1	Arf-GAP domain and FG repeat-containing protein 1		0.044844	0.0839378	0.464158	0.654921	0.999804	-5.69336	29	0.468498	0.650568	0.999788	0.186707	NO
A0A087WNX7	Snf2-related CREBBP activator protein		-0.121196	0.0286666	-1.08772	0.308441	0.999804	-5.24057	31	-1.1208	0.291389	0.999788	0.535527	NO
A0A087WP33	Autophagy-related protein 9 (Fragment)		-0.186341	0.0261603	-0.816371	0.437952	0.999804	-5.47543	5	-0.770426	0.460791	0.999788	0.336496	NO
A0A087WP92	E3 ubiquitin-protein ligase TRIP12 (Fragment)		-0.0223135	0.104788	-0.229759	0.824053	0.999804	-5.77519	25	-0.225667	0.826502	0.999788	0.0827563	NO
A0A087WQ11	S-phase kinase-associated protein 2		0.256017	-0.0737953	0.842741	0.423884	0.999804	-5.45495	5	0.834268	0.425719	0.999788	0.370877	NO
A0A087WQ86	Dedicator of cytokinesis protein 10		0.075492	0.0290876	1.21741	0.258183	0.999804	-5.11124	104	1.54949	0.155673	0.966784	0.807786	NO
A0A087WQH8	Probable UDP-sugar transporter protein SLC35A4		0.0488069	0.130162	0.333705	0.747193	0.999804	-5.74552	13	0.315187	0.759805	0.999788	0.119298	NO
A0A087WQQ5	Kinectin		-0.0653078	0.139488	-0.860967	0.414348	0.999804	-5.44049	9	-0.576015	0.578722	0.999788	0.23753	NO
A0A087WQS2	Basic leucine zipper and W2 domain-containing protein 1		-0.140121	0.0647323	-1.14392	0.285771	0.999804	-5.18575	99	-1.26322	0.238251	0.999788	0.622965	NO
A0A087WRA4	Myeloid cell nuclear differentiation antigen-like protein		-0.0191959	0.0709463	-0.174262	0.865994	0.999804	-5.78661	41	-0.185159	0.85721	0.999788	0.0669129	NO
A0A087WRH2	Fas apoptotic inhibitory molecule 1 (Fragment)		0.230964	0.123266	1.32724	0.221105	0.999804	-4.99435	6	1.18945	0.264696	0.999788	0.577252	NO
A0A087WRY3	Nuclear ubiquitous casein and cyclin-dependent kinase substrate 1		-0.185583	0.03262	-1.46301	0.181664	0.999804	-4.84169	39	-1.54818	0.155986	0.966784	0.806914	NO
A0A087WS23	Kinectin		-0.0837038	0.0304604	-0.695967	0.506189	0.999804	-5.56189	133	-0.773717	0.458938	0.999788	0.338246	NO
A0A087WS96	SH3 domain-binding glutamic acid-rich-like protein		0.0760072	0.0356977	0.337351	0.744545	0.999804	-5.74428	7	0.324981	0.752623	0.999788	0.123423	NO
A0A087WSE3	Striated muscle-specific serine/threonine-protein kinase (Fragment)		-0.0198041	0.0544119	-0.285329	0.78265	0.999804	-5.76066	41	-0.303663	0.768287	0.999788	0.114476	NO
A0A087WSF5	Leucine-rich repeat flightless-interacting protein 1 (Fragment)		-0.140488	0.0764348	-1.76193	0.116157	0.944435	-4.48024	41	-1.87392	0.0937104	0.910477	1.02821	NO
A0A0A0MQ68	Glutaryl-CoA dehydrogenase, mitochondrial		-0.0533311	0.0544264	-0.370128	0.720907	0.999804	-5.73261	17	-0.361857	0.725809	0.999788	0.139178	NO
A0A0A0MQ73	[Histone H3]-lysine(4) N-trimethyltransferase		0.00332005	0.0409177	0.0404218	0.968749	0.999804	-5.8013	23	0.0377685	0.970697	0.999788	0.0129164	NO
A0A0A0MQ79	Protein PRRC2C		-0.13408	0.0196487	-1.61181	0.145722	0.976793	-4.66557	260	-1.90593	0.0890391	0.909344	1.05042	NO
A0A0A0MQ80	Vesicle-fusing ATPase		-0.00365752	0.0217633	-0.0440072	0.965979	0.999804	-5.80114	66	-0.0496825	0.96146	0.999788	0.0170686	NO
A0A0A0MQ89	Actin-related protein 5		-0.200759	0.0603713	-2.08156	0.0709909	0.887602	-4.06754	17	-1.86809	0.0945868	0.910884	1.02417	NO
A0A0A0MQ99	DNA repair protein SWI5 homolog		-0.0956691	0.0416557	-0.600176	0.565021	0.999804	-5.62201	13	-0.576435	0.57845	0.999788	0.237734	NO
A0A0A0MQA5	Tubulin alpha chain (Fragment)		0.161572	0.0533123	1.85864	0.100191	0.926767	-4.35757	31	1.88068	0.0927055	0.909804	1.03289	NO
A0A0A0MQD4	RIKEN cDNA 9530068E07 gene		-0.22996	0.0646198	-1.32985	0.220283	0.999804	-4.9915	4	-1.14192	0.282955	0.999788	0.548282	NO
A0A0A0MQF6	Glyceraldehyde-3-phosphate dehydrogenase		-0.0433648	0.053571	-0.36148	0.727114	0.999804	-5.73579	560	-0.397794	0.700052	0.999788	0.154869	NO
A0A0A0MQM0	Eukaryotic translation initiation factor 5A (Fragment)		-0.0494786	0.0525129	-0.222764	0.829309	0.999804	-5.7768	183	-0.239744	0.8159	0.999788	0.0883633	NO
A0A0A6YVR9	SURF1-like protein (Fragment)		-0.0203421	0.0367252	-0.243558	0.813711	0.999804	-5.77187	16	-0.204888	0.842219	0.999788	0.0745752	NO
A0A0A6YVS2	Calcium load-activated calcium channel (Fragment)		0.156539	0.119952	0.758606	0.469875	0.999804	-5.51837	20	0.781059	0.454821	0.999788	0.342159	NO
A0A0A6YW28	Ubiquitin carboxyl-terminal hydrolase		-0.0832319	0.0389365	-1.02845	0.333867	0.999804	-5.29623	43	-1.10297	0.298659	0.999788	0.524824	NO
A0A0A6YW53	Mitogen-activated protein kinase kinase kinase kinase 4		-0.000649486	-0.0270661	-0.00623228	0.99518	0.999804	-5.80211	31	-0.00639549	0.995037	0.999788	0.00216091	NO
A0A0A6YWB0	Muscleblind-like protein 1		-0.0235722	0.0209297	-0.249577	0.809212	0.999804	-5.77036	23	-0.239867	0.815807	0.999788	0.0884125	NO
A0A0A6YWD3	Protein lin-9 homolog (Fragment)		-0.0132185	-0.0018589	-0.165454	0.872697	0.999804	-5.78814	13	-0.128049	0.900926	0.999788	0.0453109	NO
A0A0A6YWG7	Cyclic nucleotide ras GEF		-0.681729	0.148915	-1.28212	0.235753	0.999804	-5.04314	10	-1.34239	0.212346	0.999788	0.672956	NO
A0A0A6YWM5	Rab3 GTPase-activating protein non-catalytic subunit		-0.0491312	0.0473408	-0.739338	0.480859	0.999804	-5.5321	104	-0.915461	0.383822	0.999788	0.41587	NO
A0A0A6YX21	Vesicle transport protein		-0.148834	0.0866544	-1.41249	0.195556	0.999804	-4.89948	5	-1.00098	0.342987	0.999788	0.464722	NO
A0A0A6YXE3	Muscleblind-like protein 1		-0.215531	0.0616219	-0.825963	0.432798	0.999804	-5.46804	2	-0.765894	0.463352	0.999788	0.334089	NO
A0A0A6YXM5	REST corepressor 3		0.0287567	0.0686627	0.278348	0.787814	0.999804	-5.76265	16	0.25087	0.807548	0.999788	0.0928316	NO
A0A0A6YXR0	Choline/ethanolaminephosphotransferase 1 (Fragment)		-0.0342486	0.0267527	-0.107281	0.917211	0.999804	-5.79624	6	-0.107611	0.916665	0.999788	0.0377895	NO
A0A0A6YY34	Glutathione peroxidase		0.0324641	0.163631	0.0937025	0.927653	0.999804	-5.79764	4	0.0934981	0.927556	0.999788	0.0326598	NO
A0A0B4J1E2	SNW domain-containing protein 1		-0.136126	0.0521569	-2.26718	0.0531679	0.845903	-3.82093	100	-2.91532	0.0171619	0.722933	1.76543	NO
A0A0B4J1E6	Fc receptor, IgG, low affinity IIb		0.206316	0.0573272	2.67822	0.0280378	0.743534	-3.26965	31	2.67682	0.0253376	0.73872	1.59624	NO
A0A0B4J1G0	Low affinity immunoglobulin gamma Fc region receptor IV		-0.0179775	0.0896791	-0.113336	0.912561	0.999804	-5.79556	3	-0.0916201	0.929007	0.999788	0.0319811	NO
A0A0B4J1G5	ETS-related transcription factor Elf-2		0.0294778	0.0214617	0.221157	0.830518	0.999804	-5.77716	5	0.176092	0.86412	0.999788	0.0634259	NO
A0A0B4J1M6	Low affinity immunoglobulin gamma Fc region receptor III		-0.0447301	0.0983602	-0.289321	0.779702	0.999804	-5.7595	21	-0.292729	0.776366	0.999788	0.109934	NO
A0A0D2X7Z2	EEF1A lysine methyltransferase 1		-0.301605	0.0469208	-1.07609	0.313307	0.999804	-5.25167	3	-1.02908	0.330305	0.999788	0.481085	NO
A0A0G2JE03	Anaphase-promoting complex subunit 5		0.0381371	0.0238362	0.493111	0.635202	0.999804	-5.6796	12	0.365762	0.722992	0.999788	0.140867	NO
A0A0G2JEC2	Myocyte-specific enhancer factor 2C		0.47301	0.110809	2.44431	0.0403332	0.776298	-3.5835	4	2.17601	0.0575471	0.845534	1.23998	NO
A0A0G2JEC6	Ubiquitin-associated protein 2-like (Fragment)		-0.052126	0.0588928	-0.281112	0.785768	0.999804	-5.76187	15	-0.280307	0.785579	0.999788	0.10481	NO
A0A0G2JEG3	Solute carrier family 35 member F6		-0.00135392	0.130602	-0.00346712	0.997319	0.999804	-5.80213	2	-0.00344888	0.997323	0.999788	0.00116398	NO
A0A0G2JEV2	Histone H3-like centromeric protein A		0.517432	0.00761348	2.24016	0.0554572	0.845939	-3.85703	6	2.14514	0.060513	0.851623	1.21815	NO
A0A0G2JF33	Protein FAM133B		0.162515	0.0180803	0.663804	0.525506	0.999804	-5.58295	9	0.658263	0.526847	0.999788	0.278315	NO
A0A0G2JF44	Intraflagellar transport protein 22 homolog (Fragment)		0.0959107	0.0188956	1.22831	0.254286	0.999804	-5.09993	13	0.940353	0.371588	0.999788	0.429938	NO
A0A0G2JF69	Solute carrier family 25 member 40 (Fragment)		0.0877141	0.108552	0.467209	0.652828	0.999804	-5.69195	2	0.392127	0.704089	0.999788	0.152373	NO
A0A0G2JFB2	Tudor and KH domain-containing protein		0.183157	0.0128481	1.16529	0.277513	0.999804	-5.16441	16	1.14486	0.281801	0.999788	0.550057	NO
A0A0G2JFF9	HCLS1-associated protein X-1		0.226415	0.0616449	1.82428	0.10561	0.935402	-4.40141	10	1.57679	0.149299	0.96051	0.825944	NO
A0A0G2JFI2	Protein phosphatase 1 regulatory subunit 35 (Fragment)		0.0523171	-0.0539327	0.216285	0.834186	0.999804	-5.77825	3	0.200474	0.845567	0.999788	0.0728519	NO
A0A0G2JFN1	Regulation of nuclear pre-mRNA domain-containing protein 2		-0.234042	0.0558337	-1.9421	0.0881108	0.922052	-4.25002	8	-1.59539	0.145089	0.955274	0.838364	NO
A0A0G2JFQ4	Neurobeachin-like protein 2		0.143607	0.0488029	0.77961	0.458092	0.999804	-5.50307	21	0.799657	0.444502	0.999788	0.352127	NO
A0A0G2JFT8	Protein RUFY3		0.114613	0.0373897	1.16445	0.277834	0.999804	-5.16526	26	1.15451	0.278024	0.999788	0.555917	NO
A0A0G2JFX7	RNA-binding protein 8A		-0.18289	0.0656664	-0.946505	0.371636	0.999804	-5.3693	30	-0.993146	0.346588	0.999788	0.460186	NO
A0A0G2JG52	Crystallin beta-gamma domain-containing 1		0.0493306	0.0668212	0.468357	0.652042	0.999804	-5.69142	23	0.458291	0.657608	0.999788	0.182033	NO
A0A0G2JGD2	Protein S100-A4 (Fragment)		0.166291	0.123987	1.43086	0.1904	0.999804	-4.87859	44	1.52914	0.160583	0.968191	0.794301	NO
A0A0G2JGL8	RNA helicase		0.00129725	0.0594995	0.0148996	0.988478	0.999804	-5.80202	61	0.0166093	0.987111	0.999788	0.00563416	NO
A0A0G2JGS4	Calcium/calmodulin-dependent protein kinase		-0.124388	0.0793564	-1.2048	0.262756	0.999804	-5.12425	41	-1.28033	0.232442	0.999788	0.633685	NO
A0A0G2JGT1	Far upstream element-binding protein 1 (Fragment)		-0.350155	-0.000388256	-0.816065	0.438116	0.999804	-5.47566	2	-0.820386	0.433186	0.999788	0.363325	NO
A0A0G2JGW9	Far upstream element-binding protein 1		-0.0366012	0.059529	-0.311494	0.763399	0.999804	-5.75276	128	-0.346908	0.736634	0.999788	0.132748	NO
A0A0G2JGX4	Sodium/potassium-transporting ATPase subunit alpha		0.155536	0.0687573	2.47708	0.0383253	0.772312	-3.53949	195	3.24538	0.0100716	0.678054	1.9969	NO
A0A0H2UH19	Histone-lysine N-methyltransferase EHMT1		-0.109341	0.0744661	-0.903773	0.392553	0.999804	-5.40553	25	-0.911264	0.385913	0.999788	0.413511	NO
A0A0J9YTU1	Ketohexokinase (Fragment)		-0.104605	0.183195	-0.166204	0.872126	0.999804	-5.78801	5	-0.173413	0.866165	0.999788	0.0623996	NO
A0A0J9YTU3	Cytospin-B		-0.138252	0.0323944	-1.54521	0.160929	0.98718	-4.74543	55	-1.70157	0.123045	0.938539	0.909935	NO
A0A0J9YUA8	Mediator of RNA polymerase II transcription subunit 13		0.139645	0.169064	0.295886	0.774863	0.999804	-5.75755	2	0.300144	0.770885	0.999788	0.113011	NO
A0A0J9YUM4	C-terminal-binding protein 1		0.0639463	0.0350676	0.726556	0.488237	0.999804	-5.54104	16	0.622828	0.548852	0.999788	0.260545	NO
A0A0J9YV20	Protein SDA1		-0.0606166	0.0363292	-0.657399	0.529405	0.999804	-5.58704	76	-0.740133	0.478082	0.999788	0.320498	NO
A0A0J9YV38	Arachidonate 5-lipoxygenase-activating protein (Fragment)		-0.101736	0.167654	-0.22599	0.826883	0.999804	-5.77606	7	-0.233686	0.820458	0.999788	0.0859437	NO
A0A0J9YVJ2	Proteasome maturation protein		0.011392	0.0231376	0.0829696	0.935917	0.999804	-5.79861	11	0.075202	0.941699	0.999788	0.0260879	NO
A0A0M3HEQ0	Thioredoxin-disulfide reductase		-0.0455736	-0.00317451	-0.400475	0.699303	0.999804	-5.72086	23	-0.396153	0.70122	0.999788	0.154146	NO
A0A0N4SUH4	Pumilio homolog 3		0.00933496	0.03791	0.140421	0.891803	0.999804	-5.79205	93	0.172064	0.867194	0.999788	0.0618836	NO
A0A0N4SUK5	Cyclic AMP-responsive element-binding protein 5		0.146422	0.104037	0.839143	0.425785	0.999804	-5.45778	5	0.738801	0.478851	0.999788	0.3198	NO
A0A0N4SV80	Zinc finger protein 638		0.020651	0.058573	0.267395	0.795938	0.999804	-5.76569	115	0.31828	0.757534	0.999788	0.120598	NO
A0A0N4SVL0	Eukaryotic translation initiation factor 4 gamma 3		-0.0154738	0.01889	-0.174285	0.865977	0.999804	-5.78661	41	-0.18529	0.85711	0.999788	0.0669635	NO
A0A0N4SW28	Guanine nucleotide-binding protein subunit gamma		-0.111487	0.276585	-0.32475	0.753711	0.999804	-5.7485	8	-0.331296	0.748005	0.999788	0.126096	NO
A0A0N4SW73	Rab11 family-interacting protein 5		0.176839	0.0756222	0.999092	0.347047	0.999804	-5.32293	20	1.01793	0.335293	0.999788	0.474575	NO
A0A0N4SW93	C2 domain-containing protein 5		-0.0816703	-0.106454	-0.331037	0.749133	0.999804	-5.74641	2	-0.302736	0.768971	0.999788	0.11409	NO
A0A0N5E9G7	Replication factor C subunit 1		-0.0761335	0.0544044	-1.21746	0.258165	0.999804	-5.11119	102	-1.54086	0.157738	0.966784	0.802063	NO
A0A0R3P9C8	NADH dehydrogenase [ubiquinone] 1 alpha subcomplex subunit 9, mitochondrial		0.109013	0.0354749	1.2532	0.245565	0.999804	-5.07385	53	1.37766	0.201595	0.992874	0.69552	NO
A0A0R4IZW8	Calcium-activated neutral proteinase small subunit		0.00194263	0.0450976	0.0203457	0.984267	0.999804	-5.80192	13	0.0169837	0.98682	0.999788	0.00576199	NO
A0A0R4IZY0	Thimet oligopeptidase		0.0497285	0.0571117	0.658449	0.528765	0.999804	-5.58638	156	0.797545	0.445666	0.999788	0.350991	NO
A0A0R4IZY9	tRNA-dihydrouridine(47) synthase [NAD(P)(+)]		-0.0421102	0.0519169	-0.653994	0.531486	0.999804	-5.58921	37	-0.675227	0.516502	0.999788	0.286928	NO
A0A0R4IZZ6	Formin-binding protein 4		-0.0654749	0.0412988	-0.832124	0.42951	0.999804	-5.46326	20	-0.738217	0.479189	0.999788	0.319493	NO
A0A0R4J007	Paladin		0.0567858	0.0417506	0.660708	0.527389	0.999804	-5.58494	19	0.592022	0.568408	0.999788	0.24534	NO
A0A0R4J008	Histone deacetylase 2		-0.0341101	0.0101624	-0.315052	0.760794	0.999804	-5.75163	54	-0.342392	0.739916	0.999788	0.130817	NO
A0A0R4J023	Methylglutaconyl-CoA hydratase, mitochondrial		0.0660546	-0.00674709	0.678255	0.516771	0.999804	-5.5736	13	0.570416	0.582354	0.999788	0.234813	NO
A0A0R4J024	DNA repair protein XRCC4		-0.0185222	0.124209	-0.226107	0.826796	0.999804	-5.77604	13	-0.177026	0.863407	0.999788	0.0637842	NO
A0A0R4J027	Cis-aconitate decarboxylase		0.481267	0.191802	2.90879	0.0196546	0.713949	-2.96276	18	2.91544	0.0171585	0.722933	1.76552	NO
A0A0R4J034	Pyridoxal-dependent decarboxylase domain-containing protein 1		0.0442094	0.0212392	0.6141	0.556229	0.999804	-5.61377	89	0.731992	0.482798	0.999788	0.316234	NO
A0A0R4J041	N6-adenosine-methyltransferase subunit METTL3		-0.00193246	0.0531874	-0.0192365	0.985124	0.999804	-5.80195	12	-0.016037	0.987555	0.999788	0.00543881	NO
A0A0R4J046	CCAAT/enhancer-binding protein zeta		-0.029322	0.0417962	-0.471924	0.649602	0.999804	-5.68975	102	-0.598925	0.563992	0.999788	0.248727	NO
A0A0R4J049	Protein arginine N-methyltransferase 5		-0.0253223	0.0427537	-0.322139	0.755615	0.999804	-5.74935	65	-0.365943	0.722862	0.999788	0.140945	NO
A0A0R4J050	N-acyl-L-amino-acid amidohydrolase		0.00945245	0.0508444	0.109869	0.915223	0.999804	-5.79596	108	0.127308	0.901495	0.999788	0.0450365	NO
A0A0R4J055	Dynamin-binding protein		0.0599107	-0.0164098	0.291936	0.777773	0.999804	-5.75873	5	0.26891	0.794062	0.999788	0.100146	NO
A0A0R4J065	Cysteine protease		-0.0846093	0.0325362	-0.581107	0.577191	0.999804	-5.63303	19	-0.577554	0.577726	0.999788	0.238278	NO
A0A0R4J069	Selenocysteine lyase		-0.0788238	0.0309249	-0.983338	0.35428	0.999804	-5.33703	46	-1.06661	0.313921	0.999788	0.503179	NO
A0A0R4J078	UBX domain-containing protein 4		-0.179835	0.0434586	-2.23889	0.0555669	0.845939	-3.85872	28	-2.19385	0.0558983	0.841564	1.2526	NO
A0A0R4J083	Long-chain specific acyl-CoA dehydrogenase, mitochondrial		0.00941402	0.0591757	0.111913	0.913653	0.999804	-5.79572	84	0.128507	0.900573	0.999788	0.0454809	NO
A0A0R4J091	DNA polymerase epsilon subunit 3		0.068798	0.138641	0.872134	0.408581	0.999804	-5.4315	17	0.732716	0.482377	0.999788	0.316613	NO
A0A0R4J092	Beta-mannosidase		0.017647	0.0825034	0.132207	0.898089	0.999804	-5.79319	39	0.139944	0.891786	0.999788	0.0497394	NO
A0A0R4J098	Zinc finger protein 326		0.1418	0.0390408	1.26424	0.241779	0.999804	-5.06217	22	1.2393	0.246579	0.999788	0.608044	NO
A0A0R4J0B4	CMP-N-acetylneuraminic acid synthase		0.0217249	0.0950251	0.248182	0.810254	0.999804	-5.77071	37	0.259461	0.801117	0.999788	0.0963039	NO
A0A0R4J0B5	RUS family member 1		-0.0746528	0.0647437	-0.426721	0.680849	0.999804	-5.71	14	-0.419555	0.684648	0.999788	0.164533	NO
A0A0R4J0B6	ATP-binding cassette sub-family G member 2		-0.0144606	0.0692658	-0.120604	0.906983	0.999804	-5.79469	9	-0.100976	0.921783	0.999788	0.0353712	NO
A0A0R4J0C0	Non-structural maintenance of chromosomes element 1 homolog		0.0211577	-0.0259469	0.230974	0.82314	0.999804	-5.77491	18	0.207479	0.840255	0.999788	0.0755891	NO
A0A0R4J0D0	Sorting nexin-20		0.221794	0.0544487	1.28047	0.236304	0.999804	-5.0449	13	1.24724	0.243788	0.999788	0.612987	NO
A0A0R4J0D3	Dolichyl-diphosphooligosaccharide--protein glycotransferase		0.159781	0.0836911	2.26939	0.052985	0.845166	-3.81798	26	2.12454	0.0625748	0.859256	1.2036	NO
A0A0R4J0E4	Integrator complex subunit 7		0.137774	0.0425118	1.90838	0.0928135	0.924996	-4.29364	72	2.2254	0.0530939	0.841564	1.27496	NO
A0A0R4J0G0	Phosphoenolpyruvate carboxykinase (GTP)		-0.0844414	0.014107	-0.413483	0.690129	0.999804	-5.71556	125	-0.445639	0.666385	0.999788	0.176275	NO
A0A0R4J0G4	Ran-binding protein 10		0.0808268	0.0200492	0.751247	0.47405	0.999804	-5.52365	18	0.702819	0.499942	0.999788	0.30108	NO
A0A0R4J0H7	Condensin complex subunit 1		0.225096	0.0655756	2.01528	0.0786816	0.915596	-4.15465	105	2.24761	0.0512031	0.837327	1.2907	NO
A0A0R4J0I4	Chromosome transmission fidelity protein 18 homolog		0.159973	0.0690522	1.64962	0.137683	0.974605	-4.61955	26	1.6324	0.13703	0.948279	0.863186	NO
A0A0R4J0I6	Acyl-CoA dehydrogenase family member 11		-0.0287407	0.0189491	-0.242118	0.814788	0.999804	-5.77222	23	-0.240789	0.815114	0.999788	0.0887816	NO
A0A0R4J0I9	Prolow-density lipoprotein receptor-related protein 1		0.411101	0.121267	2.90136	0.0198798	0.715325	-2.97259	80	3.1584	0.0115799	0.683653	1.93629	NO
A0A0R4J0J3	DNA helicase		-0.252449	-0.108011	-0.474814	0.647629	0.999804	-5.68839	8	-0.495518	0.632108	0.999788	0.199209	NO
A0A0R4J0J8	Cytospin-A		-0.0810971	0.136911	-0.623748	0.550184	0.999804	-5.60795	11	-0.556733	0.591282	0.999788	0.228205	NO
A0A0R4J0K5	SLAM family member 5		0.00814054	0.0604092	0.0975376	0.924702	0.999804	-5.79726	22	0.0904056	0.929945	0.999788	0.0315427	NO
A0A0R4J0M1	Tubulin-folding cofactor C		-0.0416907	0.0418112	-0.407704	0.694198	0.999804	-5.71794	14	-0.355221	0.730607	0.999788	0.136316	NO
A0A0R4J0N5	Programmed cell death protein 2		-0.0635491	0.0155343	-0.586829	0.573524	0.999804	-5.62975	7	-0.448787	0.664196	0.999788	0.177704	NO
A0A0R4J0P5	Proline-serine-threonine phosphatase-interacting protein 1		0.325696	0.0942381	2.0073	0.0796604	0.915596	-4.16509	28	2.0867	0.0665389	0.872477	1.17692	NO
A0A0R4J0P6	Poly(A)-specific ribonuclease PARN		-0.204258	-0.0135852	-1.8027	0.109154	0.937046	-4.4288	37	-1.89606	0.0904556	0.909804	1.04356	NO
A0A0R4J0Q5	Lamin-B2		-0.0233491	0.0628279	-0.362093	0.726674	0.999804	-5.73557	114	-0.457036	0.658476	0.999788	0.18146	NO
A0A0R4J0Q6	E3 ubiquitin-protein ligase TRIM56		0.042124	0.0132668	0.337347	0.744547	0.999804	-5.74429	16	0.318376	0.757464	0.999788	0.120638	NO
A0A0R4J0Q9	Component of oligomeric Golgi complex 7		-0.0152166	0.0512956	-0.233465	0.821272	0.999804	-5.77432	32	-0.230587	0.822792	0.999788	0.08471	NO
A0A0R4J0R1	Vesicle-associated membrane protein 8		0.0343211	0.0475138	0.279515	0.78695	0.999804	-5.76232	23	0.279097	0.786477	0.999788	0.104314	NO
A0A0R4J0R3	Interferon-stimulated 20 kDa exonuclease-like 2		0.0748517	0.0594159	0.764797	0.466381	0.999804	-5.5139	26	0.757719	0.467994	0.999788	0.32976	NO
A0A0R4J0S3	Reticulon-4-interacting protein 1, mitochondrial		0.0238531	0.0734191	0.142909	0.8899	0.999804	-5.79169	23	0.146616	0.886667	0.999788	0.0522396	NO
A0A0R4J0T8	ADP-ribosylation factor GTPase-activating protein 3		-0.00785691	0.0943156	-0.0647802	0.949941	0.999804	-5.79999	8	-0.0533521	0.958617	0.999788	0.0183549	NO
A0A0R4J0U5	ATP-binding cassette sub-family D member 2		0.0397758	0.131992	0.220875	0.83073	0.999804	-5.77723	14	0.218038	0.832263	0.999788	0.0797393	NO
A0A0R4J0U8	TRMT1-like protein		-0.0582654	0.0639418	-0.466181	0.653533	0.999804	-5.69243	44	-0.497738	0.630603	0.999788	0.200244	NO
A0A0R4J0V5	DNA-directed RNA polymerase subunit		-0.0696047	0.0599881	-1.13005	0.291239	0.999804	-5.19947	152	-1.48478	0.171761	0.977048	0.765076	NO
A0A0R4J0W6	Leucine-rich repeat-containing protein 40		0.0445703	0.0386515	0.625333	0.549195	0.999804	-5.60699	135	0.767887	0.462225	0.999788	0.335147	NO
A0A0R4J0Z1	Protein disulfide-isomerase A4		0.038369	0.0855475	0.329428	0.750303	0.999804	-5.74695	293	0.368068	0.72133	0.999788	0.141866	NO
A0A0R4J101	Anion exchange protein		-0.00555873	0.0655656	-0.0248376	0.980794	0.999804	-5.80182	15	-0.0252354	0.980418	0.999788	0.00858876	NO
A0A0R4J107	Acyl-peptide hydrolase (Fragment)		0.0289932	0.0445359	0.322998	0.754989	0.999804	-5.74907	76	0.364909	0.723607	0.999788	0.140497	NO
A0A0R4J114	UTP25 small subunit processome component		0.0422464	0.052442	0.487363	0.639093	0.999804	-5.68239	55	0.538024	0.603609	0.999788	0.219244	NO
A0A0R4J124	SRSF protein kinase 2		0.084333	-0.00134126	0.967974	0.361445	0.999804	-5.3506	20	0.883634	0.399882	0.999788	0.398068	NO
A0A0R4J138	Arylsulfatase B		0.071226	0.0387699	0.283782	0.783793	0.999804	-5.76111	3	0.265287	0.796765	0.999788	0.09867	NO
A0A0R4J140	Clustered mitochondria protein homolog		0.0424847	0.053254	0.335632	0.745793	0.999804	-5.74487	132	0.371346	0.718971	0.999788	0.143289	NO
A0A0R4J175	Bromodomain-containing protein 9		-0.158473	0.0962271	-0.788559	0.453132	0.999804	-5.49644	7	-0.743006	0.476424	0.999788	0.322007	NO
A0A0R4J187	ATP-dependent DNA helicase 2 subunit 1		-0.102974	0.0228241	-0.779751	0.458013	0.999804	-5.50296	46	-0.834181	0.425765	0.999788	0.37083	NO
A0A0R4J1A6	GAS2-like protein 3		-0.26559	-0.0848395	-1.37084	0.207699	0.999804	-4.94626	3	-1.1939	0.263034	0.999788	0.579988	NO
A0A0R4J1F2	Presenilin		0.0143931	0.0259019	0.0936754	0.927674	0.999804	-5.79764	10	0.0861674	0.93322	0.999788	0.030016	NO
A0A0R4J1G4	RAD51-associated protein 1		0.234373	0.0538463	1.19334	0.266967	0.999804	-5.13599	13	1.18331	0.267001	0.999788	0.573487	NO
A0A0R4J1G9	Metalloreductase STEAP3		0.021268	0.0855931	0.244096	0.813309	0.999804	-5.77174	23	0.230987	0.822491	0.999788	0.084869	NO
A0A0R4J1I3	Menin		-0.0894302	0.0333936	-0.732441	0.484831	0.999804	-5.53694	14	-0.671703	0.518641	0.999788	0.285133	NO
A0A0R4J1I6	Nuclear pore membrane glycoprotein 210		-0.0292228	0.0485172	-0.400391	0.699362	0.999804	-5.7209	112	-0.483376	0.640371	0.999788	0.193568	NO
A0A0R4J1J1	Probable hydrolase PNKD		0.12427	-0.0284346	0.219188	0.832	0.999804	-5.7776	11	0.230153	0.823119	0.999788	0.0845375	NO
A0A0R4J1N9	Transcription factor A, mitochondrial		-0.130256	0.043381	-1.22324	0.256094	0.999804	-5.10521	35	-1.27651	0.233727	0.999788	0.631291	NO
A0A0R4J1Q0	Enhancer of mRNA-decapping protein 4		-0.0658672	0.043819	-1.16678	0.276943	0.999804	-5.16291	143	-1.61042	0.141766	0.948532	0.848427	NO
A0A0R4J1R7	4a-hydroxytetrahydrobiopterin dehydratase		0.108573	0.0606945	0.78888	0.452955	0.999804	-5.4962	13	0.735272	0.480894	0.999788	0.317951	NO
A0A0R4J1Y3	Probable tRNA N6-adenosine threonylcarbamoyltransferase		0.152582	0.0412393	1.622	0.143513	0.974605	-4.65321	18	1.46783	0.176208	0.978143	0.753974	NO
A0A0R4J1Z3	Transmembrane protein 33		-0.101069	0.149319	-0.95997	0.365219	0.999804	-5.35761	9	-0.762126	0.465488	0.999788	0.332092	NO
A0A0R4J205	RNA (guanine-9-)-methyltransferase domain-containing protein 2		-0.138259	0.0357255	-1.09711	0.304556	0.999804	-5.23155	17	-1.04846	0.321766	0.999788	0.492459	NO
A0A0R4J215	Coiled-coil domain-containing protein 75		-0.0298382	-0.0196431	-0.325877	0.752889	0.999804	-5.74813	4	-0.203718	0.843105	0.999788	0.0741181	NO
A0A0R4J243	Sin3 histone deacetylase corepressor complex component SDS3		-0.0033478	0.0445333	-0.0278464	0.978468	0.999804	-5.80174	15	-0.0257594	0.980011	0.999788	0.00876889	NO
A0A0R4J259	Heterogeneous nuclear ribonucleoprotein Q		-0.316358	0.122097	-3.03123	0.0163055	0.712851	-2.80163	4	-2.05585	0.0699482	0.877738	1.15522	NO
A0A0R4J262	Sodium channel modifier 1		-0.0804081	0.0491649	-0.588059	0.572737	0.999804	-5.62905	26	-0.601809	0.562153	0.999788	0.250145	NO
A0A0R4J291	FAST kinase domain-containing protein 5, mitochondrial		-0.0704731	0.0308166	-0.65622	0.530125	0.999804	-5.58779	10	-0.537617	0.603879	0.999788	0.21905	NO
A0A0R4J2B2	BTB/POZ domain-containing protein KCTD12		0.104403	0.0670875	1.10196	0.302566	0.999804	-5.22687	54	1.20655	0.25836	0.999788	0.587774	NO
A0A0R4J2B5	RIKEN cDNA 2310022A10 gene		-0.16545	0.035844	-1.28425	0.235044	0.999804	-5.04086	14	-1.19324	0.26328	0.999788	0.579582	NO
A0A0R4J2D3	Transport and Golgi organization protein 1 homolog		-0.116987	0.0245896	-1.406	0.197406	0.999804	-4.90681	91	-1.62562	0.138475	0.948279	0.858627	NO
A0A0U1RNF2	Leucine carboxyl methyltransferase 1		-0.128951	0.0372809	-1.01438	0.340136	0.999804	-5.3091	16	-0.960875	0.361717	0.999788	0.441631	NO
A0A0U1RNZ3	Granule-associated Rac and RHOG effector 1		-0.0276344	-0.0419477	-0.0756201	0.941581	0.999804	-5.79921	2	-0.0745813	0.942179	0.999788	0.0258664	NO
A0A0U1RP06	DNA repair protein-complementing XP-C cells homolog (Fragment)		0.0329535	-0.0942313	0.229928	0.823926	0.999804	-5.77515	4	0.183517	0.85846	0.999788	0.0662797	NO
A0A0U1RP13	CDP-diacylglycerol--inositol 3-phosphatidyltransferase		-0.101723	0.100054	-0.795934	0.449073	0.999804	-5.49093	16	-0.754769	0.469676	0.999788	0.328201	NO
A0A0U1RP62	Selenoprotein S		0.0774073	-0.0143578	0.286593	0.781716	0.999804	-5.76029	3	0.272112	0.791676	0.999788	0.101453	NO
A0A0U1RP81	MICOS complex subunit MIC60		-0.0342685	0.0296292	-0.313377	0.76202	0.999804	-5.75216	6	-0.23404	0.820191	0.999788	0.086085	NO
A0A0U1RPM2	Tyrosine-protein kinase		0.129406	0.0315685	1.27802	0.237124	0.999804	-5.04752	18	1.17878	0.268709	0.999788	0.570718	NO
A0A0X1KG67	ER membrane protein complex subunit 10		0.0760536	0.0172099	0.670899	0.521205	0.999804	-5.57838	17	0.627292	0.546051	0.999788	0.262767	NO
A0A140LHA2	Mitotic checkpoint protein BUB3		0.0927272	0.0712415	0.811457	0.440608	0.999804	-5.47918	65	0.888384	0.397455	0.999788	0.400712	NO
A0A140LHT6	39S ribosomal protein L48, mitochondrial		0.0444978	0.0137266	0.291217	0.778303	0.999804	-5.75894	11	0.271116	0.792418	0.999788	0.101046	NO
A0A140LHY7	DNA polymerase delta subunit 3		0.125854	0.080611	1.05795	0.321017	0.999804	-5.26881	40	1.12157	0.291077	0.999788	0.535992	NO
A0A140LIF0	5-demethoxyubiquinone hydroxylase, mitochondrial		0.528698	0.13717	3.08804	0.0149592	0.706737	-2.72741	7	2.79972	0.0207222	0.73872	1.68356	NO
A0A140LIH0	Mediator complex subunit 25 (Fragment)		-0.118924	0.0125967	-1.18423	0.270357	0.999804	-5.14527	5	-0.816685	0.435192	0.999788	0.361319	NO
A0A140LIP6	Centriolar coiled-coil protein of 110 kDa (Fragment)		-0.321007	-0.1167	-0.70241	0.502373	0.999804	-5.55756	3	-0.715013	0.492731	0.999788	0.30739	NO
A0A140LIQ1	Transforming acidic coiled-coil-containing protein 2		0.0462892	-0.0278097	0.340728	0.742096	0.999804	-5.74313	19	0.335587	0.744873	0.999788	0.127918	NO
A0A140LIT2	7-dehydrocholesterol reductase		0.00208775	0.113025	0.0135434	0.989526	0.999804	-5.80204	7	0.0119087	0.990758	0.999788	0.0040323	NO
A0A140LIT5	Protein PET100 homolog, mitochondrial (Fragment)		-0.0426395	-0.0973593	-0.163537	0.874157	0.999804	-5.78846	3	-0.154152	0.880891	0.999788	0.0550778	NO
A0A140LJ16	WD repeat domain phosphoinositide-interacting protein 4 (Fragment)		-0.185817	0.0240414	-1.7688	0.114948	0.944435	-4.4716	8	-1.36891	0.204219	0.992874	0.689903	NO
A0A140LJ31	Putative lipoyltransferase 2, mitochondrial (Fragment)		0.0704879	0.045355	0.401607	0.698502	0.999804	-5.72041	2	0.328315	0.750183	0.999788	0.124833	NO
A0A140LJB7	COP9 signalosome complex subunit 1		-0.215757	0.0386322	-0.906307	0.391289	0.999804	-5.40342	2	-0.82104	0.432833	0.999788	0.36368	NO
A0A140LJJ5	A-kinase anchor protein 13		0.0680065	0.108149	0.760743	0.468667	0.999804	-5.51683	41	0.808761	0.439508	0.999788	0.357033	NO
A0A140T8R7	REST corepressor 1		-0.118364	0.038346	-0.868487	0.410458	0.999804	-5.43445	21	-0.86743	0.408239	0.999788	0.389086	NO
A0A140T8T4	60S ribosomal protein L9		-0.0332727	0.0675234	-0.295645	0.77504	0.999804	-5.75763	77	-0.326375	0.751602	0.999788	0.124012	NO
A0A171KXD3	Protein arginine N-methyltransferase 1		-0.0611684	0.0602736	-0.607076	0.560654	0.999804	-5.61795	76	-0.676629	0.515653	0.999788	0.287643	NO
A0A1B0GQU8	60S ribosomal protein L18		-0.000694337	0.053971	-0.00749064	0.994207	0.999804	-5.80211	105	-0.00855797	0.993359	0.999788	0.00289398	NO
A0A1B0GR08	Gamma-tubulin complex component (Fragment)		0.0668689	0.0471443	0.839442	0.425627	0.999804	-5.45754	20	0.747454	0.473865	0.999788	0.324345	NO
A0A1B0GR85	RIKEN cDNA 2900026A02 gene		0.075812	0.0594468	0.454459	0.661592	0.999804	-5.6978	4	0.38531	0.708956	0.999788	0.149381	NO
A0A1B0GRA5	Stromal interaction molecule 1		0.0401177	0.0339307	0.205376	0.842415	0.999804	-5.78059	13	0.203507	0.843266	0.999788	0.0740356	NO
A0A1B0GRJ5	Predicted gene 45799 (Fragment)		-0.914884	-0.0515518	-1.23866	0.25063	0.999804	-5.08913	3	-1.2933	0.228116	0.999788	0.641845	NO
A0A1B0GRS5	Macrophage scavenger receptor types I and II (Fragment)		0.546054	0.124897	1.9757	0.0836535	0.915596	-4.20635	9	1.98658	0.0782258	0.89676	1.10665	NO
A0A1B0GRT6	Receptor-type tyrosine-protein phosphatase		0.0913058	0.0739292	0.78748	0.453728	0.999804	-5.49724	44	0.841598	0.421811	0.999788	0.374882	NO
A0A1B0GRU3	Zinc finger CCCH domain-containing protein 4		0.130652	0.0401424	1.73608	0.120815	0.946754	-4.51263	57	1.95239	0.0826486	0.89676	1.08276	NO
A0A1B0GRV0	3'(2'),5'-bisphosphate nucleotidase 1		-0.0144327	0.0080397	-0.0814323	0.937101	0.999804	-5.79874	4	-0.0705131	0.945327	0.999788	0.0244178	NO
A0A1B0GS68	60S ribosomal protein L13a		0.0106769	0.0856811	0.0450566	0.965168	0.999804	-5.8011	70	0.0481959	0.962613	0.999788	0.0165484	NO
A0A1B0GSG5	Ribonuclease inhibitor		-0.0630927	0.0911126	-0.697608	0.505215	0.999804	-5.56079	83	-0.791473	0.449023	0.999788	0.347731	NO
A0A1B0GSU0	Aldehyde dehydrogenase family 16 member A1		0.11935	0.041754	1.94073	0.0882973	0.922052	-4.2518	43	2.09748	0.0653847	0.872125	1.18452	NO
A0A1B0GSV1	39S ribosomal protein L17, mitochondrial (Fragment)		0.092566	0.0375712	0.847801	0.421222	0.999804	-5.45096	13	0.741774	0.477134	0.999788	0.321359	NO
A0A1B0GSX0	L-lactate dehydrogenase		0.0897825	0.132664	1.00751	0.343229	0.999804	-5.31534	291	1.17155	0.271458	0.999788	0.566297	NO
A0A1B0GX24	Nuclear autoantigen Sp-100 (Fragment)		1.2999	-0.00303839	2.20628	0.0584644	0.847137	-3.90219	4	2.29026	0.0477545	0.8117	1.32099	NO
A0A1B0GX27	Branched-chain-amino-acid aminotransferase		0.0805997	0.0183196	0.701678	0.502805	0.999804	-5.55805	29	0.718364	0.49076	0.999788	0.309131	NO
A0A1C7CYV0	Plastin-3 (Fragment)		-0.00910553	0.077768	-0.120748	0.906872	0.999804	-5.79467	194	-0.146841	0.886494	0.999788	0.0523241	NO
A0A1D5RLD1	Unconventional myosin-IXb		-0.039455	0.0296996	-0.526375	0.612924	0.999804	-5.66282	90	-0.621703	0.549559	0.999788	0.259986	NO
A0A1D5RLL3	Protein EFR3 homolog A		0.144961	-0.0107085	1.72952	0.122024	0.949947	-4.52082	11	1.2992	0.226169	0.999788	0.645566	NO
A0A1D5RLL4	Transformation/transcription domain-associated protein		-0.012027	0.0477428	-0.11478	0.911452	0.999804	-5.79539	99	-0.12871	0.900417	0.999788	0.0455563	NO
A0A1D5RLM8	Predicted gene 11639		-0.00287193	0.102772	-0.0197629	0.984717	0.999804	-5.80193	5	-0.016312	0.987341	0.999788	0.00553267	NO
A0A1D5RLV3	Protein unc-80 homolog		-0.0421411	0.117213	-0.142281	0.890381	0.999804	-5.79178	2	-0.135574	0.895142	0.999788	0.0481083	NO
A0A1D5RLV7	WD repeat and FYVE domain-containing protein 3		0.10344	0.063865	1.07033	0.315738	0.999804	-5.25713	32	1.09804	0.300694	0.999788	0.521875	NO
A0A1D5RLW5	60S ribosomal protein L18a		0.061972	0.107627	0.797818	0.448039	0.999804	-5.48951	40	0.844447	0.420299	0.999788	0.376441	NO
A0A1D5RM65	Ras association domain-containing protein 5		-0.355439	-0.0402876	-0.960691	0.364878	0.999804	-5.35698	3	-0.957937	0.363119	0.999788	0.439951	NO
A0A1D5RM83	IQ motif and SEC7 domain-containing protein 1		0.134166	0.0718453	1.54168	0.161773	0.98718	-4.74961	11	1.17961	0.268395	0.999788	0.571226	NO
A0A1D5RM97	Non-specific serine/threonine protein kinase		0.114428	0.0347658	0.343283	0.740244	0.999804	-5.74225	12	0.354502	0.731127	0.999788	0.136007	NO
A0A1L1SQ51	Talin-2		-0.00465015	0.067421	-0.0732955	0.943373	0.999804	-5.79938	102	-0.0922136	0.928548	0.999788	0.0321955	NO
A0A1L1SQR4	Dedicator of cytokinesis protein 6		0.187283	0.0311163	0.638801	0.54083	0.999804	-5.59872	2	0.607476	0.558549	0.999788	0.252939	NO
A0A1L1SQX4	Coiled-coil domain-containing 84 (Fragment)		0.270606	0.0430764	0.947536	0.371142	0.999804	-5.36841	3	0.909297	0.386896	0.999788	0.412406	NO
A0A1L1SRE8	Low-density lipoprotein receptor		0.347898	0.0297424	1.99767	0.0808572	0.915596	-4.17768	14	1.96285	0.0812709	0.89676	1.09007	NO
A0A1L1SRM4	PR domain zinc finger protein 10		-0.419253	0.00344813	-2.15072	0.0637507	0.848501	-3.97606	3	-1.87687	0.0932709	0.909804	1.03025	NO
A0A1L1SRX2	AMP deaminase		-0.121084	0.0741249	-1.12664	0.292597	0.999804	-5.20282	17	-1.04037	0.325307	0.999788	0.487707	NO
A0A1L1SSA8	Transmembrane protein 205 (Fragment)		0.0729576	0.0943834	0.181546	0.86046	0.999804	-5.78529	7	0.186523	0.856171	0.999788	0.0674393	NO
A0A1L1SSC0	Leucine-rich repeat flightless-interacting protein 2		0.0390141	0.0400273	0.187913	0.85563	0.999804	-5.78409	36	0.198735	0.846887	0.999788	0.0721745	NO
A0A1L1SSC7	Tetratricopeptide repeat domain 13		-0.272489	0.151549	-1.22855	0.254198	0.999804	-5.09968	5	-1.1523	0.278884	0.999788	0.554577	NO
A0A1L1SSF2	ADP-dependent glucokinase		0.0851724	0.0592229	0.700145	0.503712	0.999804	-5.55909	17	0.664507	0.523025	0.999788	0.281477	NO
A0A1L1SSX7	Leucine zipper transcription factor-like protein 1 (Fragment)		0.112531	0.0651684	0.672047	0.520512	0.999804	-5.57764	17	0.670346	0.519466	0.999788	0.284443	NO
A0A1L1ST08	COMM domain-containing protein 4 (Fragment)		-0.0938167	0.0676334	-0.886267	0.401364	0.999804	-5.41999	5	-0.629666	0.544564	0.999788	0.263951	NO
A0A1L1ST22	CLIP-associating protein 2		-0.0628601	0.0330849	-0.237136	0.818519	0.999804	-5.77344	11	-0.240025	0.815689	0.999788	0.0884755	NO
A0A1L1STC6	Nesprin-1		-0.154112	0.00876757	-1.97394	0.0838816	0.915596	-4.20864	103	-2.32974	0.0447665	0.8117	1.34905	NO
A0A1L1STE6	Isocitrate dehydrogenase [NAD] subunit, mitochondrial		0.0848678	0.0746496	1.21243	0.259981	0.999804	-5.11639	74	1.42801	0.187055	0.985922	0.728031	NO
A0A1L1SV25	Alpha-actinin-4		0.0216036	0.0636354	0.332809	0.747843	0.999804	-5.74582	287	0.426841	0.679524	0.999788	0.167795	NO
A0A1L1SV73	Ubiquitin carboxyl-terminal hydrolase 47		-0.0510416	0.0377897	-0.747799	0.476015	0.999804	-5.52611	59	-0.857276	0.413537	0.999788	0.383486	NO
A0A1L1SVK0	Platelet-activating factor acetylhydrolase IB subunit alpha2 (Fragment)		0.129084	0.0448382	0.879662	0.404725	0.999804	-5.42539	8	0.774979	0.458229	0.999788	0.338918	NO
A0A1W2P6F6	Myosin light polypeptide 6		-0.018741	0.0718249	-0.263469	0.798857	0.999804	-5.76674	97	-0.317332	0.75823	0.999788	0.120199	NO
A0A1W2P6N1	U6 snRNA-associated Sm-like protein LSm7		0.080872	0.0287023	0.42802	0.679942	0.999804	-5.70944	8	0.402759	0.696525	0.999788	0.157063	NO
A0A1W2P6X3	Formin-like protein 1		0.0907982	0.0152291	0.726598	0.488213	0.999804	-5.54101	136	0.805103	0.44151	0.999788	0.355059	NO
A0A1W2P729	Protein canopy homolog 2 (Fragment)		-0.0264453	0.0542705	-0.217541	0.83324	0.999804	-5.77797	26	-0.220579	0.830343	0.999788	0.0807426	NO
A0A1W2P7M2	Palmitoyltransferase ZDHHC17 (Fragment)		0.0819604	0.0733595	0.502692	0.628743	0.999804	-5.67487	5	0.432877	0.675292	0.999788	0.170508	NO
A0A1W2P7Q6	Exportin-T		-0.0764381	0.0485372	-1.02601	0.334946	0.999804	-5.29847	59	-1.16079	0.275588	0.999788	0.55974	NO
A0A1W2P7T7	Lipid droplet-associated hydrolase (Fragment)		-0.0731147	-0.0174982	-0.496681	0.632791	0.999804	-5.67785	15	-0.479033	0.64334	0.999788	0.19156	NO
A0A1W2P7U1	Ubiquitin-conjugating enzyme E2 R1		0.164543	0.110665	0.869517	0.409927	0.999804	-5.43362	10	0.83607	0.424756	0.999788	0.371861	NO
A0A1W2P7X0	ABRA C-terminal-like protein (Fragment)		-0.0774816	0.0403814	-0.296935	0.77409	0.999804	-5.75724	5	-0.28738	0.780329	0.999788	0.107723	NO
A0A1W2P872	NOVA alternative-splicing regulator 2		0.0486919	-0.0120058	0.255164	0.805042	0.999804	-5.76893	5	0.230625	0.822763	0.999788	0.0847251	NO
A0A1W2P8C6	Tetraspanin (Fragment)		-0.319859	0.055615	-1.30429	0.228456	0.999804	-5.01929	17	-1.34356	0.211982	0.999788	0.673701	NO
A0A1X7SB71	RING-type E3 ubiquitin transferase		0.120078	-0.0226216	0.441378	0.670642	0.999804	-5.70364	7	0.437476	0.672076	0.999788	0.172581	NO
A0A1Y7VJ48	Tubulin-specific chaperone A		-0.00197644	0.0730806	-0.00789574	0.993894	0.999804	-5.8021	38	-0.00836956	0.993505	0.999788	0.00283007	NO
A0A1Y7VK55	Nuclear factor 1		0.0554783	0.0310414	0.48994	0.637347	0.999804	-5.68114	13	0.433578	0.674802	0.999788	0.170824	NO
A0A1Y7VLP0	ATP synthase membrane subunit 6.8PL (Fragment)		-0.0451579	0.0723717	-0.36935	0.721465	0.999804	-5.7329	10	-0.317616	0.758022	0.999788	0.120318	NO
A0A1Y7VM56	NAD-dependent protein deacylase sirtuin-5, mitochondrial		0.0570752	-0.0066452	0.524936	0.613879	0.999804	-5.66357	5	0.378435	0.713879	0.999788	0.146375	NO
A0A1Y7VM77	Ribonuclease H1		0.00179007	0.085268	0.0123335	0.990462	0.999804	-5.80206	7	0.0106333	0.991748	0.999788	0.00359868	NO
A0A1Y7VMH3	Serine/threonine-protein kinase VRK1		0.00126643	0.0100859	0.0174954	0.98647	0.999804	-5.80198	77	0.0205407	0.98406	0.999788	0.00697831	NO
A0A1Y7VMH7	Kinase D-interacting substrate 220		0.173544	0.0141778	1.46478	0.181195	0.999804	-4.83965	30	1.50878	0.165631	0.974091	0.780857	NO
A0A1Y7VN19	Dehydrogenase/reductase SDR family member 7 (Fragment)		-0.0773751	0.061297	-0.46851	0.651938	0.999804	-5.69135	21	-0.476728	0.644918	0.999788	0.190495	NO
A0A1Y7VNF4	ERO1-like protein beta		0.199091	0.0923153	1.49905	0.172296	0.992865	-4.79981	20	1.48278	0.172279	0.978088	0.763766	NO
A0A286YCI8	Sorbin and SH3 domain-containing protein 1		-0.0899356	0.0166838	-0.789209	0.452774	0.999804	-5.49595	68	-0.865967	0.408999	0.999788	0.388277	NO
A0A286YCV0	Phospholipid-transporting ATPase		0.0486012	0.116686	0.257805	0.803074	0.999804	-5.76824	6	0.236108	0.818635	0.999788	0.0869098	NO
A0A286YCX6	Trafficking protein particle complex 8		0.0598855	0.0332361	0.80379	0.444775	0.999804	-5.48501	39	0.84578	0.419593	0.999788	0.377172	NO
A0A286YD39	Regulator of microtubule dynamics protein 2 (Fragment)		-0.114049	0.187358	-0.595792	0.567806	0.999804	-5.62457	5	-0.538957	0.602991	0.999788	0.219689	NO
A0A286YDB8	Elongator complex protein 3		0.111525	0.0466366	1.18823	0.268865	0.999804	-5.14121	26	1.17067	0.271794	0.999788	0.56576	NO
A0A286YDF5	Myoferlin		0.0917768	0.0986814	0.732591	0.484744	0.999804	-5.53684	238	0.813448	0.436952	0.999788	0.359566	NO
A0A286YDT3	Nucleolar and coiled-body phosphoprotein 1		-0.118058	0.0532793	-0.81477	0.438816	0.999804	-5.47665	223	-0.89418	0.394508	0.999788	0.403944	NO
A0A286YDT6	F-box/WD repeat-containing protein 1A		-0.0329162	0.0769365	-0.141778	0.890766	0.999804	-5.79185	13	-0.1432	0.889287	0.999788	0.0509579	NO
A0A286YDZ5	G protein-coupled receptor kinase		-0.148605	0.0250872	-1.22606	0.255086	0.999804	-5.10227	5	-0.934402	0.374487	0.999788	0.426563	NO
A0A2I3BPJ2	Predicted gene, 30083		0.252057	0.0635059	1.50296	0.171306	0.990747	-4.79524	4	1.27672	0.233657	0.999788	0.631421	NO
A0A2I3BPN6	TATA-box-binding protein-associated factor 4		-0.0692012	-0.00163622	-0.545091	0.600573	0.999804	-5.65294	17	-0.521639	0.614514	0.999788	0.211468	NO
A0A2I3BPN8	Ral GTPase-activating protein subunit alpha-2		0.0952466	-0.0742179	1.23779	0.250935	0.999804	-5.09004	19	1.07166	0.311769	0.999788	0.506167	NO
A0A2I3BPP1	Tuberin		-0.00381707	0.0606782	-0.0407885	0.968465	0.999804	-5.80128	29	-0.0410409	0.968159	0.999788	0.0140532	NO
A0A2I3BPS1	Glia maturation factor beta (Fragment)		0.081307	0.0369681	0.967324	0.36175	0.999804	-5.35117	16	0.81566	0.435749	0.999788	0.360764	NO
A0A2I3BPW9	Disks large-associated protein 5		0.155614	0.0295088	0.88975	0.3996	0.999804	-5.41713	23	0.915517	0.383795	0.999788	0.415901	NO
A0A2I3BPX9	ETS-related transcription factor Elf-1		-0.0921642	0.0508483	-1.13424	0.28958	0.999804	-5.19534	18	-0.98183	0.351839	0.999788	0.453656	NO
A0A2I3BQ16	Leucine-rich repeat and calponin homology domain-containing protein 1		-0.0890349	0.159392	-0.780166	0.457783	0.999804	-5.50266	13	-0.692054	0.506363	0.999788	0.295538	NO
A0A2I3BQE0	Non-specific serine/threonine protein kinase		-0.0330151	-0.0823034	-0.190825	0.853423	0.999804	-5.78353	30	-0.199669	0.846178	0.999788	0.0725381	NO
A0A2I3BQU9	Inactive ubiquitin thioesterase OTULINL (Fragment)		0.214697	0.0510796	1.1311	0.290821	0.999804	-5.19843	3	0.978445	0.353421	0.999788	0.451708	NO
A0A2I3BR81	5'-nucleotidase domain-containing 2		0.123523	0.0635448	1.25103	0.246317	0.999804	-5.07614	34	1.2966	0.227025	0.999788	0.643927	NO
A0A2I3BRD1	TBC1 domain family member 23		-0.0768125	0.07043	-0.753339	0.472861	0.999804	-5.52216	13	-0.644162	0.53554	0.999788	0.271208	NO
A0A2I3BRH6	Glucosamine 6-phosphate N-acetyltransferase (Fragment)		0.143036	-0.0626695	0.873842	0.407704	0.999804	-5.43012	7	0.782372	0.454087	0.999788	0.342861	NO
A0A2I3BRQ3	Inter-alpha-trypsin inhibitor heavy chain H3		0.790314	0.170413	2.38069	0.0445399	0.809011	-3.6689	5	2.38207	0.0410877	0.801827	1.38629	NO
A0A2I3BRW0	Microsomal signal peptidase 12 kDa subunit		-0.0971153	-0.00446737	-0.780873	0.45739	0.999804	-5.50213	13	-0.709791	0.495811	0.999788	0.304684	NO
A0A2I3BRX7	Methyltransferase-like protein		-0.302776	0.0628919	-3.18755	0.012874	0.675233	-2.59835	8	-2.34728	0.0434983	0.805062	1.36153	NO
A0A2K6EDP7	WD repeat and HMG-box DNA-binding protein 1		0.0515256	0.0301464	0.569868	0.584432	0.999804	-5.63936	62	0.633751	0.542013	0.999788	0.265991	NO
A0A2R8VHI2	Intraflagellar transport protein 27 homolog		0.16514	0.0506601	1.21066	0.260621	0.999804	-5.11821	6	0.998731	0.344018	0.999788	0.463419	NO
A0A2R8VHV1	PHD finger protein 20-like protein 1		-0.47263	0.0965082	-1.53951	0.162296	0.98718	-4.75219	5	-1.52609	0.161329	0.968191	0.792287	NO
A0A2R8VI80	Transcription factor AP4 (Fragment)		-0.0424618	0.00749545	-0.177284	0.863698	0.999804	-5.78607	3	-0.163936	0.873404	0.999788	0.0587848	NO
A0A2R8VK01	Cytokine receptor common subunit beta		0.09044	0.16378	0.202376	0.844681	0.999804	-5.78121	4	0.206786	0.84078	0.999788	0.0753177	NO
A0A2R8VK72	Methyltransferase-like 7A1		0.0321185	0.0952535	0.142924	0.889889	0.999804	-5.79169	4	0.132412	0.897572	0.999788	0.0469308	NO
A0A2R8VKI7	Alpha-globin transcription factor CP2		0.120032	0.0648942	0.758815	0.469757	0.999804	-5.51822	6	0.660398	0.525538	0.999788	0.279396	NO
A0A2U3TZ54	DNA-directed RNA polymerases I, II, and III subunit RPABC2		0.213485	0.132134	1.31698	0.224367	0.999804	-5.00554	3	1.07426	0.31066	0.999788	0.507714	NO
A0A2Y9CZM3	ATP-dependent DNA helicase DDX11		0.174791	0.0152902	1.99212	0.0815554	0.915596	-4.18494	28	1.97581	0.0795941	0.89676	1.09912	NO
A0A338P697	YEATS domain-containing protein 2 (Fragment)		0.0714277	0.168652	0.349576	0.735693	0.999804	-5.74005	4	0.31607	0.759156	0.999788	0.119669	NO
A0A338P6I2	DNA-directed RNA polymerases I, II, and III subunit RPABC3		0.00255183	0.0731826	0.0266072	0.979426	0.999804	-5.80177	24	0.0258692	0.979926	0.999788	0.00880665	NO
A0A338P6N4	Beta/gamma crystallin domain-containing protein 3		0.0476518	0.00779962	0.302137	0.770264	0.999804	-5.75566	38	0.319634	0.756541	0.999788	0.121168	NO
A0A338P6P6	Arf-GAP with coiled-coil, ANK repeat and PH domain-containing protein 2		0.0291584	0.0111883	0.166884	0.871608	0.999804	-5.7879	37	0.176451	0.863846	0.999788	0.0635635	NO
A0A338P6U4	Presenilins-associated rhomboid-like protein, mitochondrial		-0.15528	0.0433683	-2.27462	0.0525551	0.842082	-3.81099	24	-2.0563	0.0698973	0.877738	1.15554	NO
A0A338P6U8	AT-rich interactive domain-containing protein 1B		0.0969258	0.0697709	1.05465	0.322434	0.999804	-5.27191	28	1.05194	0.320249	0.999788	0.494512	NO
A0A338P726	Dol-P-Man:Man(5)GlcNAc(2)-PP-Dol alpha-1,3-mannosyltransferase		-0.0166292	0.11361	-0.0958243	0.92602	0.999804	-5.79743	6	-0.0858076	0.933498	0.999788	0.0298866	NO
A0A338P7B7	Dynein light chain Tctex-type 1A		0.0687919	0.0198241	0.369791	0.721148	0.999804	-5.73273	6	0.337509	0.743471	0.999788	0.128736	NO
A0A338P7E3	Ribonuclease T2-B		-0.20628	0.104205	-1.81556	0.107028	0.935653	-4.41249	4	-1.29254	0.228365	0.999788	0.64137	NO
A0A3B2WBC6	DNA-directed RNA polymerase II subunit GRINL1A		-0.286115	0.0537721	-0.627941	0.547568	0.999804	-5.6054	4	-0.642519	0.536559	0.999788	0.270383	NO
A0A3B2WBH9	Tight junction protein ZO-2		-0.114837	0.0248079	-1.7568	0.117068	0.946589	-4.48668	99	-2.17865	0.0573003	0.845357	1.24184	NO
A0A3Q4EBK4	Myc box-dependent-interacting protein 1		-0.0489821	0.0482141	-0.752636	0.47326	0.999804	-5.52266	108	-0.942274	0.370656	0.999788	0.431029	NO
A0A3Q4EC24	Mitochondrial carrier homolog 1 (Fragment)		0.0654151	0.0728241	0.685239	0.512582	0.999804	-5.56901	17	0.613156	0.55495	0.999788	0.255746	NO
A0A3Q4L2V5	G protein beta subunit-like		-0.118326	0.185006	-0.761192	0.468413	0.999804	-5.51651	3	-0.610084	0.556894	0.999788	0.254227	NO
A0A3Q8I8H5	Elongation factor-1 gamma		-0.139539	-0.0931899	-0.165229	0.872868	0.999804	-5.78818	22	-0.175108	0.864871	0.999788	0.0630487	NO
A0A3Q8I8J3	DNA helicase		-0.276185	0.22643	-0.810102	0.441343	0.999804	-5.48022	3	-0.79948	0.444599	0.999788	0.352031	NO
A0A3Q8I8K3	40S ribosomal protein S4		-0.272002	-0.154867	-0.321755	0.755896	0.999804	-5.74947	24	-0.34109	0.740864	0.999788	0.130262	NO
A0A3Q8I8T8	Ras family protein		-0.414833	-0.0502343	-0.544634	0.600873	0.999804	-5.65318	6	-0.572092	0.581265	0.999788	0.235625	NO
A0A3Q8I917	Pyruvate, phosphate dikinase		0.114467	-0.126284	0.133612	0.897014	0.999804	-5.793	46	0.141843	0.890329	0.999788	0.0504496	NO
A0A3Q8I9V9	Small myristoylated protein-3, putative		-0.0586648	-0.288736	-0.0511457	0.960465	0.999804	-5.8008	27	-0.05426	0.957913	0.999788	0.0186738	NO
A0A3Q8IB80	Heat shock 70-related protein 1, mitochondrial, putative		-0.34919	-0.222728	-0.364311	0.72508	0.999804	-5.73475	170	-0.386961	0.707776	0.999788	0.150104	NO
A0A3Q8IB83	Dehydrogenase E1 component family protein		-0.0276943	-0.356031	-0.0234904	0.981835	0.999804	-5.80185	12	-0.0248767	0.980696	0.999788	0.00846554	NO
A0A3Q8IC45	ATP-dependent RNA helicase SUB2, putative		0.320068	-0.0735096	0.497796	0.63204	0.999804	-5.6773	17	0.526006	0.611598	0.999788	0.213534	NO
A0A3Q8ICC3	60S ribosomal protein L14, putative		-0.770337	-0.524131	-0.55029	0.597167	0.999804	-5.65014	8	-0.582634	0.574445	0.999788	0.240752	NO
A0A3Q8ICF3	Endoribonuclease L-PSP (Pb5), putative		-0.788377	-0.384352	-0.657774	0.529177	0.999804	-5.58681	13	-0.696799	0.503527	0.999788	0.297977	NO
A0A3Q8ICH0	60S ribosomal protein L21, putative		-0.449415	-0.290841	-0.495876	0.633335	0.999804	-5.67824	5	-0.521955	0.614303	0.999788	0.211617	NO
A0A3Q8IDD1	Leucine-rich repeat protein, putative		-0.103573	-0.447072	-0.0712107	0.94498	0.999804	-5.79954	22	-0.0755443	0.941434	0.999788	0.02621	NO
A0A3Q8IDI1	Ribonucloprotein		0.41267	-0.37315	0.425197	0.681915	0.999804	-5.71065	7	0.448724	0.66424	0.999788	0.177675	NO
A0A3Q8IDW6	60S ribosomal protein L36, putative		-0.0204627	-0.491514	-0.0152727	0.988189	0.999804	-5.80202	14	-0.0161877	0.987438	0.999788	0.00549022	NO
A0A3Q8IDZ4	60S ribosomal protein L35, putative		0.138405	-0.00105184	0.252534	0.807005	0.999804	-5.76961	11	0.26497	0.797002	0.999788	0.0985408	NO
A0A3Q8IE42	Domain found in IF2B/IF5 family protein		-0.195549	0.36212	-0.353635	0.732764	0.999804	-5.73861	6	-0.36808	0.721322	0.999788	0.141871	NO
A0A3Q8IE68	Ras-related protein RAB1A, putative		-0.185451	-0.268881	-0.175232	0.865257	0.999804	-5.78644	16	-0.185649	0.856837	0.999788	0.0671019	NO
A0A3Q8IED6	Thioredoxin-like family protein		-0.292914	-0.400782	-0.22544	0.827297	0.999804	-5.77619	20	-0.239093	0.816389	0.999788	0.0881028	NO
A0A3Q8IED7	Arginyl-tRNA synthetase		-0.207461	0.271474	-0.441006	0.670899	0.999804	-5.70381	9	-0.459118	0.657037	0.999788	0.18241	NO
A0A3Q8IEE5	Formyltetrahydrofolate synthetase		0.30332	0.110938	1.3427	0.216268	0.999804	-4.9774	8	1.30615	0.223895	0.999788	0.649956	NO
A0A3Q8IET6	60S ribosomal protein L30		-0.148619	0.352397	-0.444651	0.668372	0.999804	-5.7022	11	-0.457827	0.657929	0.999788	0.181821	NO
A0A3Q8IEU2	H(+)-exporting diphosphatase		-0.274361	-0.310888	-0.235562	0.819699	0.999804	-5.77382	32	-0.249965	0.808227	0.999788	0.0924668	NO
A0A3Q8IEU7	ATP-dependent RNA helicase eIF4A		-0.0903947	-0.089778	-0.117816	0.909122	0.999804	-5.79503	24	-0.124863	0.903376	0.999788	0.0441312	NO
A0A3Q8IF81	Galactokinase galactose-binding signature family protein		-0.555385	0.312466	-0.899309	0.394786	0.999804	-5.40924	15	-0.948852	0.367477	0.999788	0.43477	NO
A0A3Q8IFA8	ATP synthase subunit beta		-0.140311	-0.0255717	-0.304917	0.768222	0.999804	-5.75481	52	-0.324008	0.753335	0.999788	0.123012	NO
A0A3Q8IFF2	CCT-eta		-0.376563	-0.353745	-0.363869	0.725398	0.999804	-5.73492	16	-0.385468	0.708843	0.999788	0.14945	NO
A0A3Q8IFI6	60S ribosomal protein L13, putative		-0.689564	-0.273787	-0.622848	0.550746	0.999804	-5.6085	23	-0.660562	0.525438	0.999788	0.279479	NO
A0A3Q8IFN2	RuvB-like helicase		0.133296	0.0177865	0.748868	0.475405	0.999804	-5.52535	20	0.763324	0.464808	0.999788	0.332726	NO
A0A3Q8IG52	60S acidic ribosomal protein P2, putative		-0.323532	-0.40011	-0.270282	0.793794	0.999804	-5.7649	12	-0.286252	0.781165	0.999788	0.107257	NO
A0A3Q8IGF4	Trypanothione synthetase, putative		-0.033766	-0.0859175	-0.0573169	0.9557	0.999804	-5.80045	14	-0.0603973	0.953159	0.999788	0.0208346	NO
A0A3Q8IGI9	60S ribosomal protein L27A/L29, putative		-0.000255359	0.145537	-0.00103923	0.999196	0.999804	-5.80213	20	-0.00107942	0.999162	0.999788	0.000363964	NO
A0A3Q8IGZ0	40S ribosomal protein S16, putative		0.1519	0.304971	0.208174	0.840302	0.999804	-5.78	9	0.219167	0.83141	0.999788	0.0801847	NO
A0A3Q8IIK1	Ubiquitin carboxyl-terminal hydrolase		0.163617	0.147178	0.362499	0.726382	0.999804	-5.73542	2	0.366238	0.722649	0.999788	0.141073	NO
A0A3Q8IIZ5	Enoyl-CoA hydratase/isomerase family protein		0.0347959	0.0999282	0.0936301	0.927709	0.999804	-5.79765	13	0.0974158	0.924531	0.999788	0.0340785	NO
A0A3Q8IJ28	40S ribosomal protein S3a		0.0316782	-0.0581781	0.0558206	0.956856	0.999804	-5.80054	11	0.0586144	0.95454	0.999788	0.0202058	NO
A0A3Q8IJ78	NADH-dependent fumarate reductase, putative		-0.208535	-0.0605738	-0.250482	0.808536	0.999804	-5.77013	19	-0.265292	0.796761	0.999788	0.0986721	NO
A0A3Q8IJC5	60S ribosomal protein L5, putative		-0.898305	-0.507088	-0.56825	0.585479	0.999804	-5.64027	18	-0.602739	0.561561	0.999788	0.250603	NO
A0A3Q8IJI4	Prolyl endopeptidase		0.0622725	0.153356	0.153578	0.881751	0.999804	-5.79007	5	0.156568	0.879042	0.999788	0.0559906	NO
A0A3Q8IJL9	CCT-alpha		-1.61642	-0.646697	-1.10644	0.300739	0.999804	-5.22254	24	-1.17388	0.270568	0.999788	0.567723	NO
A0A3Q8IJS0	19S proteasome regulatory subunit		-0.0132947	0.0879281	-0.0875944	0.932355	0.999804	-5.79821	19	-0.0874895	0.932198	0.999788	0.0304918	NO
A0A3Q8IK98	40S ribosomal protein S18, putative		-0.602391	-0.616243	-0.414549	0.68938	0.999804	-5.71512	11	-0.439275	0.67082	0.999788	0.173394	NO
A0A3Q8IKN9	Small myristoylated protein-1		0.265124	-0.286248	0.243427	0.813809	0.999804	-5.7719	5	0.256883	0.803045	0.999788	0.0952599	NO
A0A3Q8IL41	Histone H2A		-0.874612	-0.593324	-0.587166	0.573308	0.999804	-5.62956	10	-0.622122	0.549296	0.999788	0.260194	NO
A0A3Q8IL75	Flagellum targeting protein kharon1, putative		-0.213899	-0.221079	-0.202919	0.844271	0.999804	-5.7811	37	-0.215355	0.834292	0.999788	0.0786821	NO
A0A3Q8IMW2	Polyadenylate-binding protein		0.204034	-0.380442	0.167407	0.87121	0.999804	-5.78781	12	0.177312	0.863189	0.999788	0.0638939	NO
A0A3Q8IPA6	Diadenosine tetraphosphate synthetase		-0.823017	-0.55414	-0.493604	0.634869	0.999804	-5.67936	4	-0.52243	0.613986	0.999788	0.211842	NO
A0A3Q8IQ17	ERF1 domain 1/eRF1 domain 2/eRF1 domain 3, putative		-0.143809	0.18112	-0.281873	0.785205	0.999804	-5.76165	8	-0.293745	0.775614	0.999788	0.110354	NO
A0A3Q8IQL3	40S ribosomal protein S10, putative		-0.131873	-0.615263	-0.0837969	0.93528	0.999804	-5.79854	4	-0.0886599	0.931294	0.999788	0.0309133	NO
A0A3Q8IQP5	AAA ATPase, CDC48 subfamily protein		-0.0979658	0.137661	-0.179625	0.861919	0.999804	-5.78564	23	-0.190029	0.853503	0.999788	0.0687948	NO
A0A3Q8IU22	Protein kinase domain family protein		-0.260279	0.051106	-1.37853	0.205409	0.999804	-4.93768	6	-1.263	0.238327	0.999788	0.622827	NO
A0A3Q8IVG4	Gim5A protein, putative		-0.726432	-0.656455	-0.462874	0.655802	0.999804	-5.69396	15	-0.490839	0.635286	0.999788	0.197031	NO
A0A3Q8IVV7	Translation elongation factor 1-beta, putative		-0.284413	-0.431331	-0.221772	0.830056	0.999804	-5.77702	21	-0.235216	0.819305	0.999788	0.0865542	NO
A0A3Q8IVZ2	Chaperonin GroL		-0.376237	-0.425686	-0.296371	0.774505	0.999804	-5.75741	61	-0.314637	0.760209	0.999788	0.119067	NO
A0A3Q8IWD8	40S ribosomal protein SA		0.00626536	-0.214765	0.00649161	0.99498	0.999804	-5.80211	13	0.00686949	0.994669	0.999788	0.00232149	NO
A0A3S5H4X0	ATP-dependent RNA helicase eIF4A		-0.065032	-0.0560962	-0.0841538	0.935005	0.999804	-5.79851	35	-0.0892915	0.930806	0.999788	0.031141	NO
A0A3S5H503	Voltage-dependent anion-selective channel, putative		-0.437276	-0.00970771	-0.611472	0.557882	0.999804	-5.61534	8	-0.642933	0.536302	0.999788	0.270591	NO
A0A3S5H5A8	60S ribosomal protein L11 (L5, L16)		0.44524	0.237381	0.752171	0.473525	0.999804	-5.52299	9	0.788593	0.450622	0.999788	0.346188	NO
A0A3S5H5I2	ATP synthase F1, alpha subunit		-0.23843	-0.288796	-0.227123	0.826033	0.999804	-5.7758	42	-0.241077	0.814898	0.999788	0.0888968	NO
A0A3S5H5N2	Peptidyl-prolyl cis-trans isomerase		-0.141163	-0.0639303	-0.180477	0.861272	0.999804	-5.78549	13	-0.190684	0.853005	0.999788	0.0690483	NO
A0A3S5H6C3	Kinesin, putative		0.150395	0.0536224	0.559375	0.591238	0.999804	-5.64518	2	0.522294	0.614076	0.999788	0.211778	NO
A0A3S5H6F4	Nucleolar protein 56, putative		0.137079	0.0769392	0.286732	0.781614	0.999804	-5.76025	16	0.301624	0.769792	0.999788	0.113627	NO
A0A3S5H6G7	Nuclear transport factor 2 (NTF2) domain family protein		-0.126073	0.15859	-0.185981	0.857095	0.999804	-5.78446	7	-0.195108	0.849642	0.999788	0.0707639	NO
A0A3S5H6N5	40S ribosomal protein S12		0.0625521	-0.33005	0.0575769	0.9555	0.999804	-5.80044	12	0.0609505	0.952731	0.999788	0.0210298	NO
A0A3S5H6Q3	Ubiquitin-conjugating enzyme family protein		-0.0984653	-0.264784	-0.0821247	0.936568	0.999804	-5.79868	6	-0.0867997	0.932731	0.999788	0.0302435	NO
A0A3S5H6R4	N-inal_conserved_domain_of_Nudc./CS_domain_contai ning_protein_putative/Pfam:PF14050/Pfam:PF04969		-0.224403	0.086763	-0.411854	0.691275	0.999804	-5.71623	10	-0.431492	0.676262	0.999788	0.169885	NO
A0A3S5H6T1	Inositol-3-phosphate synthase		-0.226022	0.26254	-0.442345	0.66997	0.999804	-5.70322	15	-0.465445	0.65267	0.999788	0.185306	NO
A0A3S5H748	Histone H2B		-0.5005	-0.405173	-0.387529	0.708485	0.999804	-5.72598	20	-0.410994	0.69069	0.999788	0.160717	NO
A0A3S5H7L0	Ribosomal protein L1a, putative		0.178343	-0.645955	0.115376	0.910994	0.999804	-5.79532	22	0.122405	0.905268	0.999788	0.0432227	NO
A0A3S5H7W1	Elongation factor 1-beta		-0.511766	-0.371033	-0.390397	0.706446	0.999804	-5.72486	11	-0.413526	0.688901	0.999788	0.161843	NO
A0A3S5H807	CS domain containing protein, putative		-0.441927	-0.471319	-0.311009	0.763754	0.999804	-5.75291	10	-0.329467	0.749341	0.999788	0.12532	NO
A0A3S7WNJ7	40S ribosomal protein S7		-0.47666	-0.19143	-0.536024	0.60654	0.999804	-5.65777	9	-0.565822	0.585344	0.999788	0.232589	NO
A0A3S7WPW6	60S ribosomal protein L7a		-0.279994	-0.293486	-0.274688	0.790526	0.999804	-5.76368	11	-0.290576	0.77796	0.999788	0.109043	NO
A0A3S7WQF2	Dimethylargininase		-0.228627	-0.289445	-0.218899	0.832217	0.999804	-5.77767	16	-0.231901	0.821802	0.999788	0.0852329	NO
A0A3S7WRA9	Ras family protein		-0.0138373	0.187774	-0.085135	0.934249	0.999804	-5.79842	23	-0.0871871	0.932432	0.999788	0.0303829	NO
A0A3S7WRN3	Uncharacterized protein		0.381165	0.13931	2.1182	0.0670608	0.868966	-4.01915	4	1.84341	0.0983761	0.917326	1.00711	NO
A0A3S7WSK7	26S proteasome subunit P45 family protein		0.0521123	0.116494	0.291205	0.778312	0.999804	-5.75894	10	0.277082	0.787976	0.999788	0.103487	NO
A0A3S7WT45	Phosphopyruvate hydratase		-0.358992	-0.52338	-0.275259	0.790102	0.999804	-5.76352	64	-0.292226	0.776739	0.999788	0.109725	NO
A0A3S7WTC4	Ribonucleoprotein p18, mitochondrial, putative		-0.766675	-0.384045	-0.646949	0.535807	0.999804	-5.59364	16	-0.685664	0.510199	0.999788	0.29226	NO
A0A3S7WU26	Cytochrome c family protein		-0.156524	-0.0933627	-0.247019	0.811123	0.999804	-5.77101	17	-0.260983	0.799979	0.999788	0.0969212	NO
A0A3S7WUK6	Histone H2B		-0.0298006	0.0849254	-0.0432275	0.966581	0.999804	-5.80118	4	-0.0451382	0.964983	0.999788	0.0154804	NO
A0A3S7WUM6	Kinesin, putative		-0.0936965	0.0049206	-0.560434	0.59055	0.999804	-5.6446	2	-0.448928	0.664098	0.999788	0.177768	NO
A0A3S7WVW6	Phosphoglycerate kinase		0.0264198	-0.116063	0.0353427	0.972674	0.999804	-5.8015	15	0.0373601	0.971013	0.999788	0.0127747	NO
A0A3S7WWY7	40S ribosomal protein S6		-0.130123	-0.253156	-0.140827	0.891493	0.999804	-5.79199	14	-0.149032	0.884814	0.999788	0.053148	NO
A0A3S7WXL6	3-ketoacyl-CoA thiolase, putative		-0.222671	-0.181112	-0.240463	0.816027	0.999804	-5.77263	13	-0.254395	0.804908	0.999788	0.0942539	NO
A0A3S7WY02	60S ribosomal protein L17, putative		-0.354954	-0.207074	-0.346029	0.738257	0.999804	-5.74129	13	-0.366298	0.722605	0.999788	0.141099	NO
A0A3S7WYJ2	Translationally controlled tumor family protein		-0.442983	-0.493478	-0.288152	0.780565	0.999804	-5.75984	16	-0.305578	0.766876	0.999788	0.115275	NO
A0A3S7WYY5	Peptidyl-prolyl cis-trans isomerase		-0.266511	-0.319913	-0.233559	0.821201	0.999804	-5.77429	29	-0.247806	0.809846	0.999788	0.0915976	NO
A0A3S7WZ18	Aldehyde dehydrogenase family protein		-0.24282	-0.279492	-0.22225	0.829696	0.999804	-5.77692	48	-0.23593	0.818768	0.999788	0.0868391	NO
A0A3S7WZX1	Heat shock 70-related protein 1, mitochondrial, putative		-0.0626407	0.0708607	-0.105204	0.918808	0.999804	-5.79647	62	-0.111778	0.913453	0.999788	0.0393139	NO
A0A3S7X186	Modifier of rudimentary (Mod(R)) family protein		-0.0643049	0.167146	-0.25333	0.806411	0.999804	-5.7694	2	-0.233343	0.820716	0.999788	0.0858072	NO
A0A3S7X1F5	Heat shock 70-related protein 1, mitochondrial, putative		-0.391529	-0.365741	-0.33384	0.747094	0.999804	-5.74547	68	-0.354445	0.731168	0.999788	0.135983	NO
A0A3S7X1W3	Glycosomal membrane protein, putative		0.00462824	-0.190374	0.00521149	0.99597	0.999804	-5.80212	8	0.0054977	0.995733	0.999788	0.00185691	NO
A0A3S7X2A7	ADF/Cofilin		-0.330837	-0.49884	-0.231241	0.82294	0.999804	-5.77484	6	-0.244711	0.812168	0.999788	0.0903541	NO
A0A3S7X2Y4	ATP-dependent 6-phosphofructokinase		-0.28267	-0.116169	-0.35941	0.728603	0.999804	-5.73654	28	-0.381133	0.711946	0.999788	0.147553	NO
A0A3S7X3R3	Glyceraldehyde-3-phosphate dehydrogenase		-0.433885	-0.364531	-0.35531	0.731556	0.999804	-5.73802	62	-0.377218	0.714753	0.999788	0.145844	NO
A0A3S7X5X3	Nucleoside diphosphate kinase		-0.505951	-0.341624	-0.458597	0.658742	0.999804	-5.69592	24	-0.486402	0.638307	0.999788	0.194971	NO
A0A3S7X6B0	Heat shock protein 83-17		-0.0602961	0.102196	-0.126911	0.902147	0.999804	-5.79389	188	-0.135109	0.895499	0.999788	0.0479348	NO
A0A3S7X842	Alba family protein		-0.975609	-0.493671	-0.660401	0.527575	0.999804	-5.58513	18	-0.700416	0.501371	0.999788	0.299841	NO
A0A3S7XBD2	Nascent polypeptide-associated complex subunit beta		-0.591304	-0.164505	-0.634877	0.543259	0.999804	-5.60115	9	-0.670494	0.519376	0.999788	0.284518	NO
A0A3S7XBG7	Adenosylhomocysteinase		0.0315784	0.333317	0.042437	0.967192	0.999804	-5.80121	23	0.0449631	0.965119	0.999788	0.0154193	NO
A0A494B908	GST class-pi (Fragment)		0.178873	0.0698482	0.723721	0.489883	0.999804	-5.54301	45	0.769606	0.461254	0.999788	0.33606	NO
A0A494B989	BTB/POZ domain-containing protein 9		0.257159	-0.0118277	0.85977	0.414969	0.999804	-5.44145	3	0.831806	0.427037	0.999788	0.369535	NO
A0A494B9B9	Succinate dehydrogenase assembly factor 2, mitochondrial		-0.0955812	0.0677323	-0.534055	0.60784	0.999804	-5.65881	12	-0.518402	0.616681	0.999788	0.209939	NO
A0A494B9D7	N-alpha-acetyltransferase 40		-0.0346335	0.0672775	-0.479756	0.64426	0.999804	-5.68605	19	-0.406211	0.694076	0.999788	0.158593	NO
A0A494B9F0	E3 ubiquitin-protein ligase		-0.29952	0.0985032	-1.14798	0.284188	0.999804	-5.18172	15	-1.17948	0.268445	0.999788	0.571145	NO
A0A494B9H1	Nucleotide exchange factor SIL1		0.252569	0.0083795	2.20441	0.0586351	0.847137	-3.90468	10	1.85202	0.0970384	0.915826	1.01306	NO
A0A494B9L0	A-kinase anchor protein 8-like		-0.156904	0.0674192	-0.911461	0.388728	0.999804	-5.39911	14	-0.894077	0.394561	0.999788	0.403886	NO
A0A494B9R1	Protein phosphatase 1 regulatory subunit 14B (Fragment)		0.0577887	0.0505656	0.288995	0.779943	0.999804	-5.75959	12	0.285204	0.781942	0.999788	0.106825	NO
A0A494B9U4	Farnesylated proteins-converting enzyme 2		-0.0580578	0.106595	-0.330192	0.749747	0.999804	-5.7467	4	-0.285153	0.78198	0.999788	0.106804	NO
A0A494B9V8	Protein prenyltransferase alpha subunit repeat-containing 1		-0.296569	0.0349832	-1.76233	0.116086	0.944435	-4.47973	9	-1.63542	0.13639	0.948279	0.865217	NO
A0A494BA97	Osteoclast-stimulating factor 1		-0.025684	0.050994	-0.226915	0.826189	0.999804	-5.77585	32	-0.234892	0.81955	0.999788	0.0864247	NO
A0A494BAK4	Endoplasmic reticulum-Golgi intermediate compartment protein 1		-0.0334254	0.059149	-0.246937	0.811184	0.999804	-5.77103	30	-0.256105	0.803628	0.999788	0.0949451	NO
A0A494BAM2	RNA 3'-terminal phosphate cyclase-like protein		0.103945	0.0721185	0.221029	0.830614	0.999804	-5.77719	19	0.233037	0.820947	0.999788	0.0856851	NO
A0A494BAY0	Vacuolar protein sorting-associated protein 37C (Fragment)		-0.0346482	0.0912205	-0.162534	0.874921	0.999804	-5.78863	11	-0.160588	0.875965	0.999788	0.0575135	NO
A0A494BB75	WD repeat-containing protein 26		-0.0755101	0.0660615	-0.679645	0.515935	0.999804	-5.57269	31	-0.700194	0.501503	0.999788	0.299726	NO
A0A494BB95	Eukaryotic translation initiation factor 4C		-0.117442	0.0731313	-1.06727	0.317038	0.999804	-5.26004	44	-1.14148	0.283129	0.999788	0.548016	NO
A0A494BBA8	40S ribosomal protein S30		0.00103386	0.13407	0.00760188	0.994121	0.999804	-5.80211	33	0.00794827	0.993832	0.999788	0.00268717	NO
A0A494BBE1	DNA polymerase delta subunit 4		-0.4355	-0.0317855	-1.6849	0.130551	0.96418	-4.57618	6	-1.64455	0.134474	0.948279	0.87136	NO
A0A494BBI9	SH3 and PX domain-containing protein 2A		-0.143557	0.0989229	-0.930959	0.379148	0.999804	-5.38263	7	-0.818677	0.434112	0.999788	0.362399	NO
A0A498WFS2	UBX domain-containing protein 1		-0.00305159	0.104694	-0.0389149	0.969913	0.999804	-5.80136	55	-0.0433554	0.966365	0.999788	0.0148588	NO
A0A498WGD8	Thioredoxin-like protein 1		0.0756425	0.0654923	1.22226	0.256443	0.999804	-5.10622	77	1.49797	0.168369	0.975018	0.773738	NO
A0A498WGL8	Protein phosphatase Slingshot homolog 3		0.154347	0.0981495	1.8489	0.1017	0.926767	-4.37002	4	1.08606	0.305682	0.999788	0.51473	NO
A0A504WTC3	Cytosol aminopeptidase family, catalytic domain protein		-0.0579692	-0.0888278	-0.0822522	0.93647	0.999804	-5.79867	26	-0.0871784	0.932439	0.999788	0.0303798	NO
A0A504WVI1	Eukaryotic translation initiation factor 5A		-0.026263	-0.348688	-0.0243174	0.981196	0.999804	-5.80183	13	-0.0257485	0.98002	0.999788	0.00876514	NO
A0A504WXH8	Kinesin motor domain family protein		-0.632883	-0.281726	-0.527806	0.611975	0.999804	-5.66208	17	-0.559492	0.589476	0.999788	0.229534	NO
A0A504WXJ8	Peptidase M20/M25/M40 family protein		-1.04961	-0.418603	-0.853688	0.418138	0.999804	-5.44629	14	-0.904591	0.389255	0.999788	0.409766	NO
A0A504WXZ6	Calpain cysteine protease family protein		0.904948	-0.173252	1.07124	0.315354	0.999804	-5.25628	19	1.13465	0.285837	0.999788	0.543881	NO
A0A504WZS1	Aldo/keto reductase family protein		-0.334849	-0.409601	-0.254039	0.805882	0.999804	-5.76922	32	-0.269585	0.793558	0.999788	0.100421	NO
A0A504X0L6	Elongation factor Tu GTP binding domain family protein		0.0737113	-0.0494287	0.101365	0.921758	0.999804	-5.79688	46	0.107617	0.91666	0.999788	0.0377915	NO
A0A504X198	PCI domain family protein		-0.31669	-0.38106	-0.28404	0.783602	0.999804	-5.76103	2	-0.298951	0.771765	0.999788	0.112515	NO
A0A504X1D9	Dullard-like phosphatase domain protein		-0.640472	-0.0524912	-0.830674	0.430282	0.999804	-5.46439	9	-0.875275	0.404178	0.999788	0.393428	NO
A0A504X2S4	Chaperonin GroL		-0.236717	-0.211593	-0.239904	0.816446	0.999804	-5.77277	83	-0.254767	0.804629	0.999788	0.0944045	NO
A0A504X2U7	Calreticulin		-0.36651	0.180218	-0.507529	0.625495	0.999804	-5.67245	9	-0.534239	0.606119	0.999788	0.217442	NO
A0A504X410	40S_ribosomal_protein_S5/GeneDB:LmjF.11.0960/Gene DB:LmjF.11.0970		0.200908	0.0303159	0.833182	0.428946	0.999804	-5.46244	19	0.862528	0.410791	0.999788	0.386379	NO
A0A504X4E2	Ribosomal protein S11 family protein		-0.162605	-0.429242	-0.146737	0.886975	0.999804	-5.79112	6	-0.154979	0.880258	0.999788	0.0553901	NO
A0A504X4R7	Cysteinyl-tRNA synthetase		0.0672902	0.122828	0.202798	0.844363	0.999804	-5.78113	9	0.207194	0.840471	0.999788	0.0754774	NO
A0A504X549	Alanine_aminotransferase/GeneDB:LmjF.12.0630		-0.0103739	-0.066689	-0.0209474	0.983801	0.999804	-5.80191	5	-0.0216331	0.983213	0.999788	0.00735254	NO
A0A504X5D8	Fructose-bisphosphate aldolase		-0.354828	-0.205807	-0.345289	0.738792	0.999804	-5.74155	24	-0.366184	0.722688	0.999788	0.141049	NO
A0A504X5L2	Heat_shock_protein_70_putative/GeneDB:LmjF.28.282 0		0.109736	-0.0462405	0.76731	0.464968	0.999804	-5.51207	7	0.658195	0.526889	0.999788	0.278281	NO
A0A504X617	RRM_8 domain-containing protein		-0.230238	-0.268524	-0.218767	0.832317	0.999804	-5.7777	16	-0.231767	0.821903	0.999788	0.0851796	NO
A0A504X6T8	GTP-binding nuclear protein		0.152138	-0.110928	0.183126	0.859261	0.999804	-5.785	8	0.193015	0.851232	0.999788	0.0699518	NO
A0A504X7J1	Transketolase		-0.348327	-0.201761	-0.365598	0.724156	0.999804	-5.73428	17	-0.387255	0.707566	0.999788	0.150233	NO
A0A504X8V9	Dynein light chain type 1 family protein		-0.362909	-0.0221926	-1.76309	0.115953	0.944435	-4.47879	10	-1.7193	0.119677	0.938539	0.92199	NO
A0A504XAP0	Ubiquitin family protein		-0.200462	0.0833073	-1.0243	0.335706	0.999804	-5.30004	182	-1.10686	0.297059	0.999788	0.527157	NO
A0A504XAR3	14-3-3 family protein		-0.189621	-0.318096	-0.159059	0.87757	0.999804	-5.7892	6	-0.168105	0.870218	0.999788	0.0603721	NO
A0A504XBY2	Eukaryotic translation initiation factor 2 alpha subunit family protein		0.074111	0.345601	0.117697	0.909213	0.999804	-5.79505	14	0.124134	0.903937	0.999788	0.0438616	NO
A0A504XCF7	Uncharacterized protein		-0.423391	-0.0544856	-1.401	0.198842	0.999804	-4.91246	3	-1.35778	0.207596	0.998785	0.68278	NO
A0A504XFJ1	Phosphoenolpyruvate carboxykinase (ATP)		-0.824448	-0.425036	-0.605766	0.561482	0.999804	-5.61872	26	-0.642714	0.536438	0.999788	0.270481	NO
A0A504XFT6	Diacylglycerol kinase		0.0829798	0.119052	0.440707	0.671107	0.999804	-5.70394	3	0.380191	0.712621	0.999788	0.147142	NO
A0A504XG93	Cyclophilin type peptidyl-prolyl cis-trans isomerase/CLD family protein		-0.170624	-0.640495	-0.104116	0.919644	0.999804	-5.79659	15	-0.110414	0.914504	0.999788	0.0388144	NO
A0A504XGM6	Protein kinase domain family protein		-0.0322225	0.182843	-0.0573587	0.955668	0.999804	-5.80045	13	-0.0603453	0.953199	0.999788	0.0208162	NO
A0A504XGS2	Ribosomal protein S3		-0.243805	-0.442405	-0.181999	0.860117	0.999804	-5.78521	15	-0.192928	0.851299	0.999788	0.069918	NO
A0A504XH80	Hypothetical_protein_conserved		-0.242822	-0.274341	-0.237775	0.81804	0.999804	-5.77328	26	-0.252204	0.806549	0.999788	0.0933693	NO
A0A504XHA9	Cyclic nucleotide-binding domain family protein		-0.157867	0.0771581	-0.585916	0.574108	0.999804	-5.63028	2	-0.547339	0.597455	0.999788	0.223695	NO
A0A504XIE0	Clathrin heavy chain		0.280181	0.0746343	0.42078	0.685007	0.999804	-5.71252	27	0.445982	0.666146	0.999788	0.17643	NO
A0A504XII7	Transketolase, pyrimidine binding domain family protein		-0.0462887	-0.105135	-0.0592735	0.95419	0.999804	-5.80034	19	-0.0627598	0.95133	0.999788	0.021669	NO
A0A504XIV1	Succinate--CoA ligase [ADP-forming] subunit alpha, mitochondrial		-0.224335	-0.272693	-0.210143	0.838816	0.999804	-5.77958	15	-0.222599	0.828817	0.999788	0.0815414	NO
A0A504XJ57	Hypothetical_protein_conserved		-0.37652	0.131388	-0.634162	0.543702	0.999804	-5.60159	6	-0.66175	0.52471	0.999788	0.28008	NO
A0A504XK79	La domain family protein		-0.79807	0.122366	-1.13343	0.2899	0.999804	-5.19614	8	-1.1914	0.263968	0.999788	0.578448	NO
A0A504XKK1	Vps54-like family protein		0.180047	0.141037	0.325671	0.75304	0.999804	-5.74819	2	0.334307	0.745806	0.999788	0.127374	NO
A0A504XME5	Uncharacterized protein		-0.523354	-0.143849	-0.550068	0.597312	0.999804	-5.65026	31	-0.583597	0.573824	0.999788	0.241221	NO
A0A504XMM7	Kinesin motor domain family protein		0.0493868	0.122278	0.355374	0.73151	0.999804	-5.73799	3	0.270595	0.792806	0.999788	0.100833	NO
A0A504XNH3	Malate dehydrogenase		-0.371183	-0.148206	-0.401593	0.698512	0.999804	-5.72042	20	-0.425586	0.680405	0.999788	0.167232	NO
A0A504XP48	Mitochondrial carrier family protein		-0.519769	-0.427107	-0.406932	0.694742	0.999804	-5.71825	23	-0.431659	0.676146	0.999788	0.16996	NO
A0A504XPL9	CCT-theta		-0.56995	-0.439376	-0.457622	0.659413	0.999804	-5.69636	19	-0.485254	0.63909	0.999788	0.194438	NO
A0A504XPQ7	Kinetoplastid membrane protein 11 family protein		-0.568903	-0.398977	-0.424303	0.68254	0.999804	-5.71103	23	-0.450109	0.663278	0.999788	0.178305	NO
A0A504XPS1	Hsp70 family protein		-0.332448	-0.0444919	-0.477877	0.64554	0.999804	-5.68694	14	-0.504586	0.625971	0.999788	0.203445	NO
A0A504XQJ1	T-complex protein 1 subunit gamma		-0.403497	-0.574217	-0.274797	0.790445	0.999804	-5.76365	22	-0.291523	0.777259	0.999788	0.109434	NO
A0A504XR42	Transaldolase		0.0355795	-0.172379	0.0392563	0.969649	0.999804	-5.80135	22	0.0416117	0.967717	0.999788	0.0142517	NO
A0A504XSA8	Uncharacterized protein		-0.0682159	0.293507	-0.106423	0.91787	0.999804	-5.79634	11	-0.112007	0.913276	0.999788	0.039398	NO
A0A504XSH7	RNA recognition motif family protein		-0.148619	-0.441631	-0.112901	0.912895	0.999804	-5.79561	17	-0.119705	0.907347	0.999788	0.0422268	NO
A0A504XT28	Papain cysteine protease family protein		0.166623	-0.221325	0.169861	0.869342	0.999804	-5.78738	4	0.17883	0.862032	0.999788	0.0644765	NO
A0A504XVT2	Vacuolar (H+)-ATPase G subunit family protein		-0.0501052	0.1618	-0.266123	0.796884	0.999804	-5.76603	9	-0.253026	0.805933	0.999788	0.0937012	NO
A0A504XVU0	AAA domain (Cdc48 subfamily) protein		-0.371391	0.110995	-0.741048	0.479877	0.999804	-5.5309	26	-0.784342	0.452988	0.999788	0.343913	NO
A0A504XW31	Dipeptidyl peptidase 3		-0.0837782	-0.243502	-0.0897248	0.930715	0.999804	-5.79801	13	-0.0949283	0.926452	0.999788	0.0331772	NO
A0A504XXF5	Citrate synthase		-0.0299347	0.119473	-0.0457608	0.964624	0.999804	-5.80106	20	-0.0484197	0.962439	0.999788	0.0166267	NO
A0A504XXH7	Tubulin/FtsZ family, GTPase domain protein		-0.264055	-0.38973	-0.219568	0.831714	0.999804	-5.77752	8	-0.23227	0.821524	0.999788	0.0853799	NO
A0A504XXS2	Heat_shock_protein_90_putative/GeneDB:LmjF.29.076 0		-0.674474	-0.561226	-0.410879	0.691962	0.999804	-5.71664	34	-0.436068	0.67306	0.999788	0.171946	NO
A0A504XYA2	Thioredoxin-like family protein		-1.22383	-1.04125	-0.54034	0.603696	0.999804	-5.65548	9	-0.573029	0.580658	0.999788	0.23608	NO
A0A504XZB8	Ribosomal protein S4		0.416384	-0.164297	0.492625	0.63553	0.999804	-5.67984	16	0.521367	0.614696	0.999788	0.21134	NO
A0A504XZD0	V-type proton ATPase subunit C		-0.118412	0.137364	-0.101983	0.921283	0.999804	-5.79681	3	-0.107521	0.916734	0.999788	0.0377566	NO
A0A504Y0P2	Adaptin N terminal region family protein		-0.520794	0.231743	-1.06257	0.319039	0.999804	-5.26447	6	-1.10023	0.299788	0.999788	0.523186	NO
A0A504Y141	Elongation factor 1-alpha		-0.0127753	-0.101621	-0.0168808	0.986946	0.999804	-5.80199	199	-0.0179385	0.986079	0.999788	0.00608815	NO
A0A504Y1B8	Uncharacterized protein		0.0252788	0.0146421	0.0805817	0.937757	0.999804	-5.79881	5	0.0800962	0.937913	0.999788	0.0278372	NO
A0A504Y1R8	Ubiquitin-activating enzyme E1 family protein		0.0164972	0.153603	0.0496212	0.961642	0.999804	-5.80087	16	0.0517109	0.959889	0.999788	0.0177792	NO
A0A504Y1Y6	Hydroxymethylglutaryl-coenzyme A synthase N terminal family protein		-0.00321896	-0.208984	-0.00321837	0.997511	0.999804	-5.80213	38	-0.0034157	0.997349	0.999788	0.00115276	NO
A0A504Y2G2	Ribosomal protein S10		-0.359539	-0.547802	-0.273201	0.791629	0.999804	-5.76409	10	-0.289322	0.778889	0.999788	0.108524	NO
A0A504Y3E8	Histone H3-K79 methyltransferase		0.174552	0.0872462	1.01566	0.339561	0.999804	-5.30793	3	0.847848	0.418499	0.999788	0.378305	NO
A0A504Y543	Hsp70 family protein		-0.240951	-0.18322	-0.24884	0.809762	0.999804	-5.77055	38	-0.264095	0.797654	0.999788	0.0981853	NO
A0A504Y576	Core histone H2A/H2B/H3/H4 family protein		-0.353408	-0.221418	-0.30935	0.76497	0.999804	-5.75343	6	-0.32682	0.751276	0.999788	0.1242	NO
A0A504Y8N2	Multifunctional fusion protein		0.892385	-0.337352	0.649011	0.53454	0.999804	-5.59235	17	0.688185	0.508684	0.999788	0.293552	NO
A0A571BEI2	AP2-associated protein kinase 1 (Fragment)		-0.00543865	0.0411731	-0.0608922	0.952941	0.999804	-5.80024	31	-0.0617629	0.952101	0.999788	0.0213168	NO
A0A571BEK9	Squalene synthase		0.297961	0.0964646	1.28353	0.235283	0.999804	-5.04163	5	1.21553	0.255087	0.999788	0.593312	NO
A0A571BES6	E3 ubiquitin-protein ligase RNF130		-0.169003	0.0380958	-1.35844	0.211439	0.999804	-4.96003	5	-1.04828	0.321844	0.999788	0.492355	NO
A0A571BF12	Ligand-dependent corepressor		-0.102823	-0.0224833	-0.686562	0.511791	0.999804	-5.56814	14	-0.658222	0.526872	0.999788	0.278295	NO
A0A571BG95	Active breakpoint cluster region-related protein		0.0317164	0.067539	0.316864	0.759469	0.999804	-5.75105	67	0.350966	0.73369	0.999788	0.134488	NO
A0A571BGD8	Protein phosphatase 1 regulatory subunit 12B		0.0493364	0.00378321	0.463176	0.655595	0.999804	-5.69382	14	0.408812	0.692234	0.999788	0.159747	NO
A0A589P973	Neuron navigator 1		-0.298386	0.0656752	-3.22868	0.0121034	0.675233	-2.54537	7	-2.27367	0.0490677	0.818231	1.3092	NO
A0A5F8MP92	Exocyst complex component		0.137788	0.0396786	1.93734	0.0887601	0.922052	-4.25619	17	1.56189	0.152749	0.966784	0.816023	NO
A0A5F8MPF0	Kinesin-like protein KIF1B		0.0566266	0.0490535	0.354087	0.732438	0.999804	-5.73845	14	0.343382	0.739197	0.999788	0.13124	NO
A0A5F8MPP4	Ubiquitin carboxyl-terminal hydrolase 25		0.114022	0.039964	1.0682	0.316641	0.999804	-5.25915	27	1.07585	0.309988	0.999788	0.508655	NO
A0A5F8MPX1	Histone acetyltransferase		-0.183495	0.16963	-1.28332	0.235353	0.999804	-5.04185	3	-0.990563	0.347781	0.999788	0.458694	NO
A0A5F8MPX7	RNA-binding motif, single-stranded-interacting protein 2		-0.0116223	0.0407478	-0.052212	0.959642	0.999804	-5.80074	5	-0.04901	0.961982	0.999788	0.0168332	NO
A0A5F8MPY3	Non-specific protein-tyrosine kinase		-0.00358892	0.022615	-0.0368301	0.971524	0.999804	-5.80144	13	-0.0309809	0.975961	0.999788	0.0105676	NO
A0A5H1ZRL3	Negative elongation factor B		-0.0184842	0.0468293	-0.162526	0.874927	0.999804	-5.78863	40	-0.17228	0.867029	0.999788	0.0619664	NO
A0A5H1ZRL7	Transformation-related protein 53-binding protein 1		-0.116225	0.148515	-0.650395	0.533691	0.999804	-5.59148	46	-0.693298	0.505619	0.999788	0.296177	NO
A0A5K1VVP6	Methylcytosine dioxygenase TET		0.175235	0.0495149	1.06275	0.31896	0.999804	-5.26429	5	0.918656	0.382236	0.999788	0.417669	NO
A0A5K1VVS7	Protein unc-45 homolog A		-0.0844691	0.107597	-0.784775	0.455225	0.999804	-5.49925	33	-0.813382	0.436988	0.999788	0.359531	NO
A0A668KL90	Diacylglycerol kinase		-0.000334027	0.0652883	-0.00519978	0.995979	0.999804	-5.80212	33	-0.0051764	0.995983	0.999788	0.00174817	NO
A0A668KLA9	Serine/threonine-protein phosphatase 2A 55 kDa regulatory subunit B		0.0362667	0.0438733	0.332098	0.748361	0.999804	-5.74606	6	0.247852	0.809811	0.999788	0.0916163	NO
A0A6I8MX00	DnaJ homolog subfamily C member 7		0.0242484	0.0381525	0.246869	0.811235	0.999804	-5.77104	91	0.278194	0.787149	0.999788	0.103943	NO
A0A6I8MX07	Golgin subfamily A member 2		-0.0286651	0.0622597	-0.429161	0.679145	0.999804	-5.70895	63	-0.499279	0.62956	0.999788	0.200963	NO
A0A6I8MX08	Girdin		-0.223452	-0.0566855	-1.50465	0.170879	0.990747	-4.79326	33	-1.57699	0.149253	0.96051	0.826076	NO
A0A6I8MX27	L-lactate dehydrogenase		0.140749	0.0475678	0.729516	0.486522	0.999804	-5.53898	7	0.681267	0.512849	0.999788	0.290011	NO
A0A6J8F299	Dymeclin		0.473065	-0.239368	1.59417	0.149617	0.978256	-4.68688	2	1.51958	0.162936	0.971494	0.787983	NO
A0A6J8F523	14-3-3_protein_2_putative/GeneDB:LmjF.11.0350		-0.275772	-0.0227575	-0.399736	0.699826	0.999804	-5.72116	10	-0.420834	0.683747	0.999788	0.165104	NO
A0A6J8F572	Microtubule-associated_protein_putative/GeneDB:Lm jF.05.0380		-1.43427	-0.897004	-0.700775	0.50334	0.999804	-5.55866	31	-0.743735	0.476004	0.999788	0.322389	NO
A0A6J8F6G7	Hypothetical_protein_conserved		-0.668787	-0.283578	-0.514466	0.620853	0.999804	-5.66895	10	-0.544794	0.599133	0.999788	0.222477	NO
A0A6J8FA99	NAD-specific glutamate dehydrogenase		-0.2635	-0.235091	-0.268309	0.795259	0.999804	-5.76544	58	-0.284878	0.782184	0.999788	0.106691	NO
A0A6J8FAZ3	Kinesin_K39_putative/GeneDB:LmjF.14.1100/GeneDB:L mjF.14.1110/GeneDB:LmjF.14.1120		-0.615295	0.242546	-1.79339	0.110717	0.94391	-4.44058	6	-1.81196	0.103413	0.921823	0.985424	NO
A0A6J8FBI1	Acetyl-coenzyme A synthetase		-0.79807	-0.571765	-0.568994	0.584998	0.999804	-5.63985	19	-0.603473	0.561093	0.999788	0.250965	NO
A0A6J8FED1	I/6_autoantigen-like_protein/GeneDB:LmjF.22.1460		-0.94246	-0.178628	-1.07042	0.3157	0.999804	-5.25705	16	-1.13313	0.286441	0.999788	0.542965	NO
A0A6J8FEZ9	Nucleoside_2-deoxyribosyltransferase_putative/Pfa m:PF05014		-0.558306	-0.452951	-0.472097	0.649484	0.999804	-5.68967	12	-0.499965	0.629095	0.999788	0.201284	NO
A0A6J8FHI3	Heat_shock_70-related_protein_1_mitochondrial_pre cursor_putative/GeneDB:LmjF.30.2460/GeneDB:LmjF.30.2470/Gen eDB:LmjF.30.2480/GeneDB:LmjF.30.2490/GeneDB:LmjF.30.2550		-0.133453	-0.0820366	-0.17774	0.863351	0.999804	-5.78599	105	-0.188851	0.8544	0.999788	0.0683389	NO
A0A6J8FI31	Hypothetical_protein_conserved		-0.179705	0.0348004	-0.563513	0.588549	0.999804	-5.6429	2	-0.544255	0.599488	0.999788	0.222219	NO
A0A6J8FJ05	Kinesin-like protein		0.116139	0.0585488	0.572766	0.58256	0.999804	-5.63774	2	0.494116	0.63306	0.999788	0.198555	NO
A0A6J8FLZ9	AMP_deaminase_putative/GeneDB:LmjF.35.4800		0.111718	-0.182518	0.237225	0.818452	0.999804	-5.77342	3	0.242048	0.814168	0.999788	0.0892858	NO
A0A6J8FNE7	Mitochondrial_ATP_synthase_epsilon_chain_putative /Pfam:PF04627		-0.381196	0.0977128	-0.549609	0.597612	0.999804	-5.6505	6	-0.576099	0.578668	0.999788	0.23757	NO
A0A6J8FPV3	Isoleucyl-tRNA synthetase		-0.190926	0.0202582	-0.365727	0.724064	0.999804	-5.73423	37	-0.388014	0.707023	0.999788	0.150566	NO
A0A6J8FRP7	ATP-dependent RNA helicase eIF4A		-0.803525	-0.716335	-0.455679	0.660751	0.999804	-5.69725	26	-0.483547	0.640254	0.999788	0.193648	NO
A0A6Q6PUT5	Pre-mRNA-processing factor 40 homolog A (Fragment)		-0.0200947	0.079444	-0.296584	0.774348	0.999804	-5.75734	134	-0.370813	0.719354	0.999788	0.143057	NO
A0A6Q6QAE5	INO80 complex subunit B		-0.23603	0.0558428	-0.782751	0.456347	0.999804	-5.50075	8	-0.789668	0.450025	0.999788	0.346763	NO
A0A7N9VR94	AHNAK nucleoprotein 2		-0.109314	0.0622299	-0.950122	0.369905	0.999804	-5.36617	22	-0.93479	0.374298	0.999788	0.426783	NO
A0A7N9VSG0	Spermatosis associated 5-like 1		0.0409935	0.0928698	0.148082	0.885947	0.999804	-5.79092	9	0.148923	0.884898	0.999788	0.0531067	NO
A0A7S7M5T4	Phosphopyruvate hydratase (Fragment)		-0.0260223	-0.0577531	-0.0534425	0.958692	0.999804	-5.80067	9	-0.0557077	0.956792	0.999788	0.0191826	NO
A1Y2C7	Zeta-crystallin/NADPH-oxidoreductase-like protein (Fragment)		0.244876	-0.123852	0.348991	0.736116	0.999804	-5.74026	5	0.365333	0.723301	0.999788	0.140681	NO
A2A432	Cullin-4B		0.0618058	0.0668299	0.959426	0.365477	0.999804	-5.35809	66	1.13377	0.286186	0.999788	0.543352	NO
A2A468	Nuclear receptor coactivator		0.037957	0.0492318	0.309465	0.764886	0.999804	-5.75339	47	0.33194	0.747534	0.999788	0.126369	NO
A2A483	Zinc finger, MYND-type-containing 8		0.0325313	0.0503639	0.392851	0.704704	0.999804	-5.7239	50	0.430369	0.677049	0.999788	0.16938	NO
A2A4P0	ATP-dependent RNA helicase DHX8		0.00677264	0.02127	0.109021	0.915875	0.999804	-5.79605	54	0.124793	0.90343	0.999788	0.0441054	NO
A2A4P3	Predicted gene, 27029		-0.10932	0.0147863	-1.09872	0.303894	0.999804	-5.22999	28	-1.10543	0.297646	0.999788	0.526299	NO
A2A533	F-box/LRR-repeat protein 20 (Fragment)		0.0253711	0.0762802	0.146478	0.887173	0.999804	-5.79116	7	0.133216	0.896954	0.999788	0.0472299	NO
A2A559	Post-GPI attachment to proteins factor 3		-0.0553455	-0.0170916	-0.157888	0.878463	0.999804	-5.78939	2	-0.154804	0.880392	0.999788	0.0553238	NO
A2A5S3	Double-stranded RNA-binding protein Staufen homolog 1		-0.0426094	0.0355119	-0.458845	0.658571	0.999804	-5.69581	61	-0.508339	0.623441	0.999788	0.205205	NO
A2A6A1	G patch domain-containing protein 8		-0.0546662	-0.0613241	-0.34694	0.737598	0.999804	-5.74098	25	-0.357039	0.729291	0.999788	0.137099	NO
A2A6A2	Heat shock protein HSP 90-alpha (Fragment)		-0.0552927	-0.0396562	-0.187157	0.856203	0.999804	-5.78423	2	-0.178248	0.862476	0.999788	0.0642528	NO
A2A6J7	Lymphocyte-specific protein 1		0.194931	0.00369556	1.21125	0.260408	0.999804	-5.11761	47	1.29347	0.228059	0.999788	0.641953	NO
A2A6Q5	Cell division cycle protein 27 homolog		-0.0548927	0.012964	-0.599346	0.565547	0.999804	-5.6225	29	-0.601714	0.562213	0.999788	0.250099	NO
A2A716	Oxysterol-binding protein		-0.0721111	-0.123412	-0.222135	0.829782	0.999804	-5.77694	4	-0.219882	0.83087	0.999788	0.0804671	NO
A2A791	Zinc finger MYM-type protein 4		-0.0187946	0.0288744	-0.157278	0.878928	0.999804	-5.78948	22	-0.155542	0.879827	0.999788	0.0556027	NO
A2A7B5	PR domain-containing 2, with ZNF domain		-0.321368	-0.00504245	-1.41274	0.195485	0.999804	-4.89919	4	-1.31259	0.221804	0.999788	0.65403	NO
A2A841	Band 4.1		-0.154828	0.0583308	-1.86408	0.0993572	0.926767	-4.3506	24	-1.76565	0.111267	0.935418	0.953635	NO
A2A8S2	Protein YIPF (Fragment)		0.195892	0.0783009	0.914725	0.387112	0.999804	-5.39637	2	0.803354	0.442469	0.999788	0.354117	NO
A2A8U2	Transmembrane protein 201		-0.0151293	0.0875568	-0.0702356	0.945732	0.999804	-5.79961	2	-0.0617974	0.952075	0.999788	0.0213289	NO
A2A8W8	MAP kinase-interacting serine/threonine-protein kinase 1		0.0497346	0.000928648	0.473507	0.64852	0.999804	-5.689	12	0.401359	0.697519	0.999788	0.156444	NO
A2A9I0	Golgi SNAP receptor complex member 2		0.0252434	0.0381577	0.151502	0.883336	0.999804	-5.7904	16	0.150033	0.884047	0.999788	0.0535246	NO
A2A9K3	Centrosomal protein of 85 kDa		-0.00841635	0.0371889	-0.0475548	0.963238	0.999804	-5.80098	13	-0.0464755	0.963946	0.999788	0.0159472	NO
A2A9M4	Dedicator of cytokinesis protein 7		-0.0549774	0.0061991	-0.573747	0.581927	0.999804	-5.63719	81	-0.645157	0.534924	0.999788	0.271708	NO
A2AA59	E3 ubiquitin-protein ligase Jade-2		0.157661	0.0531934	0.994879	0.34897	0.999804	-5.32672	4	0.827471	0.429364	0.999788	0.367174	NO
A2AA85	SUZ domain-containing protein 1 (Fragment)		0.0341346	-0.00815079	0.173239	0.866773	0.999804	-5.78679	10	0.167747	0.870492	0.999788	0.0602354	NO
A2AAY5	SH3 and PX domain-containing protein 2B		-0.0376521	0.0443855	-0.522261	0.615657	0.999804	-5.66495	43	-0.561634	0.588076	0.999788	0.230567	NO
A2AB59-2	Isoform 2 of Rho GTPase-activating protein 27		-0.142206	-0.0493093	-1.68108	0.131308	0.9642	-4.5809	5	-1.04257	0.324341	0.999788	0.488999	NO
A2ABG6	MBT domain-containing protein 1		-0.196129	0.0369923	-0.597202	0.566909	0.999804	-5.62375	3	-0.586296	0.572086	0.999788	0.242539	NO
A2ABV5	Mediator of RNA polymerase II transcription subunit 14		0.0520235	-0.0190477	0.651884	0.532778	0.999804	-5.59054	23	0.605074	0.560075	0.999788	0.251754	NO
A2ABY3	CTP:phosphoethanolamine cytidylyltransferase		0.124459	0.090934	1.17465	0.273956	0.999804	-5.15498	41	1.24821	0.243448	0.999788	0.613594	NO
A2ADA5	tRNA pseudouridine synthase-like 1		0.135211	0.060866	1.13232	0.29034	0.999804	-5.19723	21	1.11184	0.295024	0.999788	0.530142	NO
A2ADH1	Dolichyl-diphosphooligosaccharide--protein glycosyltransferase subunit MAGT1		0.125605	0.0520439	1.5347	0.163456	0.988884	-4.75788	20	1.37731	0.201699	0.992874	0.695297	NO
A2ADY9	Protein DDI1 homolog 2		0.00736692	0.0226252	0.105991	0.918203	0.999804	-5.79638	41	0.1128	0.912665	0.999788	0.0396887	NO
A2AE27	AMP deaminase		-0.0374758	0.0186673	-0.587805	0.572899	0.999804	-5.62919	96	-0.733492	0.481927	0.999788	0.317019	NO
A2AEM2	Chloride channel CLIC-like protein 1		-0.0139348	0.0472109	-0.145554	0.887879	0.999804	-5.7913	35	-0.151296	0.883079	0.999788	0.0540004	NO
A2AER4	UDP-galactose translocator		0.169721	0.0649461	0.928134	0.380525	0.999804	-5.38504	6	0.843281	0.420918	0.999788	0.375803	NO
A2AEW0	Transcription factor E3		-0.178664	0.100273	-1.18181	0.27126	0.999804	-5.14772	14	-1.13498	0.285707	0.999788	0.544079	NO
A2AEW6	GRIP1-associated protein 1 (Fragment)		-0.247696	0.030267	-2.18241	0.0606809	0.847137	-3.93397	33	-2.26727	0.049584	0.820522	1.30466	NO
A2AF47	Dedicator of cytokinesis protein 11		0.0627755	-0.0706096	0.375007	0.717415	0.999804	-5.73078	13	0.363255	0.7248	0.999788	0.139782	NO
A2AF67	Dedicator of cytokinesis protein 11		0.0533401	0.0532194	0.69663	0.505795	0.999804	-5.56144	79	0.810204	0.43872	0.999788	0.357813	NO
A2AFK4	Mitochondrial ribosome-associated GTPase 2		0.0430599	-0.0891438	0.149066	0.885196	0.999804	-5.79077	4	0.14509	0.887837	0.999788	0.0516666	NO
A2AGH8	Mediator of RNA polymerase II transcription subunit 12		0.00614573	0.121156	0.052324	0.959555	0.999804	-5.80073	28	0.0534143	0.958569	0.999788	0.0183768	NO
A2AGQ2	MAP kinase-activating death domain protein		-0.0236723	0.134375	-0.135558	0.895524	0.999804	-5.79273	9	-0.126867	0.901835	0.999788	0.0448729	NO
A2AGS2	Dual-specificity mitogen-activated protein kinase kinase 6		0.032492	0.094574	0.120485	0.907074	0.999804	-5.79471	3	0.114361	0.911462	0.999788	0.0402614	NO
A2AGT5	Cytoskeleton-associated protein 5		0.0382331	0.041636	0.392309	0.705089	0.999804	-5.72411	245	0.44961	0.663624	0.999788	0.178078	NO
A2AH22	Activating molecule in BECN1-regulated autophagy protein 1		-0.0515048	-0.0150501	-0.230208	0.823716	0.999804	-5.77508	14	-0.232853	0.821085	0.999788	0.0856119	NO
A2AI05	NADPH-dependent diflavin oxidoreductase 1		0.0121899	0.0461501	0.126187	0.902702	0.999804	-5.79399	12	0.103596	0.919762	0.999788	0.0363245	NO
A2AI52	Ubiquitin carboxyl-terminal hydrolase 8		0.0534102	0.0891512	0.29018	0.779068	0.999804	-5.75925	17	0.292405	0.776606	0.999788	0.109799	NO
A2AIV2	Protein virilizer homolog		-0.0255636	0.0338435	-0.339639	0.742885	0.999804	-5.7435	34	-0.346254	0.737109	0.999788	0.132468	NO
A2AIV8	Caspase recruitment domain-containing protein 9		0.0657851	0.0278767	0.665259	0.524622	0.999804	-5.58202	38	0.700248	0.501472	0.999788	0.299754	NO
A2AJ15	Endoplasmic reticulum mannosyl-oligosaccharide 1,2-alpha-mannosidase		-0.0928178	0.0567522	-1.11006	0.299266	0.999804	-5.21902	12	-0.855607	0.414413	0.999788	0.382567	NO
A2AJ72	Far upstream element (FUSE)-binding protein 3		-0.0825301	0.0137923	-1.0034	0.345089	0.999804	-5.31905	88	-1.16026	0.275796	0.999788	0.559412	NO
A2AJ88	Patatin-like phospholipase domain-containing protein 7		-0.269955	0.0252511	-1.99024	0.0817924	0.915596	-4.18738	20	-1.974	0.0798262	0.89676	1.09785	NO
A2AJG0	Ribonuclease P protein subunit p38		-0.141595	0.0640802	-1.84691	0.102011	0.926767	-4.37256	22	-1.67544	0.128167	0.944153	0.892223	NO
A2AJI1	MAP7 domain-containing protein 1		0.074671	-0.1167	0.574615	0.581368	0.999804	-5.6367	15	0.541003	0.601637	0.999788	0.220665	NO
A2AJK6	Chromodomain-helicase-DNA-binding protein 7		0.137827	0.0252861	1.03849	0.329449	0.999804	-5.28696	13	0.959679	0.362287	0.999788	0.440947	NO
A2AJT4	Arginine/serine-rich protein PNISR		0.0541761	0.0630291	0.383689	0.711219	0.999804	-5.72747	10	0.345115	0.737937	0.999788	0.131981	NO
A2AKI5	Integrin alpha-V		-0.113611	0.0509722	-1.31541	0.224867	0.999804	-5.00724	21	-1.2143	0.255533	0.999788	0.592553	NO
A2AKX3	Probable helicase senataxin		-0.234153	0.0785697	-2.35971	0.0460213	0.81612	-3.69704	21	-2.24563	0.0513689	0.837327	1.2893	NO
A2AL50	Alkylglycerone-phosphate synthase		0.0259465	0.0896561	0.307129	0.766598	0.999804	-5.75412	88	0.353426	0.731906	0.999788	0.135545	NO
A2AL85	Aspartyl/asparaginyl beta-hydroxylase		-0.147102	0.0412395	-0.999534	0.346845	0.999804	-5.32254	102	-1.09052	0.30382	0.999788	0.517384	NO
A2ALA4	Mediator complex subunit 22 (Fragment)		-0.359619	0.00199792	-1.63894	0.139911	0.974605	-4.63259	12	-1.63634	0.136197	0.948279	0.865833	NO
A2AMS3	Galactose-1-phosphate uridylyltransferase		0.187951	0.0262027	0.965911	0.362415	0.999804	-5.35241	4	0.86129	0.411437	0.999788	0.385697	NO
A2AMW0	F-actin-capping protein subunit beta		0.165599	0.0962534	1.4729	0.179049	0.999804	-4.83025	25	1.4738	0.17463	0.978088	0.75788	NO
A2AN08	E3 ubiquitin-protein ligase UBR4		-0.00849476	0.0315343	-0.123337	0.904887	0.999804	-5.79435	181	-0.154739	0.880442	0.999788	0.0552992	NO
A2AN61	CDKN1A-interacting zinc finger protein 1		-0.132709	-0.0214503	-0.331137	0.74906	0.999804	-5.74638	6	-0.338841	0.742501	0.999788	0.129303	NO
A2ANY6	Midasin		-0.0144374	0.0307907	-0.214156	0.835791	0.999804	-5.77871	213	-0.271442	0.792175	0.999788	0.101179	NO
A2APB8	Targeting protein for Xklp2		0.125319	0.0409757	0.926641	0.381255	0.999804	-5.38631	105	1.01678	0.335812	0.999788	0.473904	NO
A2APM3	CD44 antigen		0.131644	0.0956836	1.78112	0.11281	0.94391	-4.45608	40	1.88467	0.0921169	0.909804	1.03566	NO
A2APR8	Mitotic checkpoint serine/threonine-protein kinase BUB1		-0.0563532	0.0561693	-0.327836	0.751462	0.999804	-5.74748	6	-0.292757	0.776345	0.999788	0.109945	NO
A2APV2-3	Isoform 3 of Formin-like protein 2		0.00768276	0.053114	0.0836712	0.935377	0.999804	-5.79855	29	0.0840242	0.934877	0.999788	0.0292457	NO
A2APY7	Arginine-hydroxylase NDUFAF5, mitochondrial		-0.0869679	0.0185408	-0.820415	0.435773	0.999804	-5.47232	14	-0.723041	0.488018	0.999788	0.311564	NO
A2AQ17	Complex I intermediate-associated protein 30, mitochondrial		-0.107597	-0.00706381	-0.788345	0.45325	0.999804	-5.4966	10	-0.702171	0.500328	0.999788	0.300746	NO
A2AQ19	RNA polymerase-associated protein RTF1 homolog		0.0358949	0.0330259	0.460965	0.657113	0.999804	-5.69483	40	0.487913	0.637277	0.999788	0.195672	NO
A2AQ43	Formin-binding protein 1		-0.0471957	0.0227259	-0.476001	0.646818	0.999804	-5.68783	63	-0.525617	0.611858	0.999788	0.21335	NO
A2AQD6	Protein ITPRID2		-0.0170412	0.14308	-0.0788366	0.939102	0.999804	-5.79895	8	-0.076131	0.94098	0.999788	0.0264194	NO
A2AQE2	SECIS binding protein 2-like		0.466495	-0.0336972	1.83868	0.103306	0.926767	-4.38307	3	1.72298	0.118989	0.938539	0.924494	NO
A2AQH1	Ceramide kinase-like		0.0807217	-0.0577684	0.422065	0.684106	0.999804	-5.71197	3	0.366026	0.722802	0.999788	0.140981	NO
A2AQN4	Propionate--CoA ligase		0.23178	0.107098	1.38604	0.203194	0.999804	-4.92928	4	1.17618	0.269697	0.999788	0.569124	NO
A2AR02	Peptidyl-prolyl cis-trans isomerase G		-0.0467804	0.0767203	-0.259424	0.801868	0.999804	-5.76782	29	-0.271264	0.792307	0.999788	0.101106	NO
A2AR76	TRAF family member-associated NF-kappa-B activator		0.15	0.0771147	0.597516	0.56671	0.999804	-5.62357	9	0.594379	0.566898	0.999788	0.246495	NO
A2AS03	Helicase with zinc finger domain 2		0.163487	0.0639973	2.29604	0.0508278	0.830202	-3.78234	46	2.50539	0.0335639	0.787453	1.47413	NO
A2AS44	Plakophilin-4 (Fragment)		0.268721	0.0025579	1.58339	0.152043	0.980202	-4.69984	6	1.40865	0.192535	0.985995	0.71549	NO
A2ASS6-3	Isoform 3 of Titin		-0.518826	0.0175928	-2.28099	0.0520353	0.838663	-3.80247	6	-2.17793	0.0573679	0.845357	1.24133	NO
A2AST1	Coiled-coil domain-containing 141		-0.159863	0.0700241	-0.854695	0.417613	0.999804	-5.44549	3	-0.735664	0.480667	0.999788	0.318156	NO
A2ASZ8	Calcium-binding mitochondrial carrier protein SCaMC-2		0.16011	0.0163002	0.822562	0.43462	0.999804	-5.47067	8	0.778843	0.456061	0.999788	0.340977	NO
A2AT37	Regulator of nonsense transcripts 2		-0.0657172	0.000335544	-0.668979	0.522367	0.999804	-5.57962	27	-0.667785	0.521025	0.999788	0.283141	NO
A2ATN9	Serine/threonine-protein kinase Nek6		0.190276	0.0415334	1.57889	0.153068	0.982628	-4.70525	9	1.32446	0.217994	0.999788	0.661555	NO
A2ATP6	Myelin expression factor 2		-0.0270083	0.0518259	-0.355661	0.731303	0.999804	-5.73789	77	-0.413368	0.689012	0.999788	0.161773	NO
A2AUD5	Tumor protein D54		0.0111028	0.0748657	0.150846	0.883836	0.999804	-5.7905	61	0.171726	0.867452	0.999788	0.0617544	NO
A2AUF7	Rab9 effector protein with kelch motifs		0.0983071	0.0458331	0.264814	0.797857	0.999804	-5.76638	3	0.264159	0.797607	0.999788	0.0982112	NO
A2AUM2	Non-specific serine/threonine protein kinase		0.121216	0.152607	0.68302	0.51391	0.999804	-5.57047	19	0.692938	0.505835	0.999788	0.295992	NO
A2AUX5	Disabled homolog 2-interacting protein		-0.0979497	0.0686444	-0.91414	0.387401	0.999804	-5.39686	8	-0.713979	0.493339	0.999788	0.306854	NO
A2AVJ7	Ribosome-binding protein 1		-0.0158252	0.0981316	-0.211861	0.837521	0.999804	-5.77921	541	-0.249055	0.808909	0.999788	0.0921005	NO
A2AVR9	Dynein light chain roadblock		0.101207	0.0801421	1.14765	0.284319	0.999804	-5.18206	33	1.17618	0.269696	0.999788	0.569125	NO
A2AWA9	Rab GTPase-activating protein 1		-0.104374	0.037828	-1.21396	0.259429	0.999804	-5.11481	32	-1.23472	0.248197	0.999788	0.605204	NO
A2AWL7-3	Isoform 3 of MAX gene-associated protein		0.0633689	0.0897754	0.406752	0.69487	0.999804	-5.71833	19	0.407453	0.693196	0.999788	0.159144	NO
A2AWP8	Rho guanine nucleotide exchange factor 10-like protein		0.0643001	0.0657813	0.529446	0.610888	0.999804	-5.66122	34	0.553109	0.59366	0.999788	0.226463	NO
A2AWS5	Histone deacetylase		0.13641	-0.0692507	0.404807	0.696242	0.999804	-5.71912	4	0.402591	0.696644	0.999788	0.156989	NO
A2AWT7	Nucleolar transcription factor 1		-0.103294	0.0285995	-1.00424	0.344707	0.999804	-5.31829	80	-1.11961	0.29187	0.999788	0.53481	NO
A2BDX3	Adenylyltransferase and sulfurtransferase MOCS3		-0.115364	0.0120513	-1.1237	0.293768	0.999804	-5.2057	26	-1.1199	0.291753	0.999788	0.534985	NO
A2BE28	Ribosomal biogenesis protein LAS1L		-0.0195095	0.0473203	-0.333525	0.747323	0.999804	-5.74558	72	-0.411882	0.690062	0.999788	0.161112	NO
A2BE93	Protein SET (Fragment)		-0.00246184	0.0783597	-0.0355773	0.972492	0.999804	-5.80149	92	-0.0430039	0.966637	0.999788	0.0147364	NO
A2BFG8	Zinc finger protein 971		0.221039	-0.074812	0.784324	0.455475	0.999804	-5.49958	3	0.750829	0.471929	0.999788	0.326123	NO
A2BGI8	Peptidyl-prolyl cis-trans isomerase (Fragment)		-0.0641009	0.0550527	-0.652206	0.532581	0.999804	-5.59034	37	-0.683959	0.511226	0.999788	0.291387	NO
A2CF65	C-type lectin domain family 10 member A (Fragment)		0.109846	0.00316762	0.422966	0.683476	0.999804	-5.71159	22	0.441888	0.668998	0.999788	0.174575	NO
A2CG35	Ras-related protein Rab-12		-0.260993	0.0173468	-1.6276	0.142313	0.974605	-4.6464	12	-1.54906	0.155775	0.966784	0.807501	NO
A2CG63	AT-rich interactive domain-containing protein 4B		-0.187183	-0.0222386	-1.23856	0.250663	0.999804	-5.08923	13	-1.17763	0.269146	0.999788	0.570013	NO
A2CG76	Histone-lysine N-methyltransferase EHMT2		0.251096	0.0293145	3.06599	0.0154674	0.712851	-2.75617	20	2.75207	0.0224007	0.73872	1.64974	NO
A2CIA8	Isocitrate dehydrogenase [NADP]		0.0041229	0.172354	0.00734359	0.994321	0.999804	-5.80211	46	0.00779785	0.993948	0.999788	0.00263617	NO
A2RSX7	tRNA wybutosine-synthesizing protein 5		-0.163618	0.0105821	-0.819536	0.436246	0.999804	-5.473	7	-0.771112	0.460405	0.999788	0.33686	NO
A2RSY1	KAT8 regulatory NSL complex subunit 3		0.0670494	0.0465413	0.735745	0.482925	0.999804	-5.53463	14	0.615553	0.553435	0.999788	0.256933	NO
A3KG93	Lysine-specific histone demethylase		0.042285	0.0553173	0.668004	0.522958	0.999804	-5.58025	75	0.809542	0.439081	0.999788	0.357455	NO
A3KGB4	TBC1 domain family member 8B		0.0461021	0.0927322	0.445202	0.66799	0.999804	-5.70195	11	0.367559	0.721697	0.999788	0.141645	NO
A3KGI3	Kinetochore scaffold 1		0.101236	0.153722	0.454558	0.661524	0.999804	-5.69776	16	0.463558	0.653971	0.999788	0.184441	NO
A3KGJ7	Centrosome-associated protein CEP250		-0.106337	-0.0730723	-0.751668	0.473811	0.999804	-5.52335	28	-0.776426	0.457416	0.999788	0.339689	NO
A3KGL0	Alkyl transferase		0.412841	0.059508	2.156	0.0632285	0.847137	-3.96905	3	1.87049	0.094225	0.910884	1.02583	NO
A3KGV1	Outer dense fiber protein 2		-0.332881	-0.0368477	-1.14798	0.28419	0.999804	-5.18173	6	-1.13868	0.284236	0.999788	0.54632	NO
A3KMP2	Tetratricopeptide repeat protein 38		-0.241067	0.0573546	-0.843418	0.423527	0.999804	-5.45442	16	-0.873402	0.405145	0.999788	0.39239	NO
A4QPD3	Proto-oncogene c-Rel		0.0436753	0.0411175	0.436203	0.674237	0.999804	-5.70591	13	0.370587	0.719517	0.999788	0.142959	NO
A6H5X4	PHD finger protein 11		0.299471	0.15357	1.83848	0.103338	0.926767	-4.38332	6	1.61517	0.140729	0.948532	0.851615	NO
A6H5Y3	Methionine synthase		-0.0956172	-0.00539471	-0.554841	0.594193	0.999804	-5.64766	24	-0.572163	0.58122	0.999788	0.23566	NO
A6H611	Mitochondrial intermediate peptidase		0.0594256	0.0696768	0.460154	0.657671	0.999804	-5.69521	31	0.477671	0.644272	0.999788	0.190931	NO
A6H619	PHD and RING finger domain-containing protein 1		0.200194	0.0432177	1.46512	0.181104	0.999804	-4.83926	5	1.17913	0.268578	0.999788	0.57093	NO
A6H630	Damage-control phosphatase ARMT1		0.119189	-0.0215294	0.879669	0.404722	0.999804	-5.42538	12	0.806176	0.440922	0.999788	0.355638	NO
A6H8H2	DENN domain-containing protein 4C		-0.199559	0.0641021	-3.32272	0.0105183	0.665699	-2.42514	72	-4.06653	0.00281426	0.370584	2.55064	NO
A6P3E4	Mitogen-activated protein kinase		0.0524811	0.124563	0.594313	0.568747	0.999804	-5.62543	16	0.510051	0.622288	0.999788	0.206009	NO
A6PWX9	Ubiquinol-cytochrome-c reductase complex assembly factor 1		0.411648	0.0817043	2.79822	0.0232934	0.724435	-3.10946	7	2.42349	0.03839	0.787453	1.41578	NO
A6PWY4	WD repeat-containing protein 76		0.104107	0.100396	0.951451	0.369269	0.999804	-5.36502	14	0.84664	0.419138	0.999788	0.377643	NO
A6X8Z5	Rho GTPase-activating protein 31		0.103409	0.0469131	0.84174	0.424412	0.999804	-5.45574	3	0.601417	0.562403	0.999788	0.249953	NO
A6X919	Probable C-mannosyltransferase DPY19L1		0.30605	0.199765	2.6791	0.0279997	0.743534	-3.26848	2	1.75724	0.112752	0.935418	0.947876	NO
A6ZI44	Fructose-bisphosphate aldolase		0.131743	0.094327	1.29604	0.23115	0.999804	-5.0282	442	1.46046	0.178173	0.978143	0.749158	NO
A7LBL5	ADP/ATP translocase		-0.0639644	-0.141838	-0.072088	0.944304	0.999804	-5.79947	16	-0.0763143	0.940839	0.999788	0.0264849	NO
A7UAK5	6-phosphofructo-2-kinase		0.00678427	0.306003	0.0102086	0.992105	0.999804	-5.80208	9	0.0107299	0.991673	0.999788	0.00363151	NO
A8C756	Thyroid adenoma-associated protein homolog		0.0539554	0.00501109	0.632921	0.544473	0.999804	-5.60235	67	0.713157	0.493824	0.999788	0.306428	NO
A8WEV1	ABC transporter ABCG6		-0.183871	0.103124	-0.901268	0.393805	0.999804	-5.40762	4	-0.814542	0.436357	0.999788	0.360158	NO
A8Y5J3	Cleavage and polyadenylation-specific factor 3-like protein		-0.015363	0.0663501	-0.138775	0.893063	0.999804	-5.79228	21	-0.134687	0.895824	0.999788	0.0477775	NO
A9XX86	Macrophage galactose N-acetyl-galactosamine specific lectin 2 isoform i		0.0980875	-0.0196145	0.311026	0.763742	0.999804	-5.7529	3	0.3035	0.768408	0.999788	0.114408	NO
B0V3P4	AP complex subunit beta		0.0409672	0.0519503	0.364218	0.725147	0.999804	-5.73479	8	0.290702	0.777867	0.999788	0.109095	NO
B1AQD4	Ras-related protein Rab-34 (Fragment)		-0.335098	0.0671347	-2.21884	0.057331	0.84601	-3.88545	16	-2.16707	0.0583916	0.846336	1.23365	NO
B1AQF4	Dual specificity protein phosphatase		0.00488713	0.0276675	0.0524115	0.959488	0.999804	-5.80073	30	0.0530456	0.958854	0.999788	0.0182473	NO
B1AQJ2	Ubiquitin carboxyl-terminal hydrolase 36		0.0623348	0.0632548	0.643352	0.538021	0.999804	-5.59589	32	0.660116	0.525711	0.999788	0.279253	NO
B1AR17	DNA helicase		0.132683	0.0037546	1.16733	0.276733	0.999804	-5.16236	8	0.935933	0.373739	0.999788	0.427431	NO
B1AR50	Gamma-aminobutyric acid receptor-associated protein		-0.00806664	0.0563359	-0.0565124	0.956321	0.999804	-5.8005	8	-0.0493528	0.961716	0.999788	0.0169531	NO
B1ARD6	Schlafen family member 9		-0.0401056	0.0649575	-0.546659	0.599545	0.999804	-5.6521	35	-0.560227	0.588996	0.999788	0.229888	NO
B1ARU4	Microtubule-actin cross-linking factor 1		0.0100476	0.0652045	0.170257	0.869041	0.999804	-5.78732	315	0.228555	0.824324	0.999788	0.0839022	NO
B1ASP2	Tyrosine-protein kinase		-0.0220555	0.0390948	-0.324655	0.75378	0.999804	-5.74853	40	-0.343337	0.739229	0.999788	0.131221	NO
B1ASW6	Trafficking protein particle complex subunit		0.0316493	-0.0275871	0.0800081	0.938199	0.999804	-5.79886	4	0.0809365	0.937264	0.999788	0.0281382	NO
B1AT82	Phosphoribosyl pyrophosphate synthase-associated protein 1		-0.0104698	0.0493286	-0.121681	0.906157	0.999804	-5.79456	62	-0.136017	0.894802	0.999788	0.0482732	NO
B1ATD4	Phosphatidylinositol-3-phosphate phosphatase (Fragment)		-0.0190695	0.132186	-0.070602	0.94545	0.999804	-5.79958	3	-0.0670347	0.94802	0.999788	0.0231827	NO
B1ATR2	Testis-expressed protein 2		-0.0290759	0.121968	-0.150431	0.884153	0.999804	-5.79056	3	-0.130913	0.898724	0.999788	0.0463739	NO
B1ATS5	Calcium-transporting ATPase		0.162804	0.0674265	1.19892	0.264911	0.999804	-5.13029	74	1.30554	0.224094	0.999788	0.649569	NO
B1AU25	Apoptosis-inducing factor 1, mitochondrial		0.0561243	0.048756	0.902939	0.392969	0.999804	-5.40623	108	1.15237	0.27886	0.999788	0.554614	NO
B1AU74	Motile sperm domain-containing protein 2		-0.0373171	0.0386793	-0.266858	0.796338	0.999804	-5.76583	25	-0.272433	0.791436	0.999788	0.101584	NO
B1AUB9	Nuclear factor 1		-0.313687	0.0303641	-2.47092	0.0386945	0.772312	-3.54775	10	-2.15179	0.0598619	0.851623	1.22285	NO
B1AUN2	Eukaryotic translation initiation factor 2B, subunit 3		-0.0623341	0.0240295	-0.950935	0.369516	0.999804	-5.36547	60	-1.10121	0.299384	0.999788	0.523772	NO
B1AV77	Aldehyde dehydrogenase		0.143767	0.0656931	0.48973	0.637489	0.999804	-5.68125	27	0.51604	0.618265	0.999788	0.208826	NO
B1AVH7	TBC1 domain family member 2A		-0.208325	-0.013682	-1.58491	0.151699	0.980202	-4.69801	3	-1.17372	0.270633	0.999788	0.56762	NO
B1AVP5	Gem-associated protein 8		-0.174642	0.0730443	-1.29674	0.230918	0.999804	-5.02744	12	-1.18657	0.265774	0.999788	0.575488	NO
B1AVY7	Kinesin-like protein KIF16B		0.128422	0.0393562	0.804486	0.444396	0.999804	-5.48448	32	0.843068	0.421031	0.999788	0.375686	NO
B1AVZ0	Uracil phosphoribosyltransferase homolog		0.317738	0.13421	1.21169	0.26025	0.999804	-5.11716	8	1.2038	0.259372	0.999788	0.586076	NO
B1AWZ5	Protein NipSnap homolog 3B		0.0255214	0.097652	0.186212	0.85692	0.999804	-5.78441	16	0.178953	0.861939	0.999788	0.0645237	NO
B1AXI9	5-azacytidine induced gene 1		-0.151125	-0.00215938	-1.78593	0.111985	0.94391	-4.45001	20	-1.61773	0.140175	0.948532	0.853329	NO
B1AXN9	Non-specific serine/threonine protein kinase		0.0391344	0.0525534	0.449205	0.66522	0.999804	-5.70017	36	0.467302	0.651391	0.999788	0.186158	NO
B1AY10	Transcriptional repressor NF-X1		0.144952	-0.0441336	0.770215	0.463338	0.999804	-5.50996	12	0.753558	0.470368	0.999788	0.327562	NO
B1AYU7	Pre-mRNA-splicing factor CWC22 homolog		-0.192832	0.0465233	-1.93872	0.0885711	0.922052	-4.2544	40	-2.05426	0.0701284	0.877738	1.15411	NO
B1AZ46	Brain-specific angiogenesis inhibitor 1-associated protein 2		-0.15878	0.0538448	-1.46159	0.182044	0.999804	-4.84334	40	-1.54911	0.155764	0.966784	0.807534	NO
B1AZI6	THO complex subunit 2		-0.0458535	0.042987	-0.700376	0.503576	0.999804	-5.55893	95	-0.86455	0.409737	0.999788	0.387495	NO
B1AZP2	Disks large-associated protein 4		-0.129921	0.0981657	-0.750993	0.474195	0.999804	-5.52383	15	-0.742382	0.476783	0.999788	0.321679	NO
B1B1D8	39S ribosomal protein L2, mitochondrial		0.00708181	0.0140763	0.0733051	0.943365	0.999804	-5.79938	24	0.0713549	0.944676	0.999788	0.0247172	NO
B1NI99	Rab7		-0.0498218	0.0981355	-0.558879	0.591561	0.999804	-5.64545	28	-0.555408	0.592151	0.999788	0.227568	NO
B1PSN3	Calmodulin		-0.147209	0.0875015	-1.25306	0.245616	0.999804	-5.074	42	-1.33395	0.214989	0.999788	0.667585	NO
B1Q2W7	Transcription initiation factor TFIID subunit		0.162532	-0.0165878	1.19875	0.264974	0.999804	-5.13046	14	1.12666	0.289027	0.999788	0.539061	NO
B2KGA7	Protein archease		-0.114019	0.0672835	-1.15027	0.283299	0.999804	-5.17945	13	-0.973688	0.355653	0.999788	0.448973	NO
B2RQ57	Tyrosine-protein kinase		0.0400612	0.0326487	0.468739	0.651781	0.999804	-5.69124	15	0.390131	0.705512	0.999788	0.151496	NO
B2RQG2	PHD finger protein 3		-0.0379277	0.0219642	-0.416932	0.687706	0.999804	-5.71413	98	-0.476464	0.645099	0.999788	0.190374	NO
B2RQS1	Striatin-3		-0.339809	0.101368	-3.19332	0.0127627	0.675233	-2.5909	19	-3.01594	0.0145749	0.710266	1.8364	NO
B2RR83	3'-5' RNA helicase YTHDC2		0.0104042	0.0521104	0.0733137	0.943359	0.999804	-5.79938	35	0.0770704	0.940254	0.999788	0.026755	NO
B2RRE7	OTU domain-containing protein 4		0.0828803	0.0901312	0.622058	0.55124	0.999804	-5.60898	29	0.64262	0.536496	0.999788	0.270434	NO
B2RRI2	Protein strawberry notch homolog 1		0.000617586	0.0817742	0.00845945	0.993458	0.999804	-5.8021	85	0.0100075	0.992234	0.999788	0.00338607	NO
B2RS91	RNA polymerase I-specific transcription initiation factor RRN3		0.4299	-0.00686345	3.11374	0.0143887	0.699761	-2.69395	6	2.58091	0.0296521	0.772112	1.52794	NO
B2RSU6	Cingulin-like 1		-0.155269	0.0228596	-1.42833	0.191101	0.999804	-4.88147	39	-1.50985	0.165363	0.97377	0.781561	NO
B2RSU7	GRIP and coiled-coil domain containing 2		-0.0695129	0.0249599	-0.494218	0.634454	0.999804	-5.67906	61	-0.534212	0.606137	0.999788	0.217429	NO
B2RT41	Zinc finger, C3H1-type-containing		-0.134192	0.044524	-1.03006	0.333155	0.999804	-5.29474	23	-1.03519	0.327594	0.999788	0.484664	NO
B2RUJ6	Rap guanine nucleotide exchange factor (GEF) 6		0.0319464	0.163936	0.11933	0.90796	0.999804	-5.79485	10	0.120262	0.906917	0.999788	0.0424323	NO
B2RUR8	OTU domain-containing protein 7B		-0.139758	-0.0333512	-1.5617	0.157036	0.98718	-4.72581	22	-1.47042	0.175524	0.978143	0.755664	NO
B2RWS6	Histone acetyltransferase p300		-0.0891951	0.0540609	-0.767752	0.464719	0.999804	-5.51175	30	-0.789897	0.449898	0.999788	0.346886	NO
B2RX14	Terminal uridylyltransferase 4		-0.236535	0.0468753	-2.73166	0.0258129	0.743534	-3.19821	29	-2.72546	0.0233978	0.73872	1.63083	NO
B2RXC1	Trafficking protein particle complex subunit 11		0.152526	0.0747587	1.78351	0.112399	0.94391	-4.45306	29	1.77686	0.109316	0.934474	0.961315	NO
B2RXC6	DNA-directed RNA polymerase subunit		0.0127881	0.0385448	0.165086	0.872977	0.999804	-5.7882	26	0.157622	0.878235	0.999788	0.0563894	NO
B2RXQ2	Ppfia1 protein		-0.0729992	0.0258764	-0.742115	0.479266	0.999804	-5.53014	38	-0.781077	0.454811	0.999788	0.342169	NO
B2RXQ4	Nek1 protein		-0.0155453	0.00218377	-0.164464	0.873451	0.999804	-5.7883	12	-0.133828	0.896483	0.999788	0.0474579	NO
B2RXR6	Serine/threonine-protein phosphatase 6 regulatory ankyrin repeat subunit B		0.0241714	0.0687824	0.245221	0.812467	0.999804	-5.77146	34	0.254133	0.805104	0.999788	0.0941482	NO
B2RXS4	Plexin-B2		-0.0648354	0.0742801	-0.799818	0.446944	0.999804	-5.48801	74	-0.915479	0.383813	0.999788	0.41588	NO
B2RXV4	Feline leukemia virus subgroup C receptor-related protein 1		-0.138391	0.0219008	-0.682398	0.514283	0.999804	-5.57088	8	-0.65139	0.531074	0.999788	0.274845	NO
B2RY04	Dedicator of cytokinesis protein 5		0.0080757	0.0932178	0.0752508	0.941865	0.999804	-5.79924	8	0.0588159	0.954384	0.999788	0.0202769	NO
B2RY56	RNA-binding protein 25		-0.107599	0.0103781	-1.38205	0.204368	0.999804	-4.93374	69	-1.5821	0.148087	0.955693	0.829483	NO
B5APK4	Triosephosphate isomerase		-0.224841	-0.32583	-0.192184	0.852394	0.999804	-5.78326	12	-0.203518	0.843257	0.999788	0.07404	NO
B5B2N2	Nuclear factor of activated T-cells c1 isoform IA-IXL		-0.274508	-0.0094109	-1.26733	0.24073	0.999804	-5.0589	5	-1.1824	0.267341	0.999788	0.572935	NO
B7ZC21	cAMP-dependent protein kinase inhibitor gamma (Fragment)		0.0445131	0.159177	0.13664	0.894696	0.999804	-5.79258	2	0.132447	0.897545	0.999788	0.0469439	NO
B7ZC46	Septin		0.094867	0.0709328	1.22502	0.255455	0.999804	-5.10335	35	1.25981	0.239425	0.999788	0.620831	NO
B7ZCR6	Zinc finger protein 512B		-0.168039	0.0592042	-0.988487	0.351904	0.999804	-5.33244	6	-0.879837	0.40183	0.999788	0.395958	NO
B7ZCT1	Regulator of G-protein-signaling 19		-0.0835295	-0.0887746	-0.303029	0.769609	0.999804	-5.75539	7	-0.300849	0.770364	0.999788	0.113304	NO
B7ZCV4	Ubiquinone biosynthesis protein COQ4 homolog, mitochondrial (Fragment)		0.329089	0.106922	1.05941	0.320391	0.999804	-5.26744	12	1.08963	0.304189	0.999788	0.516856	NO
B7ZMP1	Xaa-Pro aminopeptidase 3		-0.0292796	0.103237	-0.299991	0.771841	0.999804	-5.75631	30	-0.30483	0.767427	0.999788	0.114963	NO
B7ZNL2	Nap1l4 protein		0.0489515	0.0313256	0.596894	0.567105	0.999804	-5.62393	63	0.672008	0.518456	0.999788	0.285288	NO
B7ZNL9	TatD DNase domain-containing 2		-0.0354082	0.0624309	-0.162804	0.874716	0.999804	-5.78858	12	-0.162379	0.874595	0.999788	0.058193	NO
B7ZNX6	Erbb2ip protein		-0.066922	0.035283	-0.812384	0.440106	0.999804	-5.47848	48	-0.885465	0.398945	0.999788	0.399087	NO
B8JJC1	Tyrosyl-DNA phosphodiesterase 1		-0.0496091	0.0597763	-0.44881	0.665493	0.999804	-5.70034	10	-0.371931	0.718551	0.999788	0.143543	NO
B8JJE7	Centrosomal protein of 57 kDa		-0.0332611	0.0700286	-0.199048	0.847198	0.999804	-5.78189	4	-0.168865	0.869637	0.999788	0.0606619	NO
B8JK51	Centromere protein O (Fragment)		0.161907	0.120711	1.62418	0.143044	0.974605	-4.65055	5	1.11532	0.293609	0.999788	0.532231	NO
B8ZXI1	Queuine tRNA-ribosyltransferase accessory subunit 2		-0.0537903	0.100282	-0.382354	0.71217	0.999804	-5.72798	16	-0.369144	0.720555	0.999788	0.142333	NO
B9EHX4	Serine-protein kinase ATM		0.0928654	0.0850243	0.670996	0.521147	0.999804	-5.57832	50	0.72014	0.489718	0.999788	0.310054	NO
B9EJ22	Mismatch repair endonuclease PMS2		0.199992	-0.00599879	1.19605	0.265966	0.999804	-5.13322	8	1.09353	0.302565	0.999788	0.519182	NO
B9EJ54	Nucleoporin 205		-0.0536178	0.0565274	-0.860401	0.414642	0.999804	-5.44094	188	-1.13118	0.287219	0.999788	0.541787	NO
B9EJ80	PDZ domain-containing protein 8		0.208088	0.128217	1.28574	0.234549	0.999804	-5.03927	5	1.10437	0.298084	0.999788	0.525662	NO
B9EJ86	Oxysterol-binding protein-related protein 8		-0.0891744	0.0996042	-0.833499	0.428778	0.999804	-5.46219	126	-0.937807	0.372827	0.999788	0.428493	NO
B9EJR8	Dynein axonemal assembly factor 5		0.132734	0.0300066	1.57528	0.153893	0.983532	-4.70957	26	1.52677	0.161162	0.968191	0.792736	NO
B9EKI3	TATA element modulatory factor		0.122099	0.0744084	0.707466	0.499392	0.999804	-5.55414	30	0.7402	0.478043	0.999788	0.320533	NO
B9EKS2	Jumonji domain containing 1B		-0.1181	0.0261911	-1.29964	0.229971	0.999804	-5.02432	50	-1.41594	0.190457	0.985934	0.720203	NO
C0HKD9	Microfibrillar-associated protein 1B		-0.135766	0.0606099	-0.92403	0.382532	0.999804	-5.38852	37	-0.975456	0.354822	0.999788	0.449989	NO
C6GKV5	N(1),N(8)-bis(glutathionyl)spermidine reductase		-0.171114	-0.36515	-0.146977	0.886791	0.999804	-5.79109	18	-0.155811	0.879621	0.999788	0.0557044	NO
C6KJC6	Actin		-0.133614	0.0254038	-0.193362	0.851501	0.999804	-5.78303	53	-0.205345	0.841872	0.999788	0.0747538	NO
C8YIX4	P2X purinoceptor		-0.0415838	0.0521439	-0.631974	0.545061	0.999804	-5.60293	21	-0.537953	0.603656	0.999788	0.21921	NO
C9EF60	Prolyl endopeptidase		-0.11078	-0.404216	-0.0783603	0.939469	0.999804	-5.79899	11	-0.0830263	0.935648	0.999788	0.0288875	NO
D2EAC2	Zinc finger BED domain-containing protein 6		0.322846	0.245526	0.581002	0.577258	0.999804	-5.63308	2	0.596606	0.565474	0.999788	0.247588	NO
D3YTL6	U1 snRNP-binding protein homolog (Fragment)		0.217471	0.135613	1.13257	0.290241	0.999804	-5.19699	6	1.04206	0.324564	0.999788	0.488699	NO
D3YTP8	U6 snRNA-associated Sm-like protein LSm4 (Fragment)		0.0632079	0.0439931	0.900765	0.394057	0.999804	-5.40803	32	0.897966	0.392592	0.999788	0.406058	NO
D3YTQ3	Heterogeneous nuclear ribonucleoprotein D-like		0.0464168	0.0498782	0.449947	0.664707	0.999804	-5.69983	47	0.484762	0.639425	0.999788	0.19421	NO
D3YTT4	Isobutyryl-CoA dehydrogenase, mitochondrial		-0.0295713	0.0952395	-0.167899	0.870836	0.999804	-5.78772	18	-0.169364	0.869256	0.999788	0.0608522	NO
D3YTU2	2-oxoglutarate and iron-dependent oxygenase domain-containing protein 1		-0.102278	0.0759091	-1.37179	0.207414	0.999804	-4.9452	15	-1.0784	0.308909	0.999788	0.51017	NO
D3YTZ7	Ubiquitinyl hydrolase 1		-0.130123	0.456657	-0.343705	0.739939	0.999804	-5.7421	3	-0.343628	0.739017	0.999788	0.131345	NO
D3YU01	Pleckstrin homology domain-containing family A member 1		0.190248	0.0773434	0.993831	0.349449	0.999804	-5.32766	4	0.881884	0.400779	0.999788	0.397095	NO
D3YU12	NmrA-like family domain-containing protein 1		-0.235427	0.0753416	-2.11067	0.0678506	0.871218	-4.02911	37	-2.21934	0.0536214	0.841564	1.27066	NO
D3YUM1	NADH dehydrogenase [ubiquinone] flavoprotein 1, mitochondrial		0.0912172	0.0496651	1.36539	0.209336	0.999804	-4.95232	56	1.55648	0.15402	0.966784	0.812424	NO
D3YUM7	Suppressor of tumorigenicity 7 protein		0.0131808	0.105396	0.0852276	0.934178	0.999804	-5.79842	5	0.0720322	0.944152	0.999788	0.0249582	NO
D3YUP0	Vacuolar protein sorting-associated protein 8 homolog		-0.047868	0.0138188	-0.316631	0.759639	0.999804	-5.75113	15	-0.30677	0.765998	0.999788	0.115773	NO
D3YUS1	5'-AMP-activated protein kinase subunit gamma-2 (Fragment)		0.0714532	0.120267	0.892696	0.398112	0.999804	-5.41471	11	0.654995	0.528854	0.999788	0.276664	NO
D3YUY3	Phosphatidylinositol 4-phosphate 5-kinase type-1 alpha		-0.344893	0.0475416	-2.81674	0.0226384	0.722213	-3.08482	19	-2.73076	0.0231956	0.73872	1.63459	NO
D3YVM8	Biogenesis of lysosome-related organelles complex 1 subunit 1		-0.0255636	-0.0258324	-0.16905	0.869959	0.999804	-5.78752	10	-0.154878	0.880336	0.999788	0.0553518	NO
D3YVU0	Ubiquitin carboxyl-terminal hydrolase 46		-0.292403	0.0329403	-0.968298	0.361292	0.999804	-5.35032	2	-0.926075	0.378571	0.999788	0.421853	NO
D3YVY9	Sister chromatid cohesion protein DCC1		-0.374381	0.192333	-2.58925	0.0321877	0.760342	-3.38889	9	-2.30831	0.0463643	0.8117	1.33382	NO
D3YW09	Splicing factor 3A subunit 2		-0.0202019	0.0461975	-0.254062	0.805865	0.999804	-5.76921	44	-0.273664	0.79052	0.999788	0.102087	NO
D3YW62	Sorting nexin-10 (Fragment)		-0.597714	0.0236835	-2.0186	0.0782773	0.915596	-4.1503	8	-2.03281	0.0726045	0.878907	1.13904	NO
D3YWF5	NKAP domain-containing 1		-0.186037	0.0423065	-0.998994	0.347091	0.999804	-5.32302	7	-0.925286	0.378959	0.999788	0.421408	NO
D3YWF6	Ubiquitinyl hydrolase 1		-0.231243	0.0666041	-1.94439	0.0878002	0.922052	-4.24705	48	-2.08986	0.0661979	0.872477	1.17916	NO
D3YWK1	WD repeat domain phosphoinositide-interacting protein 2		-0.0903113	0.126514	-0.39821	0.700905	0.999804	-5.72177	8	-0.387613	0.70731	0.999788	0.15039	NO
D3YWN6	Protein downstream neighbor of Son		-0.0870211	0.0674127	-0.497312	0.632365	0.999804	-5.67754	3	-0.417973	0.685763	0.999788	0.163826	NO
D3YWR0	Protein Aster-B		-0.0914293	-0.00973374	-0.302364	0.770097	0.999804	-5.75559	4	-0.296366	0.773676	0.999788	0.111441	NO
D3YWR7	Dihydropteridine reductase		-0.00745067	0.0520377	-0.100647	0.922311	0.999804	-5.79695	65	-0.115408	0.910656	0.999788	0.0406457	NO
D3YWT0	Signal peptidase complex catalytic subunit SEC11		-0.209139	0.0370961	-1.51175	0.1691	0.990747	-4.78494	22	-1.52072	0.162654	0.971079	0.788737	NO
D3YWV5	Semaphorin-4A		0.161395	-0.0848983	0.355194	0.731639	0.999804	-5.73806	3	0.361399	0.72614	0.999788	0.13898	NO
D3YWX2	YLP motif-containing protein 1		-0.0731779	0.0172232	-1.16595	0.277261	0.999804	-5.16375	63	-1.37493	0.20241	0.992874	0.693767	NO
D3YWY6	Mitochondrial pyruvate carrier		0.0944453	0.169945	0.63785	0.541418	0.999804	-5.59931	5	0.530342	0.608709	0.999788	0.21559	NO
D3YX27	Serine protease HTRA2, mitochondrial		0.0690674	0.0418763	0.78453	0.45536	0.999804	-5.49943	67	0.880508	0.401485	0.999788	0.396331	NO
D3YXD1	Ubiquitin-conjugating enzyme E2 E2 (Fragment)		-0.0312957	0.197475	-0.0692124	0.946522	0.999804	-5.79968	8	-0.0717753	0.94435	0.999788	0.0248668	NO
D3YXG0	Hemicentin-1		-0.0306048	0.0477464	-0.111492	0.913977	0.999804	-5.79577	2	-0.104583	0.919	0.999788	0.0366844	NO
D3YXK2	Scaffold attachment factor B1		-0.221634	0.0283503	-2.33681	0.0476954	0.822815	-3.72774	102	-2.6576	0.0261486	0.738967	1.58255	NO
D3YXL0	Coiled-coil domain-containing 170		0.0941264	0.0830087	0.436232	0.674217	0.999804	-5.7059	2	0.384024	0.709876	0.999788	0.148818	NO
D3YXP6	Phosphomevalonate kinase		0.248279	0.0911607	2.95974	0.0181815	0.713949	-2.89552	23	2.77841	0.0214565	0.73872	1.66844	NO
D3YXZ0	CCR4-NOT transcription complex subunit 6-like (Fragment)		-0.491557	0.123817	-1.56633	0.155957	0.98718	-4.72028	6	-1.56824	0.151269	0.966784	0.82025	NO
D3YXZ3	Kinesin light chain		-0.139944	0.102951	-1.44155	0.187456	0.999804	-4.86637	20	-1.35059	0.209803	0.998922	0.678187	NO
D3YY28	Leucine-rich repeat and transmembrane domain-containing protein 2 (Fragment)		0.139891	0.00883138	1.10014	0.303312	0.999804	-5.22862	3	0.800756	0.443897	0.999788	0.352718	NO
D3YYC3	Histone-lysine N-methyltransferase SETDB1		0.143381	0.0093924	0.936221	0.376593	0.999804	-5.37814	13	0.892475	0.395374	0.999788	0.402992	NO
D3YYK8	Microtubule-associated protein RP/EB family member 2 (Fragment)		0.0690763	0.0129375	0.677706	0.517101	0.999804	-5.57396	31	0.694427	0.504944	0.999788	0.296757	NO
D3YYN8	Non-specific serine/threonine protein kinase		-0.0166877	0.113933	-0.0792543	0.93878	0.999804	-5.79892	4	-0.0722384	0.943992	0.999788	0.0250316	NO
D3YYT1	Glyoxylate reductase 1 homolog		-0.0824283	0.0427303	-1.02973	0.333301	0.999804	-5.29505	46	-1.11701	0.292923	0.999788	0.533246	NO
D3YZ08	Telomeric repeat-binding factor		0.111859	0.100322	0.465502	0.653999	0.999804	-5.69274	6	0.448946	0.664086	0.999788	0.177776	NO
D3YZ09	H/ACA ribonucleoprotein complex subunit (Fragment)		-0.0907566	0.0289697	-0.904922	0.391979	0.999804	-5.40458	33	-0.934621	0.37438	0.999788	0.426687	NO
D3YZ62	Unconventional myosin-Va		-0.109143	-0.052138	-0.662781	0.526127	0.999804	-5.58361	3	-0.544097	0.599593	0.999788	0.222143	NO
D3YZ99	Protein N-terminal asparagine amidohydrolase		0.11203	0.0791292	0.61145	0.557896	0.999804	-5.61535	5	0.54632	0.598127	0.999788	0.223207	NO
D3YZP9	Coiled-coil domain-containing protein 6		-0.0345367	0.0526299	-0.431173	0.677741	0.999804	-5.70809	30	-0.429522	0.677643	0.999788	0.168999	NO
D3Z030	F-actin-uncapping protein LRRC16A		0.227167	0.16807	1.02684	0.334578	0.999804	-5.2977	2	0.910906	0.386092	0.999788	0.413309	NO
D3Z041	Long-chain-fatty-acid--CoA ligase 1		0.166843	0.0755352	1.98644	0.0822745	0.915596	-4.19234	58	2.21151	0.0543109	0.841564	1.26511	NO
D3Z079	Syntaxin-binding protein 5		0.0140189	0.113201	0.0848375	0.934478	0.999804	-5.79845	9	0.0783862	0.939236	0.999788	0.0272253	NO
D3Z0K6	Round spermatid basic protein 1-like		-0.0748915	0.0278865	-0.441868	0.670301	0.999804	-5.70343	14	-0.432445	0.675595	0.999788	0.170314	NO
D3Z0M9	RNA helicase		0.0469689	0.0603196	0.51974	0.617335	0.999804	-5.66625	86	0.590875	0.569144	0.999788	0.244778	NO
D3Z118	Islet cell autoantigen 1		-0.138478	0.00685263	-0.657854	0.529128	0.999804	-5.58676	3	-0.587811	0.571112	0.999788	0.243279	NO
D3Z132	THO complex subunit 6 homolog		0.0418442	0.0482812	0.560781	0.590324	0.999804	-5.64441	23	0.511923	0.621029	0.999788	0.206888	NO
D3Z191	Transmembrane protein 106B (Fragment)		0.156287	-0.022198	1.14476	0.285446	0.999804	-5.18493	12	1.05113	0.320602	0.999788	0.494034	NO
D3Z197	Histone-lysine N-methyltransferase NSD3		-0.273708	0.0702654	-1.58489	0.151703	0.980202	-4.69804	14	-1.55539	0.154276	0.966784	0.811701	NO
D3Z1Y1	RING-type E3 ubiquitin transferase		-0.410978	0.0547873	-1.61783	0.144413	0.975731	-4.65827	2	-1.49047	0.17029	0.977048	0.768811	NO
D3Z282	RISC-loading complex subunit TARBP2 (Fragment)		0.136394	0.0907881	1.08865	0.308057	0.999804	-5.23969	7	0.888324	0.397486	0.999788	0.400678	NO
D3Z286	Transmembrane protein with metallophosphoesterase domain		-0.243827	0.0186931	-1.46056	0.182317	0.999804	-4.84452	2	-1.16922	0.272347	0.999788	0.564877	NO
D3Z2A4	Ribonucleoside-diphosphate reductase subunit M2 B		0.272637	0.0348523	1.77977	0.113043	0.94391	-4.45779	15	1.72809	0.118037	0.938539	0.92798	NO
D3Z2K2	28S ribosomal protein S14, mitochondrial		-0.211162	0.0412575	-1.82405	0.105646	0.935402	-4.4017	8	-1.4739	0.174603	0.978088	0.757948	NO
D3Z2W0	TNFAIP3-interacting protein 1		0.0764785	0.0110503	0.941783	0.373906	0.999804	-5.37337	11	0.696205	0.503882	0.999788	0.297671	NO
D3Z2Z8	Neurocalcin-delta (Fragment)		0.0286959	0.0364091	0.250471	0.808544	0.999804	-5.77013	8	0.201502	0.844787	0.999788	0.0732529	NO
D3Z3L3	Tripartite motif-containing 12C		-0.226028	-0.0350327	-1.18018	0.271873	0.999804	-5.14938	7	-1.10029	0.299765	0.999788	0.523219	NO
D3Z3N4	Heterogeneous nuclear ribonucleoprotein H3		0.0827094	0.0537599	0.742498	0.479046	0.999804	-5.52987	27	0.750876	0.471903	0.999788	0.326148	NO
D3Z440	COP9 signalosome complex subunit 7a (Fragment)		0.0115921	0.0574825	0.159019	0.877601	0.999804	-5.7892	39	0.167262	0.870862	0.999788	0.0600508	NO
D3Z456	39S ribosomal protein L3, mitochondrial		0.0465119	0.0679404	0.295093	0.775446	0.999804	-5.75779	17	0.292159	0.776788	0.999788	0.109698	NO
D3Z479	Sorting nexin-15		-0.0680489	0.0666974	-0.44485	0.668234	0.999804	-5.70211	13	-0.423968	0.681543	0.999788	0.166507	NO
D3Z494	Aldo-keto reductase family 1, member B10 (aldose reductase)		0.0570994	0.0853529	0.612031	0.55753	0.999804	-5.615	47	0.661626	0.524787	0.999788	0.280017	NO
D3Z4C9	Mitochondrial nucleoid factor 1		0.0601883	0.0398244	0.522155	0.615727	0.999804	-5.66501	10	0.439672	0.670543	0.999788	0.173574	NO
D3Z4S3	Putative peptidyl-tRNA hydrolase PTRHD1		-0.281236	0.0702643	-0.840807	0.424905	0.999804	-5.45647	14	-0.872904	0.405402	0.999788	0.392114	NO
D3Z512	Deoxyribonuclease II		-0.00309413	-0.035469	-0.0449172	0.965276	0.999804	-5.8011	13	-0.0322536	0.974974	0.999788	0.0110071	NO
D3Z558	Protein DGCR6		-0.128689	0.0370838	-0.666013	0.524164	0.999804	-5.58154	5	-0.604012	0.56075	0.999788	0.251231	NO
D3Z5B1	Zinc finger, BED type-containing 5 (Fragment)		0.235559	0.129995	1.6261	0.142635	0.974605	-4.64823	15	1.56387	0.152286	0.966784	0.817341	NO
D3Z5H3	Signal peptidase complex catalytic subunit SEC11		-0.0430627	0.0969748	-0.32188	0.755804	0.999804	-5.74943	11	-0.289664	0.778636	0.999788	0.108666	NO
D3Z5I1	Zinc finger CCCH-type antiviral protein 1		-0.058177	0.0245399	-0.649537	0.534217	0.999804	-5.59202	53	-0.712574	0.494168	0.999788	0.306125	NO
D3Z5I9	RNA-binding protein 33		-0.0958277	0.000253519	-1.12355	0.293831	0.999804	-5.20585	22	-1.04668	0.322542	0.999788	0.491413	NO
D3Z5K6	Mitochondrial import inner membrane translocase subunit TIM14		0.032256	0.00388635	0.32922	0.750454	0.999804	-5.74702	11	0.26573	0.796434	0.999788	0.0988504	NO
D3Z5N6	Zinc finger protein ubi-d4		0.119346	0.0298307	1.46444	0.181285	0.999804	-4.84004	24	1.38168	0.200401	0.992874	0.698101	NO
D3Z632	AKT-interacting protein		-0.0969818	0.0954064	-0.322806	0.755129	0.999804	-5.74913	2	-0.308431	0.764774	0.999788	0.116467	NO
D3Z6C9	N-acetylglucosamine-1-phosphodiester alpha-N-acetylglucosaminidase		0.140929	0.0171706	0.790995	0.451788	0.999804	-5.49462	8	0.734577	0.481297	0.999788	0.317587	NO
D3Z6D2	Double-stranded RNA-binding protein Staufen homolog 2		-0.286707	0.0583726	-2.42303	0.0416939	0.786718	-3.61207	10	-2.05983	0.0694991	0.877738	1.15802	NO
D3Z723	CAAT box DNA-binding protein subunit B (Fragment)		0.0232283	0.0448756	0.0915251	0.929329	0.999804	-5.79785	6	0.0890773	0.930971	0.999788	0.0310638	NO
D3Z769	Protein lin-37 homolog (Fragment)		-0.0594569	0.0304996	-0.405858	0.6955	0.999804	-5.71869	3	-0.316828	0.7586	0.999788	0.119987	NO
D3Z774	Histone-lysine N-methyltransferase EZH2		0.0482263	0.0359826	0.684489	0.51303	0.999804	-5.56951	21	0.596413	0.565597	0.999788	0.247493	NO
D3Z7B1	Run domain Beclin-1-interacting and cysteine-rich domain-containing protein		-0.143527	-0.200443	-0.747709	0.476066	0.999804	-5.52618	7	-0.697452	0.503138	0.999788	0.298313	NO
D3Z7B5	Protein CIP2A		0.414764	0.020804	2.67695	0.0280933	0.743534	-3.27136	27	2.76954	0.02177	0.73872	1.66214	NO
D3Z7M9	Acidic leucine-rich nuclear phosphoprotein 32 family member A		0.029238	0.0288855	0.469026	0.651584	0.999804	-5.6911	67	0.560345	0.588918	0.999788	0.229945	NO
D3Z7P3	Glutaminase kidney isoform, mitochondrial		0.188397	-0.00437196	0.921372	0.383836	0.999804	-5.39077	4	0.833227	0.426275	0.999788	0.37031	NO
D3Z7P3-2	Isoform 2 of Glutaminase kidney isoform, mitochondrial		-0.151613	0.0334202	-1.98709	0.0821918	0.915596	-4.19149	136	-2.38975	0.0405737	0.800626	1.39176	NO
D3Z7Q2	Small integral membrane protein 20		-0.172341	-0.0385348	-1.21484	0.259109	0.999804	-5.1139	5	-0.993081	0.346618	0.999788	0.460149	NO
D3Z7X0	Acyl-Coenzyme A dehydrogenase family, member 12		0.0687093	0.0646403	0.369372	0.721449	0.999804	-5.73289	12	0.360745	0.726612	0.999788	0.138697	NO
D4AFX7	DnaJ heat shock protein family (Hsp40) member C13		-0.048843	0.058099	-0.736043	0.482754	0.999804	-5.53442	130	-0.926382	0.378419	0.999788	0.422027	NO
D6RCH1	Eukaryotic translation initiation factor 4 gamma 1		0.127241	0.0813801	0.846107	0.422112	0.999804	-5.4523	12	0.794684	0.447246	0.999788	0.349454	NO
D6RE34	Ceroid-lipofuscinosis, neuronal 6		-0.0816945	-0.0385666	-0.318115	0.758554	0.999804	-5.75065	4	-0.303297	0.768558	0.999788	0.114324	NO
D6RFN6	Caspase-2		-0.393419	-0.00876838	-1.98665	0.0822481	0.915596	-4.19207	5	-1.81349	0.103163	0.921823	0.986476	NO
D6RG69	Coiled-coil domain-containing protein 167		-0.0849848	-0.0468592	-0.423015	0.683441	0.999804	-5.71157	4	-0.38068	0.712271	0.999788	0.147355	NO
D6RGM8	Transmembrane 9 superfamily member		0.147375	-0.510141	0.498512	0.631557	0.999804	-5.67694	7	0.499019	0.629735	0.999788	0.200842	NO
D6RGR4	WD repeat domain-containing protein 83 (Fragment)		0.439429	-0.060052	1.77354	0.114121	0.94391	-4.46563	5	1.7009	0.123175	0.938539	0.909479	NO
D6RI20	Immediate early response 3-interacting protein 1		0.205312	0.10131	1.12746	0.292269	0.999804	-5.20201	6	1.02324	0.33291	0.999788	0.477673	NO
E0CX53	TBC1 domain family member 4		0.0753578	0.0290155	0.219561	0.831719	0.999804	-5.77752	15	0.228645	0.824256	0.999788	0.0839379	NO
E0CY14	Transducin-like enhancer protein 3		0.177302	0.0116346	1.93482	0.0891059	0.922052	-4.25945	15	1.65229	0.132867	0.948279	0.876584	NO
E0CYE2	Inosine-5'-monophosphate dehydrogenase		0.00950614	0.0321414	0.0950226	0.926637	0.999804	-5.79751	52	0.103385	0.919925	0.999788	0.0362477	NO
E0CYF3	Nuclear transcription factor Y subunit		-0.00149223	0.0123986	-0.00799132	0.99382	0.999804	-5.8021	10	-0.00766539	0.994051	0.999788	0.00259125	NO
E0CYH0	Female-lethal(2)D homolog		0.0517619	0.0374289	0.566951	0.58632	0.999804	-5.64099	40	0.600547	0.562957	0.999788	0.249525	NO
E0CYH7	Filamin A-interacting protein 1-like		0.297689	0.0222984	1.72716	0.122461	0.950958	-4.52376	8	1.59123	0.146021	0.955693	0.835586	NO
E0CYQ0	Potassium channel tetramerisation domain-containing 17		0.211207	0.120568	1.48925	0.174801	0.996375	-4.81126	4	1.18319	0.267045	0.999788	0.573416	NO
E0CYS8	Forkhead box protein J3 (Fragment)		-0.0951576	-0.00126178	-0.489721	0.637495	0.999804	-5.68125	2	-0.416237	0.686987	0.999788	0.163052	NO
E0CYT6	Syndecan-1 (Fragment)		0.69618	0.0223946	3.10991	0.0144724	0.699761	-2.69894	4	2.87851	0.0182223	0.722933	1.7394	NO
E0CYV0	Protein-L-isoaspartate O-methyltransferase		-0.183211	0.0417369	-1.452	0.184616	0.999804	-4.85438	24	-1.46228	0.177688	0.978143	0.750342	NO
E0CYX9	Coiled-coil domain-containing protein 127 (Fragment)		-0.00189913	0.0651051	-0.0157475	0.987822	0.999804	-5.80201	7	-0.0126464	0.990186	0.999788	0.00428332	NO
E0CZ22	Maestro heat-like repeat family member 1		-0.0491673	0.0258776	-0.256964	0.803701	0.999804	-5.76846	22	-0.265006	0.796975	0.999788	0.0985555	NO
E0CZ78	Serine/threonine-protein phosphatase		-0.0203892	0.0530889	-0.218682	0.832381	0.999804	-5.77772	19	-0.20032	0.845684	0.999788	0.072792	NO
E0CZE8	Bax inhibitor 1 (Fragment)		-0.299866	0.043778	-1.32327	0.222362	0.999804	-4.99868	5	-1.2469	0.243908	0.999788	0.612774	NO
E1U8D0	Protein SOGA1		-0.00584973	0.026059	-0.0717972	0.944528	0.999804	-5.7995	22	-0.0661612	0.948696	0.999788	0.022873	NO
E9PU87	Non-specific serine/threonine protein kinase		0.163721	0.0798446	0.748535	0.475595	0.999804	-5.52559	8	0.724301	0.487281	0.999788	0.31222	NO
E9PU93	Set1/Ash2 histone methyltransferase complex subunit ASH2		-0.126855	0.0379223	-1.52579	0.165628	0.990747	-4.76842	39	-1.60822	0.142249	0.950492	0.84695	NO
E9PU96	Nucleolar pre-ribosomal-associated protein 1		-0.137798	0.0626673	-0.679748	0.515873	0.999804	-5.57262	90	-0.731166	0.483278	0.999788	0.315803	NO
E9PUA5	Kinesin-like protein		0.105215	0.102948	0.879024	0.405051	0.999804	-5.42591	31	0.90925	0.386919	0.999788	0.41238	NO
E9PUA7	Tumor protein D52		0.075472	0.0700969	0.65053	0.533608	0.999804	-5.59139	80	0.717375	0.491341	0.999788	0.308617	NO
E9PUD0	Zinc finger Ran-binding domain-containing protein 2		-0.236365	0.0454723	-3.27505	0.0112924	0.666508	-2.48593	18	-2.7159	0.0237667	0.73872	1.62403	NO
E9PUF4	RNA-binding protein 26		0.680516	-0.0812583	2.67651	0.0281123	0.743534	-3.27194	2	2.46634	0.0357845	0.787453	1.4463	NO
E9PUF7	Rho guanine nucleotide exchange factor 1		0.0185756	-0.0485985	0.175661	0.864931	0.999804	-5.78636	79	0.195195	0.849576	0.999788	0.0707979	NO
E9PUK3	Formin-binding protein 1-like		0.114467	0.0891949	0.784832	0.455193	0.999804	-5.49921	16	0.762311	0.465383	0.999788	0.33219	NO
E9PUK6	Serine/arginine repetitive matrix protein 1		-0.180659	-0.00549332	-1.92525	0.0904311	0.923347	-4.27184	75	-2.16121	0.0589512	0.850464	1.22951	NO
E9PUQ9	Piezo-type mechanosensitive ion channel component		0.418422	0.0899254	1.80265	0.109163	0.937046	-4.42887	3	1.65406	0.132502	0.948279	0.877777	NO
E9PUU4	Gem-associated protein 5		-0.0820306	0.0691525	-1.41191	0.19572	0.999804	-4.90013	74	-1.7573	0.112741	0.935418	0.947917	NO
E9PUW6	Cardiolipin synthase (CMP-forming)		0.0320047	0.22113	0.174657	0.865694	0.999804	-5.78654	4	0.152896	0.881854	0.999788	0.0546035	NO
E9PUW7	Exportin-7		0.0720536	0.0783871	1.09246	0.306478	0.999804	-5.23603	75	1.30835	0.223179	0.999788	0.651347	NO
E9PUY1	28S ribosomal protein S12, mitochondrial (Fragment)		0.204742	0.146223	1.00036	0.34647	0.999804	-5.3218	4	0.904892	0.389103	0.999788	0.409935	NO
E9PV41	Protein diaphanous homolog 1		-0.0103317	0.0657881	-0.142977	0.889849	0.999804	-5.79168	71	-0.166426	0.8715	0.999788	0.0597325	NO
E9PV44	ATP synthase F1 subunit epsilon		-0.0433303	-0.0538514	-0.279991	0.786597	0.999804	-5.76219	9	-0.254418	0.80489	0.999788	0.0942633	NO
E9PV45	Ubiquitinyl hydrolase 1		-0.0586265	0.0447021	-0.818612	0.436743	0.999804	-5.47371	84	-0.971957	0.356468	0.999788	0.447979	NO
E9PV80	Nuclear receptor coactivator		-0.22335	0.0914226	-0.944345	0.372674	0.999804	-5.37116	7	-0.917225	0.382946	0.999788	0.416863	NO
E9PVA2	Ribosomal RNA-processing protein 8		0.106477	0.00940548	0.786335	0.454361	0.999804	-5.49809	17	0.761169	0.466031	0.999788	0.331585	NO
E9PVA6	ARF GTPase-activating protein GIT2		-0.0335364	0.0230279	-0.28522	0.782731	0.999804	-5.76069	28	-0.291186	0.777508	0.999788	0.109295	NO
E9PVA8	eIF-2-alpha kinase activator GCN1		-0.0352744	0.0371736	-0.635647	0.542782	0.999804	-5.60067	249	-0.900213	0.391458	0.999788	0.407315	NO
E9PVB5	Tetratricopeptide repeat protein 17		-0.0342099	0.0526588	-0.300948	0.771138	0.999804	-5.75602	6	-0.229113	0.823903	0.999788	0.0841241	NO
E9PVJ6	Receptor-type tyrosine-protein phosphatase O		0.397021	0.0995433	2.14628	0.0641931	0.85217	-3.98195	3	1.84033	0.0988597	0.917326	1.00498	NO
E9PVN6	Cytochrome c oxidase assembly protein COX16 homolog, mitochondrial		-0.00236142	0.0146466	-0.0209418	0.983806	0.999804	-5.80191	28	-0.0213104	0.983463	0.999788	0.00724195	NO
E9PVX6	Proliferation marker protein Ki-67		0.315356	0.11203	2.12124	0.0667441	0.868367	-4.01513	407	2.31571	0.0458066	0.8117	1.33907	NO
E9PVZ8	Golgi autoantigen, golgin subfamily b, macrogolgin 1		-0.114875	0.0503706	-1.0771	0.312881	0.999804	-5.25071	142	-1.21477	0.25536	0.999788	0.592847	NO
E9PW20	Chromatin target of PRMT1 protein		0.0891487	0.070873	0.929473	0.379872	0.999804	-5.3839	66	1.03258	0.328748	0.999788	0.483137	NO
E9PW43	Predicted pseudogene 10320		-0.0712511	0.0977585	-0.712297	0.496554	0.999804	-5.55086	26	-0.707652	0.497076	0.999788	0.303577	NO
E9PWB1	Pleckstrin homology-like domain family B member 1		-0.098966	0.139926	-0.380476	0.713509	0.999804	-5.7287	8	-0.377617	0.714466	0.999788	0.146018	NO
E9PWD4	tRNA (guanine(26)-N(2))-dimethyltransferase		0.115406	0.0192322	1.39303	0.201149	0.999804	-4.92142	45	1.50395	0.166848	0.974171	0.777679	NO
E9PWG6	Non-SMC condensin I complex, subunit G		0.118302	0.0840733	0.953273	0.368401	0.999804	-5.36344	64	1.03797	0.326367	0.999788	0.486294	NO
E9PWR4	Disco-interacting protein 2 homolog C		-0.0757986	0.0869589	-0.640535	0.539759	0.999804	-5.59765	6	-0.497053	0.631067	0.999788	0.199924	NO
E9PWV3	Ribosomal protein S6 kinase		-0.000866373	0.0473457	-0.0116796	0.990968	0.999804	-5.80207	42	-0.0124899	0.990307	0.999788	0.00423005	NO
E9PWV7	tRNA modification GTPase GTPBP3, mitochondrial		-0.0751558	0.081113	-0.4687	0.651807	0.999804	-5.69126	16	-0.461778	0.655199	0.999788	0.183627	NO
E9PWW6	Zinc finger CCCH type-containing 7 A		0.200872	0.0933829	2.57296	0.0330126	0.769523	-3.41074	15	2.06406	0.0690246	0.877738	1.161	NO
E9PWW9	Remodeling and spacing factor 1		-0.211291	0.0382489	-1.92925	0.0898753	0.923347	-4.26667	33	-2.00116	0.0764092	0.892178	1.11685	NO
E9PX24	LYR motif-containing protein 9 (Fragment)		0.0919207	0.0727901	0.610292	0.558625	0.999804	-5.61604	2	0.466136	0.652194	0.999788	0.185623	NO
E9PX30	Mitogen-activated protein kinase kinase kinase kinase 5		-0.13014	0.106074	-0.906678	0.391104	0.999804	-5.40311	10	-0.819265	0.433793	0.999788	0.362717	NO
E9PX53	Serine/threonine-protein phosphatase 4 regulatory subunit 1		-0.00593689	0.0956785	-0.0754087	0.941744	0.999804	-5.79922	30	-0.0749635	0.941884	0.999788	0.0260028	NO
E9PX66	STAGA complex 65 subunit gamma		-0.185735	0.0606536	-0.906488	0.391199	0.999804	-5.40327	5	-0.834664	0.425507	0.999788	0.371093	NO
E9PXB9	Mitochondrial import inner membrane translocase subunit Tim22		-0.0464779	0.105013	-0.280656	0.786106	0.999804	-5.762	5	-0.242955	0.813487	0.999788	0.0896496	NO
E9PXI0	Proto-oncogene vav		-0.101923	0.0334775	-1.68509	0.130514	0.96418	-4.57595	90	-2.13092	0.0619293	0.855536	1.2081	NO
E9PXU2	Disintegrin and metalloproteinase domain-containing protein 17		0.129437	0.0644458	0.482818	0.642178	0.999804	-5.68458	24	0.506288	0.624823	0.999788	0.204243	NO
E9PXX7	Thioredoxin domain-containing protein 5		-0.0379293	0.0918366	-0.457913	0.659212	0.999804	-5.69623	53	-0.505282	0.625502	0.999788	0.203771	NO
E9PXY8	Ubiquitin carboxyl-terminal hydrolase 7		-0.0894757	0.043917	-1.44796	0.185708	0.999804	-4.85902	98	-1.83388	0.0998786	0.918608	1.00053	NO
E9PY16	ArfGAP with dual PH domains 1		0.113526	0.0341988	1.16112	0.279111	0.999804	-5.1686	18	1.06158	0.316081	0.999788	0.500202	NO
E9PY39	Predicted gene 20431		0.0227792	0.0805897	0.210011	0.838916	0.999804	-5.77961	71	0.231741	0.821922	0.999788	0.0851693	NO
E9PY45	Mitochondrial glutamate carrier 1 (Fragment)		0.171102	0.0324021	1.25301	0.245633	0.999804	-5.07406	14	1.17946	0.268452	0.999788	0.571133	NO
E9PY46	Intraflagellar transport protein 140 homolog		-0.151536	0.0860944	-1.35241	0.213277	0.999804	-4.96669	21	-1.31515	0.22098	0.999788	0.655647	NO
E9PY48	Condensin-2 complex subunit H2		-0.169664	0.0381877	-0.801871	0.445822	0.999804	-5.48646	15	-0.810692	0.438454	0.999788	0.358076	NO
E9PYD1	Family with sequence similarity 98, member C		-0.0448444	0.0623171	-0.301659	0.770615	0.999804	-5.75581	14	-0.288811	0.779268	0.999788	0.108313	NO
E9PYD6	Beclin-1		0.168998	0.00336305	2.00959	0.0793777	0.915596	-4.16209	13	1.59203	0.145841	0.955693	0.83612	NO
E9PYF7	AP1AR		0.435467	0.110878	3.14859	0.0136515	0.698258	-2.64873	2	2.3038	0.0467084	0.8117	1.33061	NO
E9PYG6	RAS p21 protein activator 1		-0.00375876	0.048359	-0.039092	0.969776	0.999804	-5.80135	42	-0.0416771	0.967666	0.999788	0.0142745	NO
E9PYH2	Cytosolic acyl coenzyme A thioester hydrolase		0.086654	0.0557101	0.996241	0.348347	0.999804	-5.3255	71	1.12485	0.289754	0.999788	0.53797	NO
E9PYH6	Histone-lysine N-methyltransferase SETD1A		-0.0834524	0.0401883	-0.737809	0.481737	0.999804	-5.53318	31	-0.760891	0.466189	0.999788	0.331438	NO
E9PYI3	1-phosphatidylinositol 4,5-bisphosphate phosphodiesterase		0.186329	0.0265249	2.5572	0.0338315	0.769523	-3.43189	27	2.44001	0.0373641	0.787453	1.42755	NO
E9PYI4	Maestro heat-like repeat family member 8		-0.735486	0.0187484	-2.82618	0.0223119	0.722213	-3.07227	4	-2.70138	0.0243386	0.73872	1.6137	NO
E9PYJ6	Focadhesin		-0.110321	0.0499077	-1.45993	0.182484	0.999804	-4.84524	40	-1.54502	0.156741	0.966784	0.804817	NO
E9PYK0	Protein unc-93 homolog B1		-0.0360743	0.00995416	-0.165035	0.873016	0.999804	-5.78821	19	-0.169952	0.868807	0.999788	0.0610768	NO
E9PYK3	Protein mono-ADP-ribosyltransferase PARP4		-0.0765841	0.0207637	-0.432909	0.676531	0.999804	-5.70734	9	-0.406312	0.694005	0.999788	0.158637	NO
E9PYL2	Proline-rich protein 12		0.221039	0.0357067	0.434292	0.675567	0.999804	-5.70674	9	0.453383	0.661007	0.999788	0.179794	NO
E9PYU4	DNA helicase		-0.0257389	0.0419641	-0.261418	0.800384	0.999804	-5.76729	61	-0.288195	0.779724	0.999788	0.108059	NO
E9PYV1	Glucocorticoid receptor		-0.069673	0.040519	-0.597212	0.566903	0.999804	-5.62374	12	-0.524531	0.612582	0.999788	0.212835	NO
E9PZ88	Alpha-mannosidase		0.112522	0.120683	0.595075	0.568262	0.999804	-5.62499	9	0.566268	0.585053	0.999788	0.232805	NO
E9PZ97	DNA helicase		0.00280566	0.0935056	0.0140617	0.989126	0.999804	-5.80203	15	0.014135	0.989031	0.999788	0.00479026	NO
E9PZF0	Nucleoside diphosphate kinase		0.0278094	0.0662834	0.327582	0.751648	0.999804	-5.74756	197	0.385876	0.708551	0.999788	0.149629	NO
E9PZJ8	Activating signal cointegrator 1 complex subunit 3		0.0366266	0.0661506	0.540364	0.60368	0.999804	-5.65547	55	0.612668	0.555259	0.999788	0.255505	NO
E9PZM4	Chromodomain-helicase-DNA-binding protein 2		0.0510605	0.0194308	0.687607	0.511166	0.999804	-5.56745	34	0.70026	0.501464	0.999788	0.29976	NO
E9PZM7	SR-related CTD-associated factor 11		-0.215484	0.0241515	-1.35778	0.21164	0.999804	-4.96076	55	-1.45767	0.178922	0.978143	0.747336	NO
E9PZP8	HECT and RLD domain-containing E3 ubiquitin protein ligase family member 1		0.164383	0.0556376	0.746542	0.476733	0.999804	-5.52701	19	0.769112	0.461533	0.999788	0.335797	NO
E9PZY1	Hermansky-Pudlak syndrome 3 protein homolog		0.150917	-0.0929384	0.556645	0.593016	0.999804	-5.64668	5	0.54211	0.600905	0.999788	0.221194	NO
E9Q045	Hermansky-Pudlak syndrome 1 protein homolog		-0.00497056	0.00919318	-0.0287556	0.977765	0.999804	-5.80171	5	-0.0252424	0.980412	0.999788	0.00859119	NO
E9Q0A7	Oxidation resistance protein 1		6.93002e-05	0.0300608	0.000851442	0.999342	0.999804	-5.80213	39	0.000897172	0.999304	0.999788	0.000302491	NO
E9Q0J5	Kinesin-like protein KIF21A		-0.312643	-0.063053	-1.9528	0.0866677	0.922052	-4.23614	13	-1.87703	0.0932473	0.909804	1.03036	NO
E9Q0Y4	Signal-induced proliferation-associated protein 1		0.0616928	0.00664545	0.672754	0.520085	0.999804	-5.57718	45	0.72402	0.487446	0.999788	0.312074	NO
E9Q137	Testis-expressed protein 264 homolog		0.110261	0.0452763	1.36488	0.20949	0.999804	-4.95289	14	1.08718	0.305214	0.999788	0.515395	NO
E9Q166	ATPase family, AAA domain-containing 2B		-0.0317022	0.0778242	-0.214514	0.835521	0.999804	-5.77864	16	-0.208801	0.839253	0.999788	0.0761071	NO
E9Q1G8	Septin		0.0457066	0.0323084	0.740225	0.48035	0.999804	-5.53148	112	0.950821	0.366529	0.999788	0.435892	NO
E9Q1M6	Ankyrin repeat and KH domain-containing 1		-0.116709	0.0816426	-0.793021	0.450673	0.999804	-5.49311	25	-0.812551	0.43744	0.999788	0.359081	NO
E9Q1P8	Interferon regulatory factor 2-binding protein 2		0.119088	0.0234608	1.93494	0.0890893	0.922052	-4.2593	39	2.02793	0.0731784	0.878907	1.13562	NO
E9Q1S3	Protein transport protein SEC23		0.0498265	0.0552435	0.625412	0.549145	0.999804	-5.60694	54	0.694053	0.505167	0.999788	0.296565	NO
E9Q1W7	TBC domain-containing protein kinase-like protein		0.20918	-0.0104093	1.30053	0.229679	0.999804	-5.02335	9	1.19364	0.263132	0.999788	0.579827	NO
E9Q1Y3	Apolipoprotein B-100 (Fragment)		0.0083817	0.0246004	0.0227275	0.982425	0.999804	-5.80187	6	0.0231091	0.982067	0.999788	0.00785867	NO
E9Q1Z0	Keratin 90		-0.627294	0.11313	-2.07688	0.0715097	0.887912	-4.07372	10	-2.11553	0.0634965	0.866968	1.19725	NO
E9Q284	Coilin		-0.460847	0.0755482	-2.31144	0.049621	0.824145	-3.76172	22	-2.38906	0.0406199	0.800626	1.39126	NO
E9Q286	Little elongation complex subunit 1		0.167284	0.0636924	0.630784	0.5458	0.999804	-5.60366	8	0.627544	0.545893	0.999788	0.262893	NO
E9Q2A6	Non-specific protein-tyrosine kinase		0.146291	0.0696834	1.65922	0.135707	0.971016	-4.60778	91	1.89911	0.0900164	0.909804	1.04568	NO
E9Q2I4	Mitotic deacetylase-associated SANT domain protein		0.148703	0.0822924	1.37888	0.205304	0.999804	-4.93728	29	1.40511	0.193553	0.986968	0.7132	NO
E9Q2M9	WD repeat- and FYVE domain-containing protein 4		0.144032	0.0353313	1.59178	0.150151	0.979223	-4.68975	94	1.81724	0.102551	0.921823	0.989061	NO
E9Q2S9	Coiled-coil domain-containing protein 43		-0.182839	0.0147022	-2.0488	0.0746958	0.901615	-4.11067	14	-1.70039	0.123273	0.938539	0.909132	NO
E9Q2W8	BLOC-1-related complex subunit 5		0.0803887	0.00865415	0.697174	0.505472	0.999804	-5.56108	12	0.610054	0.556914	0.999788	0.254212	NO
E9Q2X6	Structural maintenance of chromosomes protein		0.107102	0.0563216	1.03425	0.331309	0.999804	-5.29088	81	1.15288	0.27866	0.999788	0.554926	NO
E9Q2Y3	NF-kappa-B essential modulator		-0.0762971	0.0483506	-0.555277	0.593908	0.999804	-5.64743	10	-0.495558	0.632081	0.999788	0.199227	NO
E9Q317	18 kDa Sin3-associated polypeptide		-0.0978289	0.0580817	-1.19546	0.266185	0.999804	-5.13383	45	-1.2912	0.22881	0.999788	0.640525	NO
E9Q361	Integrator complex subunit 10		0.127622	0.0758807	1.43317	0.189759	0.999804	-4.87595	18	1.27689	0.233599	0.999788	0.63153	NO
E9Q368	TAR RNA-binding protein 1		-0.019145	0.0955479	-0.0407493	0.968496	0.999804	-5.80128	40	-0.043248	0.966448	0.999788	0.0148214	NO
E9Q3G8	Nucleoporin 153		-0.0741169	0.0369801	-0.753864	0.472563	0.999804	-5.52178	124	-0.857722	0.413303	0.999788	0.383731	NO
E9Q3I4	Intersectin-1		0.145177	0.0752583	1.47667	0.178062	0.999804	-4.82588	50	1.60257	0.143494	0.953273	0.843166	NO
E9Q3L2	Phosphatidylinositol 4-kinase alpha		-0.0059287	0.0536716	-0.0869605	0.932843	0.999804	-5.79826	49	-0.0963941	0.92532	0.999788	0.0337081	NO
E9Q3L4	Interferon-activated gene 207		0.218459	0.128479	2.11091	0.0678252	0.871218	-4.02879	63	2.3231	0.0452558	0.8117	1.34433	NO
E9Q3M3	Dynactin subunit 1		-0.0389483	0.0589231	-0.63457	0.543449	0.999804	-5.60134	141	-0.831965	0.426951	0.999788	0.369621	NO
E9Q3N0	ATP-dependent DNA helicase		0.0420814	0.0348439	0.269399	0.79445	0.999804	-5.76514	9	0.245399	0.811652	0.999788	0.0906302	NO
E9Q3P4	Centromere protein F		0.0159717	0.0133817	0.11106	0.914308	0.999804	-5.79582	67	0.120284	0.906901	0.999788	0.0424403	NO
E9Q3Q6	Activated leukocyte cell adhesion molecule		-0.168813	0.0565004	-1.523	0.166312	0.990747	-4.7717	42	-1.62192	0.13927	0.948279	0.856141	NO
E9Q3W1	Casein kinase I isoform alpha		0.0192728	0.0441402	0.27724	0.788634	0.999804	-5.76297	25	0.2554	0.804155	0.999788	0.0946603	NO
E9Q3X0	Major vault protein		-0.0509798	0.0475333	-0.460423	0.657486	0.999804	-5.69508	185	-0.518067	0.616905	0.999788	0.209782	NO
E9Q3Y4	Lipopolysaccharide-responsive and beige-like anchor protein		0.100131	0.0312068	0.986952	0.352611	0.999804	-5.33381	29	1.00065	0.343138	0.999788	0.464531	NO
E9Q3Z5	Supervillin		0.132381	0.044712	1.73563	0.120897	0.946754	-4.51319	64	1.97706	0.0794342	0.89676	1.09999	NO
E9Q411	Neuroblastoma-amplified sequence		-0.0913744	0.0357877	-0.910595	0.389157	0.999804	-5.39984	29	-0.922337	0.380414	0.999788	0.419743	NO
E9Q446	E3 ubiquitin-protein ligase RNF25		-0.196508	-0.00973351	-1.87576	0.0975908	0.926767	-4.33562	39	-1.98219	0.0787818	0.89676	1.10357	NO
E9Q447	Spectrin alpha chain, non-erythrocytic 1		-0.0136174	0.137971	-0.102867	0.920604	0.999804	-5.79672	16	-0.0982224	0.923908	0.999788	0.034371	NO
E9Q467	ATP-binding cassette, sub-family C (CFTR/MRP), member 4		-0.104916	-0.00584906	-1.58599	0.151455	0.980202	-4.69671	35	-1.61284	0.141238	0.948532	0.850049	NO
E9Q481	Serine/threonine-protein phosphatase 4 regulatory subunit 3A		0.011048	0.0924825	0.128476	0.900947	0.999804	-5.79369	67	0.144605	0.888209	0.999788	0.0514849	NO
E9Q496	USE1-like protein		0.1118	0.080083	0.684603	0.512962	0.999804	-5.56943	25	0.705992	0.498059	0.999788	0.302719	NO
E9Q4K3	Branched-chain-amino-acid aminotransferase		0.0452322	0.0674575	0.534914	0.607272	0.999804	-5.65835	49	0.583752	0.573724	0.999788	0.241297	NO
E9Q4K7	Kinesin family member 13B		0.0541412	0.102318	0.721481	0.491187	0.999804	-5.54455	30	0.712827	0.494018	0.999788	0.306257	NO
E9Q4M2	Hormone-sensitive lipase		-0.113249	0.0411494	-1.05204	0.323558	0.999804	-5.27435	18	-0.984339	0.350669	0.999788	0.455102	NO
E9Q4P1	WD repeat and FYVE domain-containing protein 1		-0.126257	-0.0594579	-0.862174	0.413722	0.999804	-5.43952	9	-0.771486	0.460194	0.999788	0.337059	NO
E9Q4Q2	Splicing factor 1		-0.000598477	0.0453559	-0.0091856	0.992896	0.999804	-5.80209	82	-0.0111701	0.991331	0.999788	0.00378114	NO
E9Q4S7	Protein-tyrosine-phosphatase		0.2821	0.0366681	1.99175	0.0816011	0.915596	-4.18541	9	1.76472	0.11143	0.935418	0.952997	NO
E9Q4Y4	Centrosomal protein 192		0.130097	0.00943366	0.949515	0.370194	0.999804	-5.3667	14	0.894424	0.394385	0.999788	0.40408	NO
E9Q4Y5	Protein polybromo-1		0.0069137	0.0283601	0.0993496	0.923308	0.999804	-5.79708	66	0.115442	0.91063	0.999788	0.0406582	NO
E9Q4Z2	Acetyl-CoA carboxylase 2		-0.183027	0.125358	-1.36084	0.210709	0.999804	-4.95736	4	-1.05551	0.318699	0.999788	0.496619	NO
E9Q512	Thyroid hormone receptor interactor 11		-0.0977603	0.0158487	-0.651509	0.533008	0.999804	-5.59078	34	-0.684323	0.511006	0.999788	0.291574	NO
E9Q517	Sodium- and chloride-dependent glycine transporter 1		-0.0413886	-0.128591	-0.301974	0.770384	0.999804	-5.75571	5	-0.243346	0.813194	0.999788	0.0898061	NO
E9Q555	E3 ubiquitin-protein ligase RNF213		0.0177908	0.0650801	0.137318	0.894177	0.999804	-5.79249	301	0.151829	0.882671	0.999788	0.0542011	NO
E9Q557	Desmoplakin		0.106874	0.0458695	0.401035	0.698906	0.999804	-5.72064	4	0.385018	0.709165	0.999788	0.149253	NO
E9Q585	Solute carrier family 4 (anion exchanger), member 1, adaptor protein		-0.0861479	0.0242949	-1.2128	0.259848	0.999804	-5.11601	60	-1.38503	0.199409	0.992874	0.700254	NO
E9Q5E0	Myocyte-specific enhancer factor 2D		0.105772	0.0615097	1.04218	0.327835	0.999804	-5.28353	11	0.853535	0.415501	0.999788	0.381428	NO
E9Q5F9	Histone-lysine N-methyltransferase SETD2		0.0416779	0.0578286	0.427881	0.680039	0.999804	-5.7095	21	0.405693	0.694444	0.999788	0.158363	NO
E9Q5G3	Kinesin-like protein KIF23		0.341451	0.107826	2.07753	0.0714377	0.887912	-4.07287	44	2.21262	0.0542133	0.841564	1.26589	NO
E9Q5K9	YTH domain-containing protein 1		-0.0220424	-0.0325063	-0.120552	0.907023	0.999804	-5.7947	17	-0.121396	0.906044	0.999788	0.0428505	NO
E9Q5V3	Gasdermin-E		0.215462	0.0454782	0.988094	0.352084	0.999804	-5.33279	14	0.997038	0.344796	0.999788	0.462438	NO
E9Q5Y1	Dual-specificity protein kinase CLK2		-0.217896	0.0289046	-1.35933	0.211169	0.999804	-4.95904	6	-1.18813	0.265188	0.999788	0.576447	NO
E9Q605	I-kappa-B kinase		0.0490958	-0.0373462	0.194003	0.851016	0.999804	-5.7829	11	0.195507	0.849339	0.999788	0.0709189	NO
E9Q616	AHNAK nucleoprotein (desmoyokin)		0.0723446	0.0825484	0.793494	0.450413	0.999804	-5.49275	981	0.857786	0.41327	0.999788	0.383766	NO
E9Q634	Unconventional myosin-Ie		0.111337	0.0634697	1.71693	0.124375	0.954981	-4.53649	155	2.20107	0.0552439	0.841564	1.25772	NO
E9Q6A7	Bromodomain PHD finger transcription factor		-0.0809162	0.0676654	-1.11083	0.298953	0.999804	-5.21827	36	-1.14591	0.281386	0.999788	0.550697	NO
E9Q6C1	Oxysterol-binding protein		0.0533408	0.035515	0.430036	0.678534	0.999804	-5.70858	23	0.42989	0.677385	0.999788	0.169164	NO
E9Q6I2	Interleukin-1 receptor accessory protein		-0.974715	0.118123	-1.90346	0.0935188	0.926061	-4.29998	3	-1.95363	0.0824848	0.89676	1.08363	NO
E9Q6I9	Transmembrane protein 40		-0.0471864	0.174531	-0.278871	0.787427	0.999804	-5.76251	4	-0.237647	0.817477	0.999788	0.0875246	NO
E9Q6J5	Biorientation of chromosomes in cell division protein 1-like 1		-0.209771	0.0388933	-2.49206	0.0374411	0.772312	-3.51936	123	-2.91483	0.0171757	0.722933	1.76509	NO
E9Q6K3	Progesterone immunomodulatory-binding factor 1		0.148907	-0.000408247	0.717151	0.493712	0.999804	-5.54753	3	0.638218	0.53923	0.999788	0.268226	NO
E9Q6L0	CLIP-associating protein 1		-0.100383	0.0520429	-1.58704	0.151218	0.980202	-4.69545	143	-2.05103	0.0704957	0.877738	1.15184	NO
E9Q6R7	Utrophin		0.0736372	0.0809925	0.795213	0.449468	0.999804	-5.49147	17	0.705187	0.498537	0.999788	0.302303	NO
E9Q6Z3	Nuclear envelope integral membrane protein 1		-0.00135392	0.0517921	-0.0120819	0.990657	0.999804	-5.80206	11	-0.0102757	0.992026	0.999788	0.00347716	NO
E9Q705	BolA-like protein 3		0.0993599	0.134211	0.764279	0.466673	0.999804	-5.51427	7	0.632933	0.542523	0.999788	0.265582	NO
E9Q784	Zinc finger CCCH domain-containing protein 13		-0.0788541	-0.0264545	-0.56602	0.586923	0.999804	-5.64151	16	-0.545537	0.598643	0.999788	0.222832	NO
E9Q794	Metastasis-associated protein MTA3		-0.0162305	0.0664024	-0.192746	0.851968	0.999804	-5.78315	55	-0.213303	0.835844	0.999788	0.0778747	NO
E9Q7E2	AT-rich interactive domain-containing protein 2		-0.0804267	0.0930726	-0.602693	0.563426	0.999804	-5.62053	27	-0.618196	0.551768	0.999788	0.258244	NO
E9Q7F8	Histidine triad nucleotide-binding protein 3 (Fragment)		-0.28959	0.0932549	-1.95395	0.0865129	0.922052	-4.23464	2	-1.48075	0.172809	0.978088	0.762435	NO
E9Q7G0	Nuclear mitotic apparatus protein 1		-0.0591993	0.031577	-0.987791	0.352224	0.999804	-5.33306	364	-1.30059	0.225712	0.999788	0.646444	NO
E9Q7L1	URB2 ribosome biogenesis 2 homolog (S. cerevisiae)		-0.0694814	0.0205081	-0.86913	0.410127	0.999804	-5.43393	45	-0.939537	0.371985	0.999788	0.429475	NO
E9Q7Q3	Tropomyosin alpha-3 chain		-0.106981	0.0372697	-0.795599	0.449256	0.999804	-5.49118	18	-0.776113	0.457592	0.999788	0.339522	NO
E9Q7S1	Zinc finger protein 106		0.292959	0.0705355	1.66638	0.134252	0.969527	-4.599	21	1.70373	0.122631	0.938539	0.911401	NO
E9Q7U2	Calcium-binding and coiled-coil domain-containing protein 1		-0.162008	0.039179	-0.922493	0.383286	0.999804	-5.38982	32	-0.968856	0.357931	0.999788	0.4462	NO
E9Q7W0	Recombining-binding protein suppressor of hairless		0.261455	0.0181189	2.18691	0.0602569	0.847137	-3.92798	42	2.32785	0.0449046	0.8117	1.34771	NO
E9Q800	MICOS complex subunit MIC60		0.033693	0.166526	0.24177	0.815048	0.999804	-5.77231	5	0.196195	0.848816	0.999788	0.0711866	NO
E9Q804	Ankyrin repeat domain-containing protein 17		-0.00514238	0.0645096	-0.0488828	0.962213	0.999804	-5.80091	104	-0.0548686	0.957442	0.999788	0.0188876	NO
E9Q827	cAMP-regulated phosphoprotein 19		-0.461699	-0.0350634	-1.46917	0.180031	0.999804	-4.83457	32	-1.55421	0.154555	0.966784	0.810918	NO
E9Q842	Neuron navigator 2		-0.216741	0.0320554	-1.08696	0.30876	0.999804	-5.24131	15	-1.09255	0.30297	0.999788	0.5186	NO
E9Q852	Afadin		0.0142958	0.0670925	0.159593	0.877163	0.999804	-5.78911	64	0.178114	0.862578	0.999788	0.0642016	NO
E9Q8D0	DnaJ homolog subfamily C member 21		0.165192	0.00271441	1.22007	0.257228	0.999804	-5.10849	19	1.20109	0.260369	0.999788	0.584411	NO
E9Q8I7	Nuclear transcription factor, X-box-binding-like 1		0.0938434	0.0620443	0.934665	0.377347	0.999804	-5.37947	17	0.848203	0.418312	0.999788	0.3785	NO
E9Q8K5	Titin		0.0636454	0.148766	0.407956	0.69402	0.999804	-5.71783	5	0.345891	0.737372	0.999788	0.132313	NO
E9Q8N0	Ral guanine nucleotide dissociation stimulator-like 1		0.197072	0.0110049	1.18757	0.26911	0.999804	-5.14188	2	0.94823	0.367777	0.999788	0.434416	NO
E9Q8N5	CLIP-associating protein 2		0.018669	0.0393902	0.226667	0.826375	0.999804	-5.77591	88	0.262035	0.799193	0.999788	0.0973481	NO
E9Q8V6	DENN/MADD domain-containing 4A		0.163356	0.0594131	0.78381	0.45576	0.999804	-5.49996	6	0.735117	0.480984	0.999788	0.317869	NO
E9Q8X9	Actin filament-associated protein 1 (Fragment)		-0.440032	0.0672959	-2.21786	0.0574191	0.84601	-3.88677	5	-2.02553	0.0734627	0.878907	1.13393	NO
E9Q912	Rap1 GTPase-GDP dissociation stimulator 1		-0.0348438	0.0930706	-0.390901	0.706089	0.999804	-5.72466	59	-0.433444	0.674896	0.999788	0.170763	NO
E9Q921	AF4/FMR2 family member 1		0.2821	0.0485681	1.0428	0.327566	0.999804	-5.28296	5	1.01522	0.336516	0.999788	0.472994	NO
E9Q933	Transmembrane protein 11, mitochondrial		0.0612265	-0.0401473	0.180209	0.861476	0.999804	-5.78554	8	0.183695	0.858325	0.999788	0.0663483	NO
E9Q9B0	Kinesin-like protein KIF1C		-0.0406406	0.0653797	-0.205285	0.842484	0.999804	-5.78061	4	-0.18397	0.858115	0.999788	0.0664544	NO
E9Q9D5	Rab-like protein 2A		-0.0938856	-0.0749233	-0.556062	0.593396	0.999804	-5.647	3	-0.461024	0.655719	0.999788	0.183282	NO
E9Q9E1	Eukaryotic translation initiation factor 4 gamma 1		0.0105964	0.0599433	0.106274	0.917985	0.999804	-5.79635	280	0.121215	0.906184	0.999788	0.0427837	NO
E9Q9E4	Cyclin-dependent kinase 4 (Fragment)		0.0277785	0.00961543	0.259375	0.801904	0.999804	-5.76783	25	0.258072	0.802156	0.999788	0.0957414	NO
E9Q9E7	Centriolin		0.104191	0.0127443	0.617156	0.55431	0.999804	-5.61193	34	0.649652	0.532145	0.999788	0.27397	NO
E9Q9H2	DnaJ homolog subfamily C member 2		-0.0618419	0.00449132	-1.01411	0.340255	0.999804	-5.30934	91	-1.27994	0.232573	0.999788	0.63344	NO
E9Q9M1	Cytosolic purine 5'-nucleotidase		-0.150651	0.027652	-1.10864	0.299843	0.999804	-5.2204	49	-1.18922	0.264782	0.999788	0.577112	NO
E9Q9M5	Ubiquitin carboxyl-terminal hydrolase 19		0.0224366	0.0658202	0.2527	0.80688	0.999804	-5.76956	82	0.287269	0.78041	0.999788	0.107677	NO
E9Q9Q2	R3H domain-containing 1		0.219852	0.0561674	1.58832	0.15093	0.980202	-4.69392	14	1.49938	0.168008	0.975018	0.774669	NO
E9Q9S3	U3 small nucleolar RNA-associated protein 14 homolog B		0.0770706	-0.00609933	1.01764	0.338674	0.999804	-5.30613	31	1.01512	0.336559	0.999788	0.472939	NO
E9QA15	Caldesmon 1		-0.38861	-0.0671935	-2.10488	0.0684639	0.876308	-4.03676	7	-1.94554	0.0835626	0.89676	1.07799	NO
E9QAE3	B-TFIID TATA-box-binding protein-associated factor 1		0.0671541	0.0412946	1.05425	0.322605	0.999804	-5.27228	116	1.33946	0.21326	0.999788	0.671092	NO
E9QAF9	Protein TANC1		0.0573078	0.0938794	0.457084	0.659783	0.999804	-5.69661	50	0.491767	0.634655	0.999788	0.197463	NO
E9QAI5	Aspartate carbamoyltransferase		-0.0408946	0.0513467	-0.612071	0.557505	0.999804	-5.61498	356	-0.767556	0.462412	0.999788	0.334971	NO
E9QAJ9	Rho GTPase-activating protein 17		0.0218249	0.0316151	0.277351	0.788553	0.999804	-5.76294	49	0.30402	0.768025	0.999788	0.114625	NO
E9QAN9	Interferon-activable protein 203		0.273941	0.0496388	1.6113	0.145832	0.976793	-4.66618	23	1.65506	0.132297	0.948279	0.878451	NO
E9QAP1	Zinc finger protein 764		0.186663	0.0696518	0.82561	0.432987	0.999804	-5.46832	2	0.737136	0.479814	0.999788	0.318927	NO
E9QAQ3	Rho GTPase-activating protein 26		0.207887	0.142808	0.592218	0.570082	0.999804	-5.62665	3	0.586713	0.571818	0.999788	0.242742	NO
E9QAQ5	Glycogen synthase kinase-3 beta		-0.252872	0.0355804	-1.78622	0.111935	0.94391	-4.44964	26	-1.83232	0.100126	0.918608	0.999452	NO
E9QAQ7	AT-rich interactive domain-containing protein 1A		-0.0475923	0.0236933	-0.554279	0.594559	0.999804	-5.64797	83	-0.633825	0.541966	0.999788	0.266028	NO
E9QAS5	DNA helicase		0.00472932	0.0494862	0.0692725	0.946475	0.999804	-5.79968	186	0.0872548	0.93238	0.999788	0.0304073	NO
E9QAT4	Protein transport protein Sec16A		0.162691	0.0173401	1.06243	0.319097	0.999804	-5.26459	37	1.12204	0.290886	0.999788	0.536277	NO
E9QAX2	Unconventional myosin-XVIIIa		0.041198	0.0285586	0.448613	0.665629	0.999804	-5.70043	76	0.505328	0.625471	0.999788	0.203793	NO
E9QB02	Methionine--tRNA ligase, cytoplasmic		-0.0736847	0.0293105	-0.877906	0.405623	0.999804	-5.42682	149	-1.03306	0.328537	0.999788	0.483415	NO
E9QJS7	Adhesion G protein-coupled receptor E5		-0.112686	-0.0191506	-0.715783	0.494512	0.999804	-5.54847	8	-0.643875	0.535718	0.999788	0.271064	NO
E9QJT2	H/ACA ribonucleoprotein complex non-core subunit NAF1		-0.135033	-0.0190305	-0.688444	0.510667	0.999804	-5.56689	12	-0.677609	0.515059	0.999788	0.288143	NO
E9QJT5	Acylphosphatase		-0.156474	0.0326743	-1.39146	0.201608	0.999804	-4.9232	33	-1.445	0.18236	0.982929	0.739071	NO
E9QJV4	Pre-mRNA-processing factor 39		-0.21004	0.0279343	-1.91173	0.092336	0.924393	-4.28932	20	-1.83611	0.0995243	0.917967	1.00207	NO
E9QK48	Echinoderm microtubule-associated protein-like 2		0.119399	0.0493683	1.00782	0.343086	0.999804	-5.31505	16	0.940292	0.371618	0.999788	0.429904	NO
E9QKD9	General transcription factor IIH subunit 1		-0.0488693	0.0195718	-0.360519	0.727805	0.999804	-5.73614	21	-0.359856	0.727254	0.999788	0.138314	NO
E9QKE9	Homeobox protein cut-like		0.149946	0.0985546	0.936801	0.376312	0.999804	-5.37764	15	0.915905	0.383602	0.999788	0.416119	NO
E9QKG2	Katanin p60 ATPase-containing subunit A1		-0.0160177	0.0720134	-0.170666	0.868729	0.999804	-5.78724	19	-0.156598	0.879018	0.999788	0.0560022	NO
E9QKG3	tRNA (guanine(10)-N2)-methyltransferase homolog		-0.0558681	0.0141264	-0.692284	0.508378	0.999804	-5.56434	15	-0.563155	0.587083	0.999788	0.231301	NO
E9QKG8	Holliday junction recognition protein		0.272426	0.0625625	1.08877	0.308008	0.999804	-5.23957	19	1.12908	0.288061	0.999788	0.540516	NO
E9QKZ2	Importin-9		-0.0196196	0.0636333	-0.224905	0.827699	0.999804	-5.77631	74	-0.254612	0.804745	0.999788	0.0943417	NO
E9QL43	Nucleoporin-like 2		0.153744	0.0299987	0.917587	0.385699	0.999804	-5.39396	8	0.839376	0.422993	0.999788	0.373666	NO
E9QLK3	BRCA1-associated ATM activator 1		-0.191925	-0.00452114	-0.986683	0.352735	0.999804	-5.33405	18	-1.00409	0.341568	0.999788	0.466523	NO
E9QLQ7	Ras-related protein Rab		0.234006	0.131584	2.97991	0.0176306	0.713949	-2.86898	10	2.09979	0.0651409	0.872125	1.18615	NO
E9QLS6	Phosphatidylinositol 3-kinase catalytic subunit type 3		0.0632113	0.0938252	0.570743	0.583866	0.999804	-5.63887	38	0.60177	0.562178	0.999788	0.250126	NO
E9QLT0	Putative hydroxypyruvate isomerase		0.0236616	-0.0436472	0.134979	0.895967	0.999804	-5.79281	4	0.116448	0.909855	0.999788	0.041028	NO
E9QLT6	Aryl hydrocarbon receptor nuclear translocator		-0.297414	0.0109114	-2.91984	0.0193249	0.713949	-2.94815	12	-2.44704	0.0369354	0.787453	1.43256	NO
E9QM38	Solute carrier family 12 member 2		-0.0344823	0.0187298	-0.195509	0.849876	0.999804	-5.78261	19	-0.198241	0.847262	0.999788	0.0719822	NO
E9QM61	DNA repair protein-complementing XP-G cells homolog		0.211645	-0.077182	0.980122	0.355771	0.999804	-5.33988	3	0.882179	0.400628	0.999788	0.397259	NO
E9QM90	RAB11-binding protein RELCH		-0.0131307	0.0650398	-0.153995	0.881433	0.999804	-5.79001	43	-0.164982	0.872604	0.999788	0.0591826	NO
E9QM92	Hyaluronan-binding protein 2		-0.119254	0.101275	-0.940455	0.374547	0.999804	-5.37451	2	-0.656246	0.528085	0.999788	0.277296	NO
E9QMA2	Cotranscriptional regulator FAM172A		-0.0679414	0.0733995	-0.524952	0.613868	0.999804	-5.66356	15	-0.493817	0.633262	0.999788	0.198416	NO
E9QME3	Kinetochore-associated protein NSL1 homolog		0.0697027	0.0913378	0.619958	0.552554	0.999804	-5.61025	20	0.597882	0.564658	0.999788	0.248215	NO
E9QME5	E3 ubiquitin-protein ligase TRIM33		-0.156898	-0.0351724	-0.682862	0.514005	0.999804	-5.57058	3	-0.624956	0.547515	0.999788	0.261604	NO
E9QMH1	DNA dC->dU-editing enzyme APOBEC-3		0.0821904	0.0279517	0.68682	0.511636	0.999804	-5.56797	21	0.674607	0.516878	0.999788	0.286612	NO
E9QMI6	Pre-mRNA-processing factor 40 homolog B (Fragment)		0.0234337	-0.0728282	0.102254	0.921075	0.999804	-5.79678	3	0.093521	0.927539	0.999788	0.032668	NO
E9QMK9	D-glutamate cyclase, mitochondrial		0.166393	0.0970956	0.852824	0.41859	0.999804	-5.44698	11	0.831923	0.426974	0.999788	0.369599	NO
E9QMN5	Transcriptional repressor p66 alpha		0.0803073	0.0599344	0.95687	0.36669	0.999804	-5.36031	85	1.10002	0.299875	0.999788	0.523059	NO
E9QN31	Probable 28S rRNA (cytosine-C(5))-methyltransferase		0.0262213	0.0527293	0.346357	0.73802	0.999804	-5.74118	134	0.417248	0.686274	0.999788	0.163502	NO
E9QN37	Macrophage-expressed gene 1 protein		0.168237	0.0396107	1.63667	0.140388	0.974605	-4.63535	34	1.69935	0.123473	0.938539	0.908427	NO
E9QN77	Transmembrane and ubiquitin-like domain-containing protein 1		0.515752	0.0529276	2.09219	0.0698286	0.883136	-4.05353	5	2.00461	0.0759854	0.892178	1.11927	NO
E9QNN1	DEAH box protein 9		-0.020268	0.0493211	-0.357412	0.730042	0.999804	-5.73726	246	-0.498171	0.630309	0.999788	0.200446	NO
E9QNP0	60S ribosomal protein L40		0.567214	-0.0634089	1.59803	0.148757	0.978256	-4.68222	4	1.59894	0.144299	0.955031	0.840737	NO
E9QNY8	Sacsin		-0.0537317	0.0291542	-0.470916	0.650291	0.999804	-5.69022	24	-0.469064	0.650179	0.999788	0.186967	NO
E9QP00	Transformer-2 protein homolog alpha		0.112522	0.0603091	0.694692	0.506946	0.999804	-5.56274	28	0.722118	0.488559	0.999788	0.311083	NO
E9QP19	E3 ubiquitin-protein ligase TRIM33		-0.0449592	0.0314904	-0.422967	0.683475	0.999804	-5.71159	54	-0.460088	0.656366	0.999788	0.182854	NO
E9QP49	EH domain-binding protein 1-like protein 1		-0.00111224	0.0546389	-0.0131225	0.989852	0.999804	-5.80205	52	-0.0144219	0.988808	0.999788	0.00488801	NO
E9QP59	Inner nuclear membrane protein Man1		-0.018755	0.109443	-0.0479476	0.962935	0.999804	-5.80096	22	-0.0505347	0.9608	0.999788	0.017367	NO
E9QP62	LIM and senescent cell antigen-like-containing domain protein		0.0857051	0.13278	0.615548	0.555319	0.999804	-5.6129	12	0.567966	0.583948	0.999788	0.233626	NO
E9QP99	Golgin subfamily A member 3		-0.172827	0.0327244	-2.49286	0.0373947	0.772312	-3.51829	69	-2.91651	0.0171287	0.722933	1.76627	NO
E9QPI5	Sister chromatid cohesion protein PDS5 homolog A		-0.00255236	0.0608455	-0.0333554	0.97421	0.999804	-5.80156	215	-0.0403956	0.96866	0.999788	0.0138288	NO
E9QPK4	Non-specific serine/threonine protein kinase		-0.0243437	0.0530411	-0.256937	0.803721	0.999804	-5.76847	39	-0.27125	0.792317	0.999788	0.101101	NO
E9QPY6	DNA mismatch repair protein		0.0997927	0.0615836	0.484505	0.641031	0.999804	-5.68377	12	0.480022	0.642663	0.999788	0.192017	NO
E9QQ10	A-kinase anchor protein 9		-0.0398336	0.0584947	-0.372798	0.718996	0.999804	-5.73161	86	-0.415207	0.687714	0.999788	0.162592	NO
F2Z3U3	Ras association (RalGDS/AF-6) and pleckstrin homology domains 1		-0.234687	0.0533358	-3.18857	0.0128542	0.675233	-2.59703	14	-2.43338	0.0377727	0.787453	1.42282	NO
F2Z445	Dehydrogenase/reductase SDR family member 11		0.552223	-0.0669756	2.70493	0.0269024	0.743534	-3.23393	2	2.33887	0.0441017	0.809927	1.35554	NO
F2Z4B3	Cyclin-dependent kinase 2-associated protein 1		-0.580188	0.00869388	-1.04071	0.328479	0.999804	-5.2849	3	-1.0736	0.310943	0.999788	0.50732	NO
F6PWU6	Upstream stimulatory factor 2 (Fragment)		-0.0235448	-0.000932726	-0.240202	0.816223	0.999804	-5.77269	14	-0.206331	0.841125	0.999788	0.0751396	NO
F6QZ47	Catenin beta-1 (Fragment)		-0.369977	0.0689815	-1.35472	0.212571	0.999804	-4.96414	2	-1.26935	0.236158	0.999788	0.626798	NO
F6R7Y0	CMP-sialic acid transporter (Fragment)		-0.125891	-0.029603	-0.787308	0.453823	0.999804	-5.49737	2	-0.618381	0.551651	0.999788	0.258336	NO
F6RDI8	Serine and arginine-rich-splicing factor 11 (Fragment)		0.00199211	0.00716752	0.00719517	0.994436	0.999804	-5.80211	42	0.00764102	0.99407	0.999788	0.00258299	NO
F6RJV6	LanC-like protein 2 (Fragment)		-0.100208	0.0481724	-0.680456	0.515448	0.999804	-5.57216	27	-0.702122	0.500357	0.999788	0.30072	NO
F6RUI8	Multiple ankyrin repeats single KH domain-binding protein 3 (Fragment)		-0.282135	0.036251	-1.83983	0.103123	0.926767	-4.3816	2	-1.41736	0.190054	0.985934	0.721124	NO
F6SFF5	Ubiquinone biosynthesis protein (Fragment)		-0.0086373	0.0493644	-0.0607904	0.953019	0.999804	-5.80024	21	-0.0609961	0.952695	0.999788	0.021046	NO
F6SMJ7	GTP-binding protein 8 (Fragment)		-0.0594183	-0.0889103	-0.242006	0.814872	0.999804	-5.77225	6	-0.23426	0.820025	0.999788	0.0861728	NO
F6TLV3	Fibronectin type-III domain-containing protein 3A (Fragment)		-0.11195	0.082044	-0.65791	0.529094	0.999804	-5.58672	10	-0.619586	0.550891	0.999788	0.258934	NO
F6U6X3	Dual-specificity kinase		-0.138146	0.0405685	-1.13406	0.289649	0.999804	-5.19551	11	-0.992204	0.347023	0.999788	0.459642	NO
F6UK66	Coiled-coil domain-containing protein 50 (Fragment)		-0.0052539	-0.00919949	-0.0353089	0.9727	0.999804	-5.8015	12	-0.0330861	0.974328	0.999788	0.0112948	NO
F6UYM2	Ankyrin repeat domain-containing protein 54 (Fragment)		-0.130202	0.0790408	-0.374881	0.717506	0.999804	-5.73083	5	-0.376917	0.714969	0.999788	0.145713	NO
F6V3Y9	Autophagy-related protein 2 homolog A (Fragment)		0.0831435	0.0270461	0.821455	0.435214	0.999804	-5.47152	18	0.757598	0.468063	0.999788	0.329696	NO
F6V619	Poly [ADP-ribose] polymerase tankyrase-2 (Fragment)		0.154078	0.0644513	0.454109	0.661833	0.999804	-5.69796	2	0.443056	0.668184	0.999788	0.175104	NO
F6V6T4	Transmembrane emp24 domain-containing protein 2 (Fragment)		0.0661212	0.0670326	0.689118	0.510264	0.999804	-5.56645	32	0.706619	0.497688	0.999788	0.303043	NO
F6V8M6	Ataxin-2 (Fragment)		0.0466072	0.01255	0.599627	0.565369	0.999804	-5.62233	25	0.566551	0.584868	0.999788	0.232942	NO
F6VJ09	Breast carcinoma-amplified sequence 3 homolog (Fragment)		-0.204945	-0.0909917	-1.30875	0.227012	0.999804	-5.01447	3	-1.05225	0.320114	0.999788	0.494695	NO
F6VKM0	Trafficking protein particle complex subunit 6A (Fragment)		0.00637887	0.0380765	0.031166	0.975902	0.999804	-5.80164	2	0.0269714	0.979071	0.999788	0.00918574	NO
F6WIU1	Protein KRI1 homolog		-0.117229	0.0443988	-1.59315	0.149844	0.978256	-4.6881	39	-1.67602	0.128053	0.944153	0.89261	NO
F6WR04	Cathepsin S		0.158809	0.0617505	1.2235	0.256	0.999804	-5.10493	31	1.27036	0.235814	0.999788	0.62743	NO
F6XCT0	Microtubule-actin cross-linking factor 1 (Fragment)		-0.0299613	0.0444147	-0.513076	0.621781	0.999804	-5.66965	173	-0.699418	0.501965	0.999788	0.299326	NO
F6XX07	Predicted gene 21970 (Fragment)		-0.332659	0.00534426	-1.2304	0.253544	0.999804	-5.09776	2	-1.15028	0.279674	0.999788	0.553347	NO
F6Z9A1	Sentrin-specific protease 6		0.0364031	0.0631894	0.14003	0.892102	0.999804	-5.7921	5	0.135439	0.895246	0.999788	0.0480577	NO
F6ZBR8	Protein Wiz		0.0542494	0.0147169	0.560762	0.590336	0.999804	-5.64442	36	0.585537	0.572574	0.999788	0.242168	NO
F6ZBY9	Transducin-like enhancer protein 4		0.0191673	0.0632683	0.162806	0.874714	0.999804	-5.78858	14	0.147895	0.885686	0.999788	0.0527204	NO
F6ZDS4	Nucleoprotein TPR		0.0275209	0.0551638	0.407237	0.694528	0.999804	-5.71813	441	0.500964	0.628419	0.999788	0.201751	NO
F6ZFU0	Elongation factor 1-delta (Fragment)		0.114533	0.0781297	1.56357	0.156599	0.98718	-4.72357	120	1.89276	0.0909349	0.909804	1.04127	NO
F6ZQA3	Nuclear mitotic apparatus protein 1 (Fragment)		-0.0663604	-0.0420482	-0.422319	0.683928	0.999804	-5.71187	7	-0.373554	0.717384	0.999788	0.144248	NO
F6ZS70	Non-specific serine/threonine protein kinase (Fragment)		0.171316	0.0719422	1.51107	0.169268	0.990747	-4.78573	26	1.52225	0.162275	0.970355	0.789749	NO
F7ACR9	Microtubule-actin cross-linking factor 1 (Fragment)		-0.0526301	0.00637145	-0.289484	0.779582	0.999804	-5.75945	14	-0.28613	0.781256	0.999788	0.107207	NO
F7AMS7	Misshapen-like kinase 1 (Fragment)		-0.0490319	0.280149	-0.112081	0.913524	0.999804	-5.79571	10	-0.116603	0.909735	0.999788	0.0410851	NO
F7B7X2	Tripartite motif-containing protein 44 (Fragment)		-0.108676	0.126369	-0.767245	0.465005	0.999804	-5.51212	4	-0.609233	0.557434	0.999788	0.253806	NO
F7BGR7	Predicted gene 21992		0.076904	0.0598433	0.817047	0.437587	0.999804	-5.47491	15	0.704245	0.499096	0.999788	0.301816	NO
F7BJB9	MORC family CW-type zinc finger protein 3		0.0433068	0.00301507	0.526442	0.61288	0.999804	-5.66279	43	0.564395	0.586274	0.999788	0.2319	NO
F7BP55	Nucleoside-diphosphate kinase (Fragment)		-0.0626167	0.0820804	-0.785522	0.454811	0.999804	-5.49869	34	-0.804207	0.442002	0.999788	0.354576	NO
F7BTY2	Lysine-specific demethylase 4B (Fragment)		-0.300349	-0.0717845	-2.45944	0.039393	0.772312	-3.56317	4	-1.8195	0.102185	0.921823	0.990613	NO
F7CBX2	Uridine/cytidine kinase (Fragment)		0.000664121	-0.0579433	0.00160136	0.998762	0.999804	-5.80213	4	0.00162667	0.998738	0.999788	0.000548605	NO
F7CC56	RB1-inducible coiled-coil protein 1 (Fragment)		0.351941	0.153312	1.89045	0.0954118	0.926767	-4.31675	8	1.77318	0.109953	0.935418	0.958792	NO
F7CFT1	AN1-type zinc finger protein 1 (Fragment)		-0.342391	0.0319962	-2.59061	0.0321196	0.760342	-3.38706	3	-1.92389	0.0865161	0.898403	1.0629	NO
F7CJN9	Transferrin (Fragment)		0.0933219	0.0392587	0.360917	0.727519	0.999804	-5.73599	3	0.339602	0.741947	0.999788	0.129627	NO
F7CUP3	Amidohydrolase domain-containing protein 2		0.143768	0.0224997	0.827272	0.432097	0.999804	-5.46703	17	0.828653	0.428728	0.999788	0.367818	NO
F7DCU7	Helicase POLQ-like (Fragment)		0.13954	0.097254	0.697808	0.505096	0.999804	-5.56065	3	0.613919	0.554467	0.999788	0.256124	NO
F7DFQ2	WD repeat-containing protein 26 (Fragment)		-0.215279	0.0841142	-1.48956	0.17472	0.996375	-4.81089	12	-1.38665	0.198932	0.992093	0.701296	NO
F8QV42	Tubulin beta chain		0.0593746	-0.020526	0.0966722	0.925368	0.999804	-5.79735	241	0.102792	0.920382	0.999788	0.036032	NO
F8VPK0	Tetratricopeptide repeat domain 37		-0.0502586	0.0425651	-0.465588	0.653939	0.999804	-5.6927	40	-0.493462	0.633504	0.999788	0.198251	NO
F8VPK5	Rho-associated protein kinase		0.105891	0.0438999	1.63789	0.140131	0.974605	-4.63387	66	1.93388	0.085141	0.89676	1.06986	NO
F8VPM7	ELKS/Rab6-interacting/CAST family member 1		0.235288	0.012623	2.25939	0.0538186	0.845939	-3.83135	19	2.12414	0.0626151	0.859256	1.20332	NO
F8VPN4	4-alpha-glucanotransferase		-0.100799	0.0376237	-1.6299	0.141824	0.974605	-4.64361	56	-1.88228	0.0924699	0.909804	1.034	NO
F8VPQ2	AT-rich interactive domain-containing protein 4A		0.019182	0.0309102	0.199595	0.846784	0.999804	-5.78178	8	0.147869	0.885706	0.999788	0.0527106	NO
F8VPU2	FERM, ARHGEF and pleckstrin domain-containing protein 1		-0.126681	0.0118428	-0.455034	0.661196	0.999804	-5.69754	6	-0.448943	0.664088	0.999788	0.177775	NO
F8VPV0	Pericentrin		-0.0959133	0.0632124	-1.29244	0.232331	0.999804	-5.03207	73	-1.50105	0.167585	0.975018	0.775766	NO
F8VPY2	Transcription initiation factor TFIID subunit 5		0.28104	-0.0621261	2.19896	0.059136	0.847137	-3.91194	13	2.01308	0.0749541	0.887096	1.1252	NO
F8VQ05	FRY-like transcription coactivator		-0.168333	0.0421228	-1.60874	0.146393	0.978256	-4.66928	55	-1.75361	0.113397	0.935694	0.945397	NO
F8VQ28	Paxillin		0.129938	0.0826693	1.18769	0.269066	0.999804	-5.14175	27	1.19906	0.26112	0.999788	0.583161	NO
F8VQ54	Endoribonuclease Dicer		-0.106245	0.0485231	-1.04866	0.325021	0.999804	-5.27751	15	-0.925718	0.378746	0.999788	0.421652	NO
F8VQ87	5'-3' exoribonuclease 1		-0.06864	0.0491116	-0.944199	0.372744	0.999804	-5.37129	42	-1.01002	0.338868	0.999788	0.46997	NO
F8VQ93	PH-interacting protein		-0.0152654	0.0378026	-0.151782	0.883122	0.999804	-5.79035	44	-0.162583	0.874438	0.999788	0.0582708	NO
F8VQB6	Unconventional myosin-X		0.247434	0.206884	1.6424	0.139185	0.974605	-4.62836	8	1.45862	0.178667	0.978143	0.747957	NO
F8VQC1	Signal recognition particle subunit SRP72		0.0114951	0.0690486	0.176792	0.864071	0.999804	-5.78616	115	0.222543	0.82886	0.999788	0.081519	NO
F8VQC9	Anion exchange protein		-0.164393	0.105369	-0.678797	0.516445	0.999804	-5.57324	9	-0.672195	0.518342	0.999788	0.285384	NO
F8VQE2	Kinesin-like protein KIF21B		0.144151	0.0840859	1.04298	0.327487	0.999804	-5.28279	35	1.09586	0.301596	0.999788	0.520574	NO
F8VQJ3	Laminin subunit gamma-1		-0.00610745	-0.0208295	-0.0352836	0.972719	0.999804	-5.8015	14	-0.0346383	0.973124	0.999788	0.0118317	NO
F8VQK6	F-box and leucine-rich repeat protein 18		-0.171909	0.0323052	-0.670334	0.521547	0.999804	-5.57875	4	-0.638939	0.538782	0.999788	0.268587	NO
F8VQL7	POU domain protein		-0.048453	0.0478355	-0.383165	0.711592	0.999804	-5.72767	16	-0.362565	0.725298	0.999788	0.139483	NO
F8VQL9	Nuclear receptor corepressor 2		0.20859	0.0546183	2.71963	0.0262974	0.743534	-3.21427	34	2.77658	0.0215207	0.73872	1.66714	NO
F8WGD2	Ras and Rab interactor 2		0.132546	0.0954076	1.20079	0.264222	0.999804	-5.12836	20	1.15427	0.278119	0.999788	0.55577	NO
F8WGF9	Protein phosphatase 1M		0.157706	0.213071	0.546211	0.599839	0.999804	-5.65234	4	0.5316	0.607872	0.999788	0.216188	NO
F8WGT2	Transmembrane protein 209		0.112529	0.0130761	1.52205	0.166546	0.990747	-4.77282	17	1.24691	0.243905	0.999788	0.612779	NO
F8WGX5	DmX-like protein 1		0.0651933	0.00265858	0.421121	0.684768	0.999804	-5.71237	13	0.402274	0.696869	0.999788	0.156849	NO
F8WH20	Oxysterol-binding protein		0.152412	0.0562676	1.41771	0.194077	0.999804	-4.89355	18	1.32609	0.217477	0.999788	0.662587	NO
F8WHP8	ATP synthase membrane subunit f		0.0572184	0.0508794	0.611736	0.557716	0.999804	-5.61518	31	0.62287	0.548825	0.999788	0.260566	NO
F8WHT3	Protein PRRC2B		-0.106161	0.130531	-0.827221	0.432125	0.999804	-5.46707	17	-0.793221	0.448055	0.999788	0.348668	NO
F8WHU5	Sister chromatid cohesion protein PDS5 homolog B		-0.0423229	0.0588101	-0.683553	0.513591	0.999804	-5.57012	115	-0.879003	0.402258	0.999788	0.395495	NO
F8WHU7	Cohesin subunit SA-1		-0.00117758	0.0407662	-0.0162702	0.987418	0.999804	-5.802	59	-0.0184827	0.985657	0.999788	0.00627416	NO
F8WHV1	Cytosolic iron-sulfur assembly component 2B		-0.157818	-0.045674	-1.1067	0.300633	0.999804	-5.22228	8	-0.966186	0.359195	0.999788	0.44467	NO
F8WHY8	Metastasis-associated protein MTA1		-0.182356	-0.0267192	-0.780661	0.457508	0.999804	-5.50229	34	-0.825006	0.430691	0.999788	0.365834	NO
F8WI26	Terminal nucleotidyltransferase 4B		-0.0796435	0.0291713	-1.15202	0.282619	0.999804	-5.1777	23	-1.02978	0.329993	0.999788	0.481495	NO
F8WI30	Sorting nexin-7		0.0827691	-0.0146036	0.779802	0.457985	0.999804	-5.50292	11	0.650018	0.53192	0.999788	0.274154	NO
F8WIA1	CAP-Gly domain-containing linker protein 1		0.0188566	0.0367989	0.248211	0.810233	0.999804	-5.77071	128	0.298181	0.772334	0.999788	0.112195	NO
F8WIG5	Protein diaphanous homolog 3		0.128999	0.0726718	0.721452	0.491204	0.999804	-5.54457	21	0.738509	0.47902	0.999788	0.319646	NO
F8WIT2	Annexin		0.0613649	0.0584875	0.507832	0.625292	0.999804	-5.6723	184	0.565809	0.585352	0.999788	0.232583	NO
F8WIV2	Serine (or cysteine) peptidase inhibitor, clade B, member 6a		0.0420801	0.0681137	0.579477	0.578238	0.999804	-5.63395	118	0.702702	0.500012	0.999788	0.30102	NO
F8WIZ9	TCF3 fusion partner homolog (Fragment)		-0.297083	0.0519141	-1.53179	0.164163	0.989886	-4.76133	4	-1.36455	0.205536	0.995354	0.687112	NO
F8WJ93	Echinoderm microtubule-associated protein-like 4		-0.0495061	0.0711865	-0.565546	0.587231	0.999804	-5.64177	64	-0.632756	0.542633	0.999788	0.265494	NO
F8WJA0	RNA helicase		0.221306	0.0224048	1.8256	0.105398	0.935402	-4.39974	56	1.97807	0.0793057	0.89676	1.1007	NO
F8WJA1	FXYD domain-containing ion transport regulator		-0.311883	0.0542544	-1.47288	0.179054	0.999804	-4.83028	12	-1.46434	0.177137	0.978143	0.751689	NO
F8WJE3	KAT8 regulatory NSL complex subunit 2		-0.266679	-0.0180415	-1.0384	0.329488	0.999804	-5.28704	4	-0.99004	0.348024	0.999788	0.458391	NO
F8WJG3	Transformer-2 protein homolog beta		-0.10886	0.0671935	-0.704675	0.501036	0.999804	-5.55603	42	-0.749227	0.472848	0.999788	0.325279	NO
G3UVV4	Hexokinase		0.137733	0.109253	1.12024	0.295157	0.999804	-5.20909	111	1.23945	0.246525	0.999788	0.608139	NO
G3UW85	Enhancer of rudimentary homolog		-0.0702594	0.0337724	-0.741218	0.47978	0.999804	-5.53078	22	-0.706116	0.497986	0.999788	0.302783	NO
G3UWX9	Small ubiquitin-related modifier 3		-0.254368	0.120061	-2.48638	0.037774	0.772312	-3.527	6	-1.7935	0.106481	0.921823	0.972729	NO
G3UWZ0	Bromodomain adjacent to zinc finger domain protein 1A		0.0619727	0.0548652	0.642394	0.538611	0.999804	-5.59649	71	0.716557	0.491822	0.999788	0.308192	NO
G3UX19	Cyclic AMP-dependent transcription factor ATF-6 beta		0.162936	0.280502	0.579869	0.577986	0.999804	-5.63373	3	0.554798	0.592551	0.999788	0.227274	NO
G3UX26	Outer mitochondrial membrane protein porin 2		0.096275	0.128619	1.40665	0.197221	0.999804	-4.90608	110	1.73126	0.117453	0.938539	0.930137	NO
G3UXA6	Polypyrimidine tract-binding protein 3		0.173171	0.0418801	2.24844	0.0547453	0.845939	-3.84597	26	2.14441	0.0605856	0.851623	1.21763	NO
G3UXL2	Ribose-phosphate diphosphokinase		0.0235438	0.101393	0.235891	0.819452	0.999804	-5.77374	20	0.222336	0.829016	0.999788	0.081437	NO
G3UXW9	COP9 signalosome complex subunit 1		0.0237353	0.0495299	0.264538	0.798062	0.999804	-5.76646	38	0.277959	0.787324	0.999788	0.103846	NO
G3UY70	Lethal(3)malignant brain tumor-like protein 2		-0.11854	0.0597878	-0.822385	0.434715	0.999804	-5.47081	5	-0.676594	0.515674	0.999788	0.287625	NO
G3UYE5	Polyadenylate-binding protein-interacting protein 1		-0.0915658	-0.0519888	-0.463014	0.655706	0.999804	-5.69389	5	-0.422505	0.682571	0.999788	0.165852	NO
G3UYG6	GRB10-interacting GYF protein 2		-0.0917482	0.0352355	-1.2288	0.254112	0.999804	-5.09942	113	-1.4746	0.17442	0.978088	0.758403	NO
G3UYJ7	Predicted gene 20441 (Fragment)		-0.031912	0.0629984	-0.334117	0.746893	0.999804	-5.74538	11	-0.266757	0.795667	0.999788	0.0992685	NO
G3UYU4	Flotillin		0.0825077	-0.127942	0.278219	0.78791	0.999804	-5.76269	6	0.276737	0.788232	0.999788	0.103346	NO
G3UYU5	Ribonuclease P protein subunit p40		0.0690354	0.0382966	0.491992	0.635958	0.999804	-5.68014	4	0.389044	0.706288	0.999788	0.151018	NO
G3UYV7	40S ribosomal protein S28 (Fragment)		0.135002	0.0779241	1.93391	0.0892323	0.922052	-4.26064	64	2.23605	0.0521787	0.838789	1.28251	NO
G3UYZ1	Immunoglobulin superfamily member 8		0.157742	0.0285512	1.26338	0.242073	0.999804	-5.06309	20	1.239	0.246682	0.999788	0.607862	NO
G3UZ34	116 kDa U5 small nuclear ribonucleoprotein component		0.0401292	0.0607137	0.676954	0.517553	0.999804	-5.57445	249	0.915564	0.383771	0.999788	0.415928	NO
G3UZG5	Kelch domain-containing protein 4		0.017618	0.023133	0.124823	0.903747	0.999804	-5.79416	24	0.126985	0.901744	0.999788	0.0449166	NO
G3UZM1	Probable JmjC domain-containing histone demethylation protein 2C		-0.0251373	0.0487716	-0.19611	0.849421	0.999804	-5.78249	64	-0.213184	0.835935	0.999788	0.0778277	NO
G3UZM9	Protein kinase C		0.0438148	0.0314074	0.36788	0.722519	0.999804	-5.73344	42	0.391598	0.704466	0.999788	0.15214	NO
G3UZY2	Thioredoxin, mitochondrial (Fragment)		-0.0154283	-0.00610502	-0.0847943	0.934511	0.999804	-5.79845	20	-0.0865758	0.932904	0.999788	0.0301629	NO
G3X8Q1	Calcineurin-binding protein 1		0.381661	0.133748	1.64548	0.138543	0.974605	-4.62461	4	1.5357	0.158987	0.966784	0.798639	NO
G3X8R0	Receptor expression-enhancing protein		-0.0223213	0.0315122	-0.238791	0.817279	0.999804	-5.77304	24	-0.23119	0.822337	0.999788	0.0849499	NO
G3X8R1	KICSTOR complex protein kaptin		0.37046	0.40036	1.55435	0.158759	0.98718	-4.73456	2	1.40856	0.192562	0.985995	0.715429	NO
G3X8R5	Glutamine-rich protein 1		-0.0911925	0.0862662	-0.650177	0.533824	0.999804	-5.59162	24	-0.661096	0.525111	0.999788	0.279749	NO
G3X8R8	Myocardin-related transcription factor B		-0.31591	0.0295777	-2.22876	0.0564518	0.84601	-3.87224	11	-2.03718	0.0720932	0.877738	1.14211	NO
G3X8T2	Zinc finger CCCH domain-containing protein 18		0.0254077	0.0114631	0.283923	0.783689	0.999804	-5.76107	34	0.292789	0.776321	0.999788	0.109958	NO
G3X8T3	Carboxypeptidase		-0.0578364	-0.00203412	-0.646248	0.536238	0.999804	-5.59408	64	-0.721315	0.489029	0.999788	0.310666	NO
G3X8U3	Queuosine salvage protein		0.132407	0.0765592	1.52934	0.164758	0.990069	-4.76422	36	1.59056	0.146171	0.955693	0.835139	NO
G3X8U8	Poly(ADP-ribose) glycohydrolase		-0.128725	0.0598895	-1.20518	0.262616	0.999804	-5.12386	26	-1.20654	0.258364	0.999788	0.587768	NO
G3X8X0	RNA helicase		-0.0145559	0.0513325	-0.187204	0.856168	0.999804	-5.78423	80	-0.217297	0.832823	0.999788	0.0794472	NO
G3X8X6	Sialoadhesin		-0.0612262	0.063416	-0.299624	0.772112	0.999804	-5.75643	9	-0.289227	0.77896	0.999788	0.108485	NO
G3X8X7	Vacuolar protein sorting-associated protein 16 homolog		-0.0766032	0.0601356	-0.821847	0.435004	0.999804	-5.47122	33	-0.845284	0.419856	0.999788	0.3769	NO
G3X8Y3	N-alpha-acetyltransferase 15, NatA auxiliary subunit		-0.033215	0.0419817	-0.28628	0.781947	0.999804	-5.76038	78	-0.31542	0.759634	0.999788	0.119396	NO
G3X920	Armadillo repeat-containing protein 8		0.00599166	-0.019745	0.0599167	0.953694	0.999804	-5.8003	27	0.0599309	0.95352	0.999788	0.02067	NO
G3X926	Ribosome production factor 2 homolog		0.0324357	0.0420582	0.392272	0.705115	0.999804	-5.72413	68	0.444374	0.667265	0.999788	0.175701	NO
G3X928	SEC23-interacting protein		0.0258236	0.0241264	0.248145	0.810281	0.999804	-5.77072	77	0.275856	0.788888	0.999788	0.102985	NO
G3X949	TRAF3-interacting JNK-activating modulator		-0.150951	0.044162	-1.6457	0.138496	0.974605	-4.62434	30	-1.66309	0.130656	0.944153	0.88387	NO
G3X956	FACT complex subunit		-0.0524363	0.0372057	-0.63323	0.544281	0.999804	-5.60216	196	-0.750343	0.472208	0.999788	0.325867	NO
G3X959	Periphilin-1		0.0443298	0.0136777	0.382865	0.711805	0.999804	-5.72779	23	0.379583	0.713057	0.999788	0.146876	NO
G3X963	ATPase family AAA domain-containing protein 2		-0.0749681	0.0476112	-0.719478	0.492354	0.999804	-5.54593	68	-0.794826	0.447167	0.999788	0.34953	NO
G3X972	Sec24-related gene family, member C (S. cerevisiae)		0.089471	0.0881493	1.41586	0.194601	0.999804	-4.89566	47	1.56546	0.151916	0.966784	0.818395	NO
G3X9B1	HEAT repeat-containing protein 1		-0.0475948	0.0542452	-0.709911	0.497954	0.999804	-5.55248	230	-0.901682	0.390718	0.999788	0.408137	NO
G3X9F6	SH3 domain and tetratricopeptide repeats 1		0.0153534	0.328773	0.0277449	0.978546	0.999804	-5.80174	2	0.0284825	0.977899	0.999788	0.00970603	NO
G3X9H5	Huntingtin		0.0887924	0.0925713	0.904349	0.392265	0.999804	-5.40505	48	0.97784	0.353704	0.999788	0.45136	NO
G3X9H7	Protein MTSS 1		-0.103794	0.0706397	-0.851255	0.419411	0.999804	-5.44823	27	-0.867499	0.408203	0.999788	0.389124	NO
G3X9I4	Aly/REF export factor 2		-0.333523	0.0945926	-2.15449	0.0633782	0.847137	-3.97106	25	-2.21481	0.0540199	0.841564	1.26745	NO
G3X9K3	Brefeldin A-inhibited guanine nucleotide-exchange protein 1		-0.0792372	0.0522116	-0.881349	0.403865	0.999804	-5.42402	60	-0.977956	0.35365	0.999788	0.451427	NO
G3X9K8	EKC/KEOPS complex subunit Tprkb		-0.0461031	0.0409312	-0.685186	0.512613	0.999804	-5.56905	7	-0.394461	0.702425	0.999788	0.1534	NO
G3X9M0	28S ribosomal protein S29, mitochondrial		-0.0552688	0.0904695	-0.398612	0.700621	0.999804	-5.72161	44	-0.425122	0.680731	0.999788	0.167024	NO
G3X9Q6	La-related protein 4		0.0191115	0.0421502	0.202284	0.844751	0.999804	-5.78123	69	0.225728	0.826456	0.999788	0.0827804	NO
G3X9T7	Galectin-9		0.4445	0.0609043	1.98208	0.0828314	0.915596	-4.19802	11	1.97107	0.0802034	0.89676	1.09581	NO
G3X9U9	Mitochondrial fission 1 protein		0.200005	0.078053	1.42891	0.190942	0.999804	-4.88082	13	1.33689	0.214065	0.999788	0.669455	NO
G3X9W4	Nuclear receptor subfamily 2 group C member 2		-0.268648	0.0366612	-1.55097	0.159558	0.98718	-4.73858	6	-1.3881	0.198504	0.992093	0.70223	NO
G3X9X1	Kelch repeat and BTB (POZ) domain-containing 2		-0.093617	0.0365119	-0.736203	0.482662	0.999804	-5.53431	8	-0.61752	0.552193	0.999788	0.257909	NO
G3X9Y5	Ubiquitin conjugation factor E4 A		0.040289	0.00877273	0.413604	0.690044	0.999804	-5.71551	28	0.415216	0.687707	0.999788	0.162596	NO
G3X9Z0	Protein zwilch homolog		0.187989	0.034667	1.46131	0.182118	0.999804	-4.84366	29	1.50673	0.166147	0.974171	0.779507	NO
G3X9Z4	PCF11 cleavage and polyadenylation factor subunit		0.00489748	-0.0311744	0.0431767	0.96662	0.999804	-5.80118	23	0.0426924	0.966879	0.999788	0.0146279	NO
G3XA17	Eukaryotic translation initiation factor 4 gamma 2		-0.0459797	0.0308121	-0.784099	0.4556	0.999804	-5.49975	149	-1.05857	0.31738	0.999788	0.49842	NO
G3XA30	Non-structural maintenance of chromosomes element 4		0.124559	0.0137594	0.980574	0.355561	0.999804	-5.33948	13	0.896277	0.393446	0.999788	0.405114	NO
G3XA79	Protein regulator of cytokinesis 1		-0.0163982	0.136804	-0.0852182	0.934185	0.999804	-5.79842	18	-0.0866448	0.932851	0.999788	0.0301877	NO
G5E829	Plasma membrane calcium-transporting ATPase 1		0.0147701	0.0740402	0.188545	0.855151	0.999804	-5.78397	87	0.219955	0.830814	0.999788	0.0804961	NO
G5E850	Cytochrome b5		0.0370408	0.0933399	0.273348	0.791519	0.999804	-5.76405	24	0.277127	0.787943	0.999788	0.103505	NO
G5E866	Splicing factor 3B subunit 1		0.0301922	0.0486645	0.428556	0.679567	0.999804	-5.70921	278	0.531935	0.60765	0.999788	0.216347	NO
G5E870	E3 ubiquitin-protein ligase TRIP12		0.0310732	0.0388793	0.465409	0.654062	0.999804	-5.69279	142	0.58695	0.571665	0.999788	0.242859	NO
G5E880	Lymphoid-restricted membrane protein		0.057011	0.0855249	0.530776	0.610008	0.999804	-5.66053	34	0.552103	0.59432	0.999788	0.22598	NO
G5E881	Phosphatidate cytidylyltransferase, mitochondrial		-0.026422	0.0446099	-0.48071	0.643611	0.999804	-5.68559	22	-0.38929	0.706112	0.999788	0.151126	NO
G5E8B9	Zinc finger and BTB domain-containing protein 11		0.143175	0.0145846	1.74891	0.118482	0.946754	-4.49657	12	1.33446	0.214829	0.999788	0.667907	NO
G5E8F1	Integrin alpha-M		0.20887	0.0568893	1.59408	0.149638	0.978256	-4.68698	124	1.75735	0.112732	0.935418	0.947952	NO
G5E8F8	Integrin beta		0.261763	0.114606	1.78342	0.112415	0.94391	-4.45318	4	1.43805	0.184269	0.985767	0.734548	NO
G5E8G0	Heterogeneous nuclear ribonucleoprotein D0		0.0102436	0.043693	0.14286	0.889938	0.999804	-5.79169	134	0.175019	0.864939	0.999788	0.0630145	NO
G5E8I8	Calcium homeostasis endoplasmic reticulum protein		0.00897416	0.00819715	0.0764271	0.940959	0.999804	-5.79914	48	0.0821722	0.936308	0.999788	0.0285812	NO
G5E8J3	WD repeat-containing protein 11		0.0262799	0.00523754	0.270239	0.793827	0.999804	-5.76491	29	0.272935	0.791062	0.999788	0.101789	NO
G5E8J9	SCY1-like protein 2		0.0206693	0.0694018	0.149687	0.884722	0.999804	-5.79067	25	0.152668	0.882028	0.999788	0.0545176	NO
G5E8L1	Cyclin-dependent kinase 19		-0.00846781	-0.00206946	-0.0421014	0.967451	0.999804	-5.80123	4	-0.0378999	0.970595	0.999788	0.012962	NO
G5E8L8	Mitogen-activated protein kinase kinase kinase 2		0.0518566	-0.0317662	0.0880654	0.931992	0.999804	-5.79816	2	0.0907492	0.92968	0.999788	0.0316667	NO
G5E8M8	Ligand-dependent nuclear receptor-interacting factor 1		-0.0265781	-0.0173098	-0.182096	0.860043	0.999804	-5.78519	6	-0.154132	0.880907	0.999788	0.0550701	NO
G5E8P1	Bromodomain-containing protein 1		0.0308996	0.0206612	0.370228	0.720835	0.999804	-5.73257	15	0.305296	0.767084	0.999788	0.115157	NO
G5E8Q0	Lysosomal-trafficking regulator		-0.314727	-0.0337935	-0.960579	0.364931	0.999804	-5.35708	5	-0.959721	0.362267	0.999788	0.440971	NO
G5E8R1	Tropomyosin alpha-1 chain		-0.0950123	0.126131	-0.77238	0.462125	0.999804	-5.50838	8	-0.639679	0.538321	0.999788	0.268959	NO
G5E8R2	Tropomyosin alpha-1 chain		0.0870171	0.109947	0.282131	0.785014	0.999804	-5.76158	132	0.301485	0.769895	0.999788	0.113569	NO
G5E8R3	Pyruvate carboxylase		0.0101474	0.047771	0.0832289	0.935717	0.999804	-5.79859	140	0.0924619	0.928357	0.999788	0.0322852	NO
G5E8R4	Serine/threonine-protein phosphatase 6 regulatory subunit 3		-0.132526	0.013625	-1.49679	0.17287	0.993888	-4.80246	70	-1.6844	0.12639	0.944153	0.898289	NO
G5E8R8	UBX domain-containing protein 7		-0.0274133	0.0503715	-0.381982	0.712435	0.999804	-5.72813	22	-0.340107	0.741579	0.999788	0.129843	NO
G5E8T0	DnaJ homolog subfamily C member 5		0.0981395	0.0205123	0.521439	0.616204	0.999804	-5.66538	19	0.531562	0.607898	0.999788	0.21617	NO
G5E8V8	Phosphorylated adapter RNA export protein		0.0906112	0.0496164	0.824454	0.433606	0.999804	-5.46921	32	0.852176	0.416216	0.999788	0.380681	NO
G5E8V9	ADP-ribosylation factor-interacting protein 1		0.127084	0.0750969	1.86924	0.0985734	0.926767	-4.34399	64	2.17232	0.0578943	0.845534	1.23736	NO
G5E902	Phosphate carrier protein, mitochondrial		-0.0715117	0.073337	-0.848442	0.420885	0.999804	-5.45046	107	-0.986688	0.349577	0.999788	0.456457	NO
G5E911	Protein FAM3C		0.221697	0.10673	1.25269	0.245743	0.999804	-5.07439	20	1.2763	0.2338	0.999788	0.631156	NO
G5E924	Heterogeneous nuclear ribonucleoprotein L (Fragment)		-0.0602409	0.0397092	-1.04543	0.326422	0.999804	-5.28052	197	-1.44249	0.183046	0.982929	0.737439	NO
H3BIX7	Calcium-transporting ATPase		-0.0788597	0.0894336	-0.383628	0.711262	0.999804	-5.72749	8	-0.367134	0.722003	0.999788	0.141461	NO
H3BJ02	Syntaxin 5A		-0.0290201	0.0528165	-0.359839	0.728294	0.999804	-5.73638	32	-0.363969	0.724285	0.999788	0.140091	NO
H3BJ78	Synaptogyrin-2 (Fragment)		-0.0897838	0.0314314	-0.675003	0.518728	0.999804	-5.57572	4	-0.520842	0.615048	0.999788	0.211091	NO
H3BJ82	Golgi phosphoprotein 3-like (Fragment)		0.0323088	0.0755704	0.264451	0.798127	0.999804	-5.76648	15	0.245568	0.811525	0.999788	0.0906979	NO
H3BJE0	Progranulin (Fragment)		-0.217296	-0.103865	-1.52929	0.164771	0.990069	-4.76428	9	-1.35629	0.208054	0.998785	0.681825	NO
H3BJJ1	Geminin (Fragment)		-0.202332	-0.00573226	-1.54262	0.161549	0.98718	-4.74851	15	-1.45524	0.179578	0.978353	0.745746	NO
H3BJM1	Forkhead box protein P1		0.230257	0.0463529	1.98018	0.0830759	0.915596	-4.20051	13	1.76636	0.111143	0.935418	0.954117	NO
H3BJN3	Protein CASP		-0.0145783	0.0594225	-0.180315	0.861395	0.999804	-5.78552	56	-0.200722	0.845379	0.999788	0.0729487	NO
H3BJQ0	Ceramide synthase 5		0.115316	0.0168488	1.2608	0.242956	0.999804	-5.06583	13	1.03489	0.327728	0.999788	0.484487	NO
H3BJU7	Guanine nucleotide exchange factor H1		0.00177244	0.018384	0.0235769	0.981768	0.999804	-5.80185	123	0.0283587	0.977995	0.999788	0.00966338	NO
H3BJY2	Arf-GAP with SH3 domain, ANK repeat and PH domain-containing protein 1		0.124533	0.162598	1.15456	0.281638	0.999804	-5.17517	14	1.02296	0.333035	0.999788	0.47751	NO
H3BJZ3	Neuralized-like protein 4		-0.32498	-0.000239461	-1.09032	0.307363	0.999804	-5.23808	5	-1.07664	0.309652	0.999788	0.509126	NO
H3BK59	Glycosylated lysosomal membrane protein		-0.135212	0.0864415	-0.548974	0.598027	0.999804	-5.65085	4	-0.519053	0.616245	0.999788	0.210247	NO
H3BKF3	PAN2-PAN3 deadenylation complex subunit PAN3		-0.0602922	-0.0167263	-0.510428	0.623553	0.999804	-5.67099	7	-0.406247	0.694051	0.999788	0.158609	NO
H3BKH2	Melanoma inhibitory activity protein 2		-0.0937184	0.0126873	-1.62223	0.143465	0.974605	-4.65293	77	-2.03892	0.0718903	0.877738	1.14333	NO
H3BKM0	AP complex subunit beta		-0.0251495	0.0816378	-0.379905	0.713917	0.999804	-5.72892	78	-0.456883	0.658583	0.999788	0.18139	NO
H3BKM2	Nuclear-interacting partner of ALK		-0.0680484	0.0904325	-0.800476	0.446584	0.999804	-5.48751	24	-0.761736	0.465709	0.999788	0.331885	NO
H3BKU1	Serine/threonine-protein phosphatase 2A 65 kDa regulatory subunit A beta isoform		0.109527	0.0327732	1.42024	0.193366	0.999804	-4.89068	44	1.53126	0.160065	0.966784	0.795704	NO
H3BL03	AP-4 complex subunit epsilon-1		0.0408672	-0.0275245	0.312349	0.762773	0.999804	-5.75249	8	0.264764	0.797155	0.999788	0.0984573	NO
H3BL08	Ceramide synthase 6		0.0826308	0.0553465	0.285527	0.782504	0.999804	-5.7606	6	0.283144	0.783471	0.999788	0.105977	NO
H3BLL3	Leucine-rich repeat and calponin homology domain-containing protein 4		0.0295501	0.091143	0.187997	0.855566	0.999804	-5.78407	35	0.197979	0.847461	0.999788	0.0718804	NO
H7BWX9	Small ubiquitin-related modifier 2		0.160098	0.0952793	1.32919	0.220491	0.999804	-4.99222	27	1.35324	0.208988	0.998785	0.679879	NO
H7BWY4	Disks large homolog 1		-0.0250241	0.0440702	-0.28996	0.779231	0.999804	-5.75931	32	-0.29501	0.774678	0.999788	0.110879	NO
H7BWY8	Pre-rRNA-processing protein TSR2 homolog		-0.0597226	-0.0250709	-0.338192	0.743934	0.999804	-5.744	14	-0.332952	0.746795	0.999788	0.126799	NO
H7BX02	RING-type E3 ubiquitin transferase		0.0467099	0.0507113	0.245723	0.812092	0.999804	-5.77133	8	0.231519	0.82209	0.999788	0.0850808	NO
H7BX08	Calmodulin-regulated spectrin-associated protein 2		-0.0148649	-0.0427901	-0.149915	0.884548	0.999804	-5.79064	8	-0.112831	0.912642	0.999788	0.0396998	NO
H7BX59	tRNA pseudouridine synthase A		-0.0285094	0.041075	-0.203888	0.843539	0.999804	-5.7809	16	-0.196637	0.848481	0.999788	0.0713581	NO
H7BX64	Sarcolemmal membrane-associated protein		-0.0818469	0.152636	-0.180256	0.86144	0.999804	-5.78553	14	-0.189017	0.854273	0.999788	0.0684034	NO
H7BX88	Carnitine O-acetyltransferase		0.124155	0.0290205	0.349152	0.736	0.999804	-5.7402	7	0.35563	0.730311	0.999788	0.136492	NO
H7BX95	Serine/arginine-rich splicing factor 1		-0.057149	0.0444816	-0.769401	0.463794	0.999804	-5.51055	93	-0.913035	0.38503	0.999788	0.414506	NO
H9ABT9	Citrulline--aspartate ligase		-0.250468	0.203644	-0.570681	0.583907	0.999804	-5.63891	8	-0.59099	0.56907	0.999788	0.244835	NO
H9H9S3	Zinc finger E-box-binding homeobox 2		0.0712531	0.042064	0.693877	0.50743	0.999804	-5.56328	33	0.717529	0.491251	0.999788	0.308697	NO
I1E4X5	VPS35 endosomal protein-sorting factor-like		-0.0276203	0.0497189	-0.410271	0.692389	0.999804	-5.71689	60	-0.472773	0.64763	0.999788	0.188673	NO
I3W8N6	Tubulin alpha chain (Fragment)		-0.760236	-0.633129	-0.547045	0.599291	0.999804	-5.65189	83	-0.580787	0.575637	0.999788	0.239852	NO
I7HLV2	60S ribosomal protein L10 (Fragment)		0.0171635	0.0405287	0.229734	0.824071	0.999804	-5.7752	73	0.266465	0.795886	0.999788	0.0991493	NO
I7HLV5	Novel protein (Fragment)		-0.157088	0.0683839	-0.875711	0.406745	0.999804	-5.4286	8	-0.814543	0.436356	0.999788	0.360159	NO
J3JS94	EKC/KEOPS complex subunit Lage3		-0.00600164	0.112834	-0.0307447	0.976227	0.999804	-5.80165	5	-0.0279591	0.978305	0.999788	0.00952575	NO
J3KMQ6	RIKEN cDNA 5730455P16 gene		-0.341662	0.0547866	-1.63539	0.140659	0.974605	-4.63692	3	-1.45804	0.178823	0.978143	0.747576	NO
J3QJX3	Protein sel-1 homolog 1		-0.238393	0.0330072	-2.04531	0.0751017	0.902724	-4.11526	36	-2.14645	0.0603848	0.851623	1.21907	NO
J3QK52	Nucleolar complex protein 2 homolog		-0.045112	0.0751292	-0.639764	0.540235	0.999804	-5.59813	61	-0.733271	0.482055	0.999788	0.316903	NO
J3QM73	Tumor necrosis factor alpha-induced protein 8 (Fragment)		0.242092	0.0983752	1.97697	0.0834891	0.915596	-4.20469	11	1.73258	0.11721	0.938539	0.931034	NO
J3QM81	Ankyrin repeat and zinc finger domain-containing protein 1		-0.122269	-0.000109619	-1.54654	0.160613	0.98718	-4.74386	34	-1.58241	0.148016	0.955693	0.829691	NO
J3QMG3	Voltage-dependent anion-selective channel protein 3		-0.117205	0.0977182	-1.13728	0.288381	0.999804	-5.19234	106	-1.28042	0.232411	0.999788	0.633744	NO
J3QN89	Angio-associated migratory protein		0.085517	0.0736118	0.412551	0.690785	0.999804	-5.71595	30	0.433526	0.674838	0.999788	0.1708	NO
J3QNK5	Histone deacetylase complex subunit SAP130		0.169845	0.117765	1.18876	0.268668	0.999804	-5.14066	15	1.14042	0.283551	0.999788	0.54737	NO
J3QNM3	Protein enabled homolog		0.0173865	0.133326	0.0669504	0.948266	0.999804	-5.79984	8	0.0664339	0.948485	0.999788	0.0229697	NO
J3QNU6	Beta-arrestin-1		-0.147784	0.0246879	-1.20222	0.263698	0.999804	-5.1269	17	-1.1434	0.282375	0.999788	0.549174	NO
J3QNW0	DNA (cytosine-5)-methyltransferase		0.0628455	0.0670433	0.595882	0.567749	0.999804	-5.62452	263	0.674497	0.516945	0.999788	0.286556	NO
J3QNY6	Bile salt export pump		-0.240739	-0.0654311	-1.51152	0.169157	0.990747	-4.78521	4	-1.2596	0.239496	0.999788	0.620702	NO
J3QP56	Acyl-protein thioesterase 1		-0.0453554	0.000974485	-0.304685	0.768392	0.999804	-5.75488	22	-0.308642	0.764618	0.999788	0.116555	NO
K3W4P1	Next to BRCA1 gene 1 protein		-0.262739	-0.0161717	-0.727305	0.487802	0.999804	-5.54052	2	-0.716174	0.492047	0.999788	0.307993	NO
K3W4P2	Integrator complex subunit 1		-0.00757389	0.0261926	-0.117972	0.909002	0.999804	-5.79501	74	-0.142086	0.890142	0.999788	0.0505408	NO
K3W4Q8	Basigin		-0.042797	0.0951788	-0.303421	0.76932	0.999804	-5.75527	24	-0.308659	0.764606	0.999788	0.116562	NO
K3W4S6	Glycogenin		0.112352	0.0603925	0.774407	0.460992	0.999804	-5.50689	21	0.778723	0.456128	0.999788	0.340913	NO
K4DI71	GON-4-like protein		-0.345638	0.0659813	-3.00167	0.0170555	0.712851	-2.84039	15	-2.74712	0.022583	0.73872	1.64622	NO
K4DI77	WD repeat-containing protein 81 (Fragment)		-0.128802	0.0327891	-1.41767	0.19409	0.999804	-4.8936	43	-1.51711	0.16355	0.972702	0.78635	NO
L0N7N1	Kinesin-like protein KIF14		0.0123438	0.0792843	0.10789	0.916743	0.999804	-5.79618	38	0.113803	0.911892	0.999788	0.0400564	NO
L7N209	HBS1-like protein		-0.0651648	-0.0207713	-0.266572	0.79655	0.999804	-5.76591	11	-0.267694	0.794968	0.999788	0.0996502	NO
L7N451	Interferon-induced very large GTPase 1		0.0312544	0.0477965	0.313941	0.761607	0.999804	-5.75198	40	0.332651	0.747015	0.999788	0.126671	NO
L7V0Q8	Guanine nucleotide-binding protein subunit beta-like protein (Fragment)		-0.146056	-0.232045	-0.147566	0.886341	0.999804	-5.791	13	-0.156179	0.879339	0.999788	0.0558438	NO
M0QWC2	Microtubule-associated proteins 1A/1B light chain 3B		-0.275491	0.0317379	-2.1665	0.0622029	0.847137	-3.9551	11	-1.921	0.0869168	0.901053	1.0609	NO
O08528	Hexokinase-2		0.0481005	0.0973453	0.261816	0.800087	0.999804	-5.76718	193	0.28364	0.783103	0.999788	0.106181	NO
O08529	Calpain-2 catalytic subunit		0.099009	0.0851424	1.19103	0.267825	0.999804	-5.13835	26	1.15173	0.279107	0.999788	0.55423	NO
O08530	Sphingosine 1-phosphate receptor 1		-0.505083	-0.0388217	-1.12042	0.295085	0.999804	-5.20892	3	-1.13925	0.284011	0.999788	0.546665	NO
O08547	Vesicle-trafficking protein SEC22b		-0.0597832	0.0746534	-0.995079	0.348879	0.999804	-5.32654	57	-1.16029	0.275784	0.999788	0.55943	NO
O08553	Dihydropyrimidinase-related protein 2		0.0877234	0.100726	0.522417	0.615553	0.999804	-5.66487	136	0.567598	0.584187	0.999788	0.233448	NO
O08579	Emerin		0.0428572	0.00411405	0.448273	0.665865	0.999804	-5.70058	30	0.454702	0.660092	0.999788	0.180395	NO
O08582	GTP-binding protein 1		-0.0734666	0.044721	-1.17506	0.273803	0.999804	-5.15457	45	-1.28556	0.230687	0.999788	0.636976	NO
O08583	THO complex subunit 4		0.0773905	0.0406306	0.707802	0.499194	0.999804	-5.55391	33	0.734131	0.481556	0.999788	0.317353	NO
O08586	Phosphatidylinositol 3,4,5-trisphosphate 3-phosphatase and dual-specificity protein phosphatase PTEN		0.0454462	0.0455533	0.283401	0.784075	0.999804	-5.76122	9	0.259911	0.800781	0.999788	0.0964865	NO
O08599	Syntaxin-binding protein 1		0.0553387	0.0391682	0.624585	0.549661	0.999804	-5.60745	38	0.656104	0.528173	0.999788	0.277224	NO
O08600	Endonuclease G, mitochondrial		0.0357651	0.120544	0.137475	0.894057	0.999804	-5.79247	9	0.13733	0.893793	0.999788	0.0487628	NO
O08602	Retinoic acid early-inducible protein 1-alpha		0.225881	0.162369	0.568959	0.58502	0.999804	-5.63987	2	0.567088	0.584519	0.999788	0.233201	NO
O08648	Mitogen-activated protein kinase kinase kinase 4		0.0313662	-0.0156529	0.139485	0.892519	0.999804	-5.79218	14	0.141153	0.890858	0.999788	0.0501916	NO
O08663	Methionine aminopeptidase 2		0.138184	0.0807547	1.54445	0.161111	0.98718	-4.74633	46	1.66796	0.12967	0.944153	0.887161	NO
O08688	Calpain-5		-0.262576	0.0147388	-2.43454	0.0409522	0.782263	-3.59662	24	-2.4079	0.0393841	0.789281	1.40468	NO
O08715	A-kinase anchor protein 1, mitochondrial		-0.0390672	0.0229564	-0.315212	0.760677	0.999804	-5.75158	33	-0.328584	0.749987	0.999788	0.124946	NO
O08738	Caspase-6		0.183719	0.106263	0.893743	0.397584	0.999804	-5.41385	15	0.901094	0.391014	0.999788	0.407808	NO
O08749	Dihydrolipoyl dehydrogenase, mitochondrial		-0.0128241	0.057994	-0.155749	0.880095	0.999804	-5.78973	125	-0.183164	0.858729	0.999788	0.0661439	NO
O08750	Nuclear factor interleukin-3-regulated protein		0.109571	0.0319373	0.790584	0.452015	0.999804	-5.49493	4	0.621704	0.549559	0.999788	0.259986	NO
O08759	Ubiquitin-protein ligase E3A		-0.0220514	0.0174221	-0.313268	0.762099	0.999804	-5.7522	82	-0.372694	0.718002	0.999788	0.143874	NO
O08760	N-glycosylase/DNA lyase		-0.272911	0.0451613	-1.15368	0.281975	0.999804	-5.17604	9	-1.13892	0.284144	0.999788	0.546462	NO
O08784	Treacle protein		-0.0893605	0.00530668	-0.930206	0.379515	0.999804	-5.38328	190	-1.06878	0.312994	0.999788	0.504464	NO
O08785	Circadian locomoter output cycles protein kaput		-0.352659	-0.0968991	-0.665229	0.52464	0.999804	-5.58204	2	-0.680947	0.513042	0.999788	0.289847	NO
O08789	Max-binding protein MNT		-0.22346	-0.184205	-0.861307	0.414172	0.999804	-5.44022	5	-0.83278	0.426515	0.999788	0.370066	NO
O08796	Eukaryotic elongation factor 2 kinase		-0.0370316	0.0236617	-0.304453	0.768563	0.999804	-5.75495	14	-0.278935	0.786598	0.999788	0.104247	NO
O08797	SPI6		-0.190857	0.0388839	-1.70423	0.126792	0.954981	-4.55227	28	-1.73326	0.117085	0.938539	0.931498	NO
O08807	Peroxiredoxin-4		0.177965	0.0636189	1.17689	0.273113	0.999804	-5.15272	36	1.24073	0.246072	0.999788	0.608938	NO
O08811	General transcription and DNA repair factor IIH helicase subunit XPD		0.0345594	-0.00267074	0.397062	0.701719	0.999804	-5.72223	20	0.362373	0.725437	0.999788	0.139401	NO
O08848	60 kDa SS-A/Ro ribonucleoprotein		0.0165122	0.03403	0.126033	0.90282	0.999804	-5.79401	18	0.12244	0.905241	0.999788	0.0432356	NO
O08856	RNA polymerase II elongation factor ELL		0.150132	-0.00456164	1.06768	0.316865	0.999804	-5.25965	20	1.06366	0.315186	0.999788	0.501433	NO
O08908	Phosphatidylinositol 3-kinase regulatory subunit beta		0.0750734	0.0822432	0.681369	0.5149	0.999804	-5.57156	6	0.510802	0.621783	0.999788	0.206361	NO
O08912	Polypeptide N-acetylgalactosaminyltransferase 1		0.0985148	-0.0753062	0.716629	0.494017	0.999804	-5.54789	3	0.542783	0.600461	0.999788	0.221515	NO
O08915	AH receptor-interacting protein		-0.0747487	0.0610554	-0.890999	0.398968	0.999804	-5.41611	41	-0.947446	0.368154	0.999788	0.43397	NO
O08967	Cytohesin-3		0.242572	0.142579	1.29877	0.230254	0.999804	-5.02525	2	1.08793	0.3049	0.999788	0.515842	NO
O08992	Syntenin-1		0.0558382	0.0966928	0.299483	0.772215	0.999804	-5.75647	13	0.294915	0.774749	0.999788	0.110839	NO
O08997	Copper transport protein ATOX1		-0.0115907	0.0473169	-0.131403	0.898706	0.999804	-5.7933	24	-0.125926	0.902559	0.999788	0.0445244	NO
O09005	Sphingolipid delta(4)-desaturase DES1		0.0811112	0.038618	0.372451	0.719244	0.999804	-5.73174	21	0.385673	0.708697	0.999788	0.14954	NO
O09044	Synaptosomal-associated protein 23		0.229113	0.0788354	2.35983	0.0460132	0.81612	-3.69688	45	2.53581	0.0319294	0.787453	1.49581	NO
O09061	Proteasome subunit beta type-1		-0.0431546	0.0448673	-0.58345	0.575688	0.999804	-5.63169	59	-0.660749	0.525323	0.999788	0.279573	NO
O09106	Histone deacetylase 1		-0.10203	0.0166502	-1.28287	0.235502	0.999804	-5.04233	60	-1.44223	0.183118	0.982929	0.737269	NO
O09110	Dual specificity mitogen-activated protein kinase kinase 3		0.0972913	0.0540908	1.56561	0.156125	0.98718	-4.72114	28	1.46334	0.177403	0.978143	0.751039	NO
O09111	NADH dehydrogenase [ubiquinone] 1 beta subcomplex subunit 11, mitochondrial		0.0635922	0.0171478	0.706519	0.499949	0.999804	-5.55478	16	0.61032	0.556745	0.999788	0.254344	NO
O09126	Semaphorin-4D		-0.182423	-0.00107561	-0.906466	0.39121	0.999804	-5.40329	10	-0.880791	0.401339	0.999788	0.396488	NO
O09130	NFATC2-interacting protein		0.0622049	-0.0115573	0.674076	0.519287	0.999804	-5.57632	8	0.488899	0.636606	0.999788	0.196129	NO
O09131	Glutathione S-transferase omega-1		-0.0308998	0.0336038	-0.455995	0.660534	0.999804	-5.6971	78	-0.544875	0.59908	0.999788	0.222515	NO
O09159	Lysosomal alpha-mannosidase		0.173609	0.00807189	2.07487	0.0717331	0.887912	-4.07637	42	2.21525	0.0539812	0.841564	1.26776	NO
O09172	Glutamate--cysteine ligase regulatory subunit		-0.27503	0.0614742	-1.70769	0.12613	0.954981	-4.54798	48	-1.82492	0.101309	0.921823	0.994354	NO
O09174	Alpha-methylacyl-CoA racemase		-0.0145816	0.0453365	-0.137226	0.894248	0.999804	-5.7925	8	-0.106768	0.917315	0.999788	0.0374813	NO
O35047	Homologous-pairing protein 2 homolog		-0.18752	0.0482179	-0.955494	0.367343	0.999804	-5.36151	12	-0.940533	0.371501	0.999788	0.43004	NO
O35075	Vacuolar protein sorting-associated protein 26C		-0.208556	0.0663484	-1.98101	0.0829691	0.915596	-4.19942	19	-1.86676	0.0947867	0.910924	1.02325	NO
O35083	1-acyl-sn-glycerol-3-phosphate acyltransferase alpha		0.173873	0.049705	0.719825	0.492152	0.999804	-5.5457	4	0.677818	0.514933	0.999788	0.288249	NO
O35099	Mitogen-activated protein kinase kinase kinase 5		-0.151963	-0.0540411	-0.575405	0.580858	0.999804	-5.63626	5	-0.558009	0.590447	0.999788	0.228819	NO
O35129	Prohibitin-2		-0.0373987	0.0927746	-0.552128	0.595964	0.999804	-5.64914	126	-0.688103	0.508733	0.999788	0.29351	NO
O35130	Ribosomal RNA small subunit methyltransferase NEP1		-0.0458024	0.0617384	-0.472599	0.649141	0.999804	-5.68943	48	-0.511259	0.621476	0.999788	0.206576	NO
O35134	DNA-directed RNA polymerase I subunit RPA1		0.0329851	0.0425094	0.399632	0.699899	0.999804	-5.7212	92	0.463057	0.654316	0.999788	0.184212	NO
O35218	Cleavage and polyadenylation specificity factor subunit 2		-0.0377779	0.0800046	-0.567614	0.58589	0.999804	-5.64062	53	-0.640698	0.537688	0.999788	0.269469	NO
O35226	26S proteasome non-ATPase regulatory subunit 4		0.0767261	0.0468311	1.26832	0.240393	0.999804	-5.05785	62	1.5042	0.166785	0.974171	0.777842	NO
O35226-2	Isoform Rpn10B of 26S proteasome non-ATPase regulatory subunit 4		-0.0634149	0.0411724	-0.563912	0.58829	0.999804	-5.64268	15	-0.512911	0.620365	0.999788	0.207353	NO
O35250	Exocyst complex component 7		-0.0436834	0.0720472	-0.223668	0.828629	0.999804	-5.77659	27	-0.233574	0.820542	0.999788	0.0858992	NO
O35280	Serine/threonine-protein kinase Chk1		0.234626	0.0583476	1.44615	0.1862	0.999804	-4.8611	30	1.51025	0.165262	0.97377	0.781828	NO
O35286	Pre-mRNA-splicing factor ATP-dependent RNA helicase DHX15		-0.0501193	0.0541383	-0.549453	0.597714	0.999804	-5.65059	229	-0.637448	0.539709	0.999788	0.26784	NO
O35295	Transcriptional activator protein Pur-beta		0.0164133	0.077154	0.189354	0.854538	0.999804	-5.78381	44	0.203482	0.843284	0.999788	0.0740259	NO
O35309	N-myc-interactor		0.0380329	0.0402788	0.299334	0.772325	0.999804	-5.75651	21	0.296425	0.773632	0.999788	0.111466	NO
O35316	Sodium- and chloride-dependent taurine transporter		-0.135292	0.0963775	-1.20737	0.261819	0.999804	-5.12161	26	-1.21488	0.255323	0.999788	0.592911	NO
O35326	Serine/arginine-rich splicing factor 5		-0.16936	0.0268214	-1.40888	0.196582	0.999804	-4.90356	23	-1.40328	0.19408	0.987735	0.712019	NO
O35343	Importin subunit alpha-3		0.0255958	0.0262454	0.31467	0.761074	0.999804	-5.75175	33	0.320596	0.755835	0.999788	0.121573	NO
O35344	Importin subunit alpha-4		-0.0763514	0.0883734	-0.935739	0.376827	0.999804	-5.37855	39	-0.986032	0.349882	0.999788	0.456078	NO
O35350	Calpain-1 catalytic subunit		0.0620604	0.0419764	0.681526	0.514806	0.999804	-5.57145	70	0.764363	0.464219	0.999788	0.333277	NO
O35375	Neuropilin-2		-0.086084	-0.0137895	-0.732709	0.484676	0.999804	-5.53676	25	-0.736615	0.480116	0.999788	0.318654	NO
O35379	Multidrug resistance-associated protein 1		-0.0339836	0.0384435	-0.380483	0.713504	0.999804	-5.7287	45	-0.409789	0.691543	0.999788	0.160181	NO
O35382	Exocyst complex component 4		0.0378861	0.0385729	0.436235	0.674215	0.999804	-5.7059	27	0.428594	0.678294	0.999788	0.168582	NO
O35386	Phytanoyl-CoA dioxygenase, peroxisomal		-0.277248	0.0770609	-0.980322	0.355678	0.999804	-5.3397	3	-0.939071	0.372211	0.999788	0.42921	NO
O35405	5'-3' exonuclease PLD3		0.142603	0.0484425	0.833631	0.428708	0.999804	-5.46209	5	0.729358	0.48433	0.999788	0.314858	NO
O35435	Dihydroorotate dehydrogenase (quinone), mitochondrial		0.0462525	-0.00188655	0.696777	0.505707	0.999804	-5.56134	45	0.759629	0.466906	0.999788	0.33077	NO
O35450	FK506-binding protein-like		0.0293095	0.091366	0.228357	0.825106	0.999804	-5.77552	3	0.167033	0.871037	0.999788	0.0599636	NO
O35459	Delta(3,5)-Delta(2,4)-dienoyl-CoA isomerase, mitochondrial		0.056269	0.046948	0.592839	0.569686	0.999804	-5.62629	23	0.570278	0.582444	0.999788	0.234746	NO
O35465	Peptidyl-prolyl cis-trans isomerase FKBP8		-0.000199417	0.0665636	-0.00206003	0.998407	0.999804	-5.80213	27	-0.00205282	0.998407	0.999788	0.000692441	NO
O35473	Nuclear nucleic acid-binding protein C1D		-0.0994045	0.100088	-0.626186	0.548662	0.999804	-5.60647	11	-0.587969	0.57101	0.999788	0.243356	NO
O35492	Dual specificity protein kinase CLK3		0.0209286	-0.020294	0.154898	0.880744	0.999804	-5.78986	13	0.143755	0.888862	0.999788	0.0511659	NO
O35516	Neurogenic locus notch homolog protein 2		-0.0447741	-0.124093	-0.364854	0.72469	0.999804	-5.73456	6	-0.287863	0.77997	0.999788	0.107922	NO
O35551	Rab GTPase-binding effector protein 1		-0.0611995	0.0301363	-0.732267	0.484932	0.999804	-5.53706	41	-0.778669	0.456159	0.999788	0.340884	NO
O35593	26S proteasome non-ATPase regulatory subunit 14		-0.0261387	0.0649925	-0.307771	0.766128	0.999804	-5.75392	78	-0.351097	0.733595	0.999788	0.134544	NO
O35598	Disintegrin and metalloproteinase domain-containing protein 10		0.0645902	0.0130186	0.278421	0.78776	0.999804	-5.76263	12	0.279682	0.786043	0.999788	0.104554	NO
O35601	FYN-binding protein 1		0.200949	0.021333	1.54587	0.160771	0.98718	-4.74464	40	1.63915	0.135604	0.948279	0.867728	NO
O35604	NPC intracellular cholesterol transporter 1		-0.0290849	0.0733134	-0.229834	0.823996	0.999804	-5.77517	24	-0.231528	0.822083	0.999788	0.0850845	NO
O35609	Secretory carrier-associated membrane protein 3		0.202024	0.0529794	2.40223	0.0430685	0.798056	-3.64	34	2.46811	0.0356809	0.787453	1.44756	NO
O35621	Phosphomannomutase 1		0.211257	0.0159336	1.00467	0.34451	0.999804	-5.3179	3	0.897425	0.392866	0.999788	0.405756	NO
O35623	BET1 homolog		0.0998219	0.0550393	0.766821	0.465243	0.999804	-5.51243	6	0.620661	0.550215	0.999788	0.259468	NO
O35638	Cohesin subunit SA-2		0.0861416	0.0367688	1.19938	0.264742	0.999804	-5.12982	62	1.3737	0.202779	0.992874	0.692977	NO
O35639	Annexin A3		0.129825	0.0492965	1.00936	0.342393	0.999804	-5.31366	125	1.11452	0.293933	0.999788	0.531751	NO
O35648	Centrin-3		-0.0586445	0.0102392	-0.398719	0.700545	0.999804	-5.72157	8	-0.351522	0.733286	0.999788	0.134727	NO
O35654	DNA polymerase delta subunit 2		0.126504	0.0479271	1.12237	0.294303	0.999804	-5.20701	28	1.14208	0.282894	0.999788	0.548377	NO
O35657	Sialidase-1		-0.0652375	0.104872	-0.363552	0.725625	0.999804	-5.73503	9	-0.342266	0.740008	0.999788	0.130764	NO
O35682	Myeloid-associated differentiation marker		0.15516	0.105868	1.08927	0.3078	0.999804	-5.23909	19	1.07963	0.308388	0.999788	0.510903	NO
O35683	NADH dehydrogenase [ubiquinone] 1 alpha subcomplex subunit 1		0.10882	-0.00648854	0.445945	0.667476	0.999804	-5.70162	2	0.406662	0.693757	0.999788	0.158793	NO
O35685	Nuclear migration protein nudC		-0.00108001	0.0774495	-0.0128854	0.990035	0.999804	-5.80205	226	-0.0152256	0.988184	0.999788	0.00516201	NO
O35704	Serine palmitoyltransferase 1		0.103416	-0.0343895	1.03085	0.332806	0.999804	-5.29402	14	0.892497	0.395363	0.999788	0.403004	NO
O35841	Apoptosis inhibitor 5		-0.0263514	0.0414375	-0.429881	0.678643	0.999804	-5.70864	131	-0.561287	0.588303	0.999788	0.230399	NO
O35857	Mitochondrial import inner membrane translocase subunit TIM44		-0.0593059	0.0805832	-0.7622	0.467844	0.999804	-5.51578	109	-0.903104	0.390002	0.999788	0.408933	NO
O35864	COP9 signalosome complex subunit 5		-0.0380064	0.0295052	-0.56131	0.58998	0.999804	-5.64412	56	-0.638569	0.539011	0.999788	0.268402	NO
O35874	Neutral amino acid transporter A		-0.312755	-0.076743	-1.66381	0.134772	0.970789	-4.60215	12	-1.62754	0.138065	0.948279	0.859916	NO
O35900	U6 snRNA-associated Sm-like protein LSm2		-0.208825	0.0996549	-1.05245	0.323381	0.999804	-5.27396	21	-1.08448	0.306347	0.999788	0.513787	NO
O35943	Frataxin, mitochondrial		-0.0378899	0.0442866	-0.408057	0.693949	0.999804	-5.71779	23	-0.390964	0.704918	0.999788	0.151862	NO
O35955	Proteasome subunit beta type-10		0.149649	0.0595899	1.94387	0.0878701	0.922052	-4.24772	31	1.94272	0.0839425	0.89676	1.07602	NO
O35972	39S ribosomal protein L23, mitochondrial		0.0603205	0.0447756	0.753005	0.473051	0.999804	-5.5224	27	0.730698	0.483551	0.999788	0.315558	NO
O35980	Endonuclease III-like protein 1		0.0649705	0.0267577	0.335223	0.74609	0.999804	-5.74501	3	0.29199	0.776913	0.999788	0.109627	NO
O35988	Syndecan-4		0.228437	0.00881613	2.01836	0.0783074	0.915596	-4.15062	6	1.53333	0.159561	0.966784	0.797073	NO
O54692	Centromere/kinetochore protein zw10 homolog		-0.0902428	0.0563073	-1.4376	0.188537	0.999804	-4.87089	43	-1.55257	0.154943	0.966784	0.809828	NO
O54734	Dolichyl-diphosphooligosaccharide--protein glycosyltransferase 48 kDa subunit		0.0128667	0.111647	0.123841	0.904501	0.999804	-5.79429	81	0.137998	0.89328	0.999788	0.0490124	NO
O54774	AP-3 complex subunit delta-1		-0.110074	0.040125	-1.39973	0.199209	0.999804	-4.91389	80	-1.62118	0.13943	0.948279	0.855643	NO
O54782	Epididymis-specific alpha-mannosidase		0.10857	0.0423503	0.789218	0.452769	0.999804	-5.49595	26	0.808014	0.439916	0.999788	0.35663	NO
O54786-2	Isoform ICAD-S of DNA fragmentation factor subunit alpha		0.0187393	0.047696	0.156644	0.879412	0.999804	-5.78959	10	0.133685	0.896594	0.999788	0.0474044	NO
O54824	Pro-interleukin-16		0.0635197	-0.0138504	0.318196	0.758495	0.999804	-5.75062	22	0.328902	0.749754	0.999788	0.125081	NO
O54825	Bystin		0.000182638	0.0262672	0.00261484	0.997978	0.999804	-5.80213	88	0.00313918	0.997564	0.999788	0.00105933	NO
O54833	Casein kinase II subunit alpha'		-0.163585	0.0359308	-1.77721	0.113485	0.94391	-4.46101	64	-1.97794	0.0793227	0.89676	1.1006	NO
O54834	Rho GTPase-activating protein 6		0.0556177	-0.0176419	0.255012	0.805156	0.999804	-5.76897	16	0.259635	0.800987	0.999788	0.0963746	NO
O54864	Histone-lysine N-methyltransferase SUV39H1		0.384201	0.0736172	3.16089	0.0134008	0.691148	-2.6328	7	2.54692	0.0313528	0.787453	1.50372	NO
O54879	High mobility group protein B3		-0.00873238	0.0890211	-0.101795	0.921428	0.999804	-5.79683	30	-0.102188	0.920848	0.999788	0.0358122	NO
O54916	RalBP1-associated Eps domain-containing protein 1		0.0643561	0.0746674	0.867573	0.410929	0.999804	-5.43518	23	0.790766	0.449415	0.999788	0.347352	NO
O54926	Apoptosis regulatory protein Siva		-0.0098155	0.255552	-0.0274813	0.97875	0.999804	-5.80175	2	-0.0270175	0.979035	0.999788	0.00920163	NO
O54941	SWI/SNF-related matrix-associated actin-dependent regulator of chromatin subfamily E member 1		-0.00973613	0.0105841	-0.0831444	0.935782	0.999804	-5.7986	59	-0.0904713	0.929894	0.999788	0.0315665	NO
O54946	DnaJ homolog subfamily B member 6		0.210624	0.0322036	2.29546	0.0508734	0.830202	-3.78311	27	2.27226	0.0491811	0.818231	1.3082	NO
O54950	5'-AMP-activated protein kinase subunit gamma-1		0.0139246	0.0381532	0.151744	0.883151	0.999804	-5.79036	26	0.149026	0.884819	0.999788	0.0531457	NO
O54956	DNA polymerase epsilon subunit 2		-0.0972299	0.0826164	-0.854613	0.417655	0.999804	-5.44556	11	-0.730759	0.483515	0.999788	0.31559	NO
O54962	Barrier-to-autointegration factor		-0.283474	0.0389359	-2.51183	0.0363063	0.772312	-3.49282	45	-2.69043	0.024779	0.73872	1.60592	NO
O54984	ATPase GET3		-0.0152843	-0.00167433	-0.155932	0.879954	0.999804	-5.7897	43	-0.166676	0.871309	0.999788	0.0598276	NO
O54988-2	Isoform 2 of STE20-like serine/threonine-protein kinase		-0.0345101	0.0275714	-0.491861	0.636047	0.999804	-5.68021	193	-0.613182	0.554933	0.999788	0.255759	NO
O55013	Trafficking protein particle complex subunit 3		0.026323	0.0580004	0.219577	0.831707	0.999804	-5.77752	22	0.217244	0.832863	0.999788	0.0794263	NO
O55022	Membrane-associated progesterone receptor component 1		-0.258269	0.00408683	-2.11769	0.0671135	0.868966	-4.01982	9	-1.78435	0.108031	0.926045	0.966451	NO
O55028	[3-methyl-2-oxobutanoate dehydrogenase [lipoamide]] kinase, mitochondrial		0.294112	0.00351086	1.81427	0.10724	0.936116	-4.41413	8	1.64525	0.134328	0.948279	0.871834	NO
O55029	Coatomer subunit beta'		0.0447352	0.0511501	0.65889	0.528496	0.999804	-5.5861	148	0.826778	0.429737	0.999788	0.366797	NO
O55033	Cytoplasmic protein NCK2		-0.321849	0.0571395	-2.28902	0.0513876	0.83256	-3.79173	6	-1.91071	0.0883611	0.905409	1.05374	NO
O55047	Serine/threonine-protein kinase tousled-like 2		0.108948	0.0894402	1.26593	0.241205	0.999804	-5.06039	24	1.20754	0.257998	0.999788	0.588384	NO
O55057	Retinal rod rhodopsin-sensitive cGMP 3',5'-cyclic phosphodiesterase subunit delta		-0.252636	0.0523565	-1.0828	0.310493	0.999804	-5.24528	11	-1.08183	0.307461	0.999788	0.51221	NO
O55091	Protein IMPACT		-0.258327	-0.0240946	-1.32868	0.220651	0.999804	-4.99278	15	-1.33196	0.215617	0.999788	0.666318	NO
O55098	Serine/threonine-protein kinase 10		-0.0182862	0.0104339	-0.195685	0.849742	0.999804	-5.78257	75	-0.219777	0.830949	0.999788	0.0804259	NO
O55100	Synaptogyrin-1		0.100915	0.0758654	0.556574	0.593063	0.999804	-5.64672	7	0.512167	0.620865	0.999788	0.207003	NO
O55106	Striatin		-0.0380789	0.022453	-0.468957	0.651631	0.999804	-5.69114	59	-0.524938	0.612311	0.999788	0.213028	NO
O55125	Protein NipSnap homolog 1		-0.124395	-0.0743173	-0.383352	0.711458	0.999804	-5.7276	3	-0.375692	0.715848	0.999788	0.145179	NO
O55135	Eukaryotic translation initiation factor 6		0.00862214	0.0743011	0.0807104	0.937658	0.999804	-5.7988	45	0.0865416	0.932931	0.999788	0.0301506	NO
O55137	Acyl-coenzyme A thioesterase 1		-0.246033	0.0199165	-2.43019	0.0412311	0.785167	-3.60246	23	-2.36339	0.0423651	0.801827	1.37299	NO
O55142	60S ribosomal protein L35a		0.0733403	0.0848506	0.886061	0.401468	0.999804	-5.42016	50	0.970712	0.357055	0.999788	0.447265	NO
O55143	Sarcoplasmic/endoplasmic reticulum calcium ATPase 2		-0.0422522	0.072671	-0.687213	0.511402	0.999804	-5.56771	237	-0.910493	0.386298	0.999788	0.413077	NO
O55187	E3 SUMO-protein ligase CBX4		0.15681	-0.078132	0.662818	0.526105	0.999804	-5.58359	6	0.637486	0.539685	0.999788	0.267859	NO
O55201	Transcription elongation factor SPT5		-0.0211221	0.0337759	-0.272232	0.792347	0.999804	-5.76436	134	-0.325708	0.75209	0.999788	0.12373	NO
O55222	Integrin-linked protein kinase		0.124915	0.0619922	1.81801	0.106629	0.935653	-4.40938	66	2.1179	0.0632531	0.866092	1.19892	NO
O55229	Choline/ethanolamine kinase		0.165623	0.098981	1.48673	0.175448	0.998022	-4.81419	11	1.26178	0.238745	0.999788	0.622065	NO
O55234	Proteasome subunit beta type-5		-0.155819	0.0336986	-1.29171	0.232571	0.999804	-5.03285	76	-1.41786	0.189911	0.985934	0.72145	NO
O55242	Sigma non-opioid intracellular receptor 1		-0.0539616	-0.00365964	-0.564322	0.588024	0.999804	-5.64245	10	-0.439687	0.670532	0.999788	0.17358	NO
O70126	Aurora kinase B		0.16872	0.0312984	1.23972	0.250257	0.999804	-5.08802	50	1.33103	0.215912	0.999788	0.665723	NO
O70145	Neutrophil cytosol factor 2		0.0534186	0.0491321	0.663103	0.525932	0.999804	-5.5834	101	0.77625	0.457515	0.999788	0.339595	NO
O70152	Dolichol-phosphate mannosyltransferase subunit 1		-0.100232	0.0439901	-1.20319	0.263345	0.999804	-5.12591	38	-1.26221	0.238599	0.999788	0.622331	NO
O70157	DNA topoisomerase 3-alpha		0.00212587	0.00919644	0.0235118	0.981819	0.999804	-5.80185	4	0.0145772	0.988687	0.999788	0.00494096	NO
O70172	Phosphatidylinositol 5-phosphate 4-kinase type-2 alpha		0.194259	0.0622653	1.89378	0.0949236	0.926767	-4.31246	26	1.88717	0.0917497	0.909804	1.0374	NO
O70194	Eukaryotic translation initiation factor 3 subunit D		-0.0533302	0.027154	-0.754622	0.472133	0.999804	-5.52124	105	-0.916073	0.383518	0.999788	0.416214	NO
O70200	Allograft inflammatory factor 1		0.230572	0.0173598	1.32954	0.220379	0.999804	-4.99183	8	1.22676	0.251036	0.999788	0.600263	NO
O70201	Baculoviral IAP repeat-containing protein 5		0.475935	-0.0179986	2.73251	0.0257789	0.743534	-3.19707	8	2.52394	0.0325576	0.787453	1.48735	NO
O70230	Zinc finger protein 143		0.00362504	0.00115973	0.0353658	0.972656	0.999804	-5.80149	6	0.0255368	0.980184	0.999788	0.00869235	NO
O70251	Elongation factor 1-beta		-0.0978687	0.128802	-0.901858	0.39351	0.999804	-5.40713	113	-1.01073	0.338545	0.999788	0.470383	NO
O70252	Heme oxygenase 2		0.0541225	0.072506	0.638113	0.541256	0.999804	-5.59915	66	0.71853	0.490662	0.999788	0.309217	NO
O70274	Protein tyrosine phosphatase type IVA 2		0.04678	-0.0848522	0.210994	0.838175	0.999804	-5.7794	8	0.204626	0.842417	0.999788	0.0744729	NO
O70305	Ataxin-2		-0.0574903	0.0546857	-0.389881	0.706813	0.999804	-5.72506	24	-0.397992	0.699912	0.999788	0.154957	NO
O70310	Glycylpeptide N-tetradecanoyltransferase 1		-0.0585979	0.0371317	-0.737913	0.481678	0.999804	-5.53311	68	-0.840863	0.422202	0.999788	0.374479	NO
O70311	Glycylpeptide N-tetradecanoyltransferase 2		-0.132795	0.0656269	-1.83946	0.103183	0.926767	-4.38207	53	-2.0562	0.069909	0.877738	1.15547	NO
O70318	Band 4.1-like protein 2		-0.145669	0.0581621	-1.73256	0.121461	0.946754	-4.51702	117	-2.02332	0.0737257	0.879168	1.13238	NO
O70325	Phospholipid hydroperoxide glutathione peroxidase		0.0644802	0.0755036	0.301418	0.770792	0.999804	-5.75588	15	0.305041	0.767271	0.999788	0.115051	NO
O70333	Cysteine-rich PDZ-binding protein		-0.0444756	0.102149	-0.346609	0.737838	0.999804	-5.74109	3	-0.253495	0.805581	0.999788	0.0938906	NO
O70378	ER membrane protein complex subunit 8		0.082604	0.0906396	0.531915	0.609254	0.999804	-5.65993	23	0.542951	0.600349	0.999788	0.221596	NO
O70400	PDZ and LIM domain protein 1		-0.0405878	0.00261337	-0.407961	0.694017	0.999804	-5.71783	10	-0.323599	0.753635	0.999788	0.122839	NO
O70422	General transcription factor IIH subunit 4		0.286589	-0.0183424	2.27339	0.0526556	0.842082	-3.81263	18	2.19436	0.0558518	0.841564	1.25296	NO
O70435	Proteasome subunit alpha type-3		-0.0249402	0.0603274	-0.296967	0.774067	0.999804	-5.75723	110	-0.346023	0.737277	0.999788	0.132369	NO
O70469	Docking protein 2		0.134706	0.048073	1.097	0.304606	0.999804	-5.23166	12	0.978627	0.353336	0.999788	0.451813	NO
O70472	Transmembrane protein 131		0.0472375	0.0998731	0.293514	0.77661	0.999804	-5.75826	8	0.265645	0.796497	0.999788	0.0988157	NO
O70475	UDP-glucose 6-dehydrogenase		0.209152	0.0638612	2.36091	0.0459355	0.81612	-3.69543	30	2.37786	0.0413726	0.801827	1.38329	NO
O70481	E3 ubiquitin-protein ligase UBR1		-0.135247	0.0656714	-1.66876	0.133771	0.968523	-4.59607	19	-1.46921	0.175842	0.978143	0.754877	NO
O70494	Transcription factor Sp3		0.0209589	-0.0244363	0.213403	0.836358	0.999804	-5.77888	6	0.150527	0.883668	0.999788	0.0537107	NO
O70503	Very-long-chain 3-oxoacyl-CoA reductase		0.0395038	0.0658072	0.422299	0.683943	0.999804	-5.71187	71	0.472623	0.647733	0.999788	0.188604	NO
O70546	Lysine-specific demethylase 6A		-0.0676097	0.0471761	-0.526013	0.613164	0.999804	-5.66301	16	-0.499378	0.629492	0.999788	0.20101	NO
O70551	SRSF protein kinase 1		0.00230183	0.0736746	0.0315076	0.975638	0.999804	-5.80163	46	0.0343315	0.973362	0.999788	0.0117255	NO
O70589	Peripheral plasma membrane protein CASK		0.280447	0.096185	2.30757	0.0499216	0.824145	-3.76691	7	1.85925	0.0959278	0.914874	1.01806	NO
O88271	Craniofacial development protein 1		-0.106309	0.0324433	-1.3138	0.225383	0.999804	-5.00899	31	-1.32014	0.219376	0.999788	0.658812	NO
O88325	Alpha-N-acetylglucosaminidase		-0.0243908	0.0341763	-0.114691	0.91152	0.999804	-5.7954	47	-0.122157	0.905459	0.999788	0.0431313	NO
O88342	WD repeat-containing protein 1		0.163745	0.0771638	2.20725	0.0583768	0.847137	-3.90091	136	2.67657	0.0253482	0.73872	1.59605	NO
O88351	Inhibitor of nuclear factor kappa-B kinase subunit beta		0.0134093	0.0481911	0.184991	0.857846	0.999804	-5.78465	40	0.195723	0.849175	0.999788	0.0710029	NO
O88396	GrpE protein homolog 2, mitochondrial		-0.0980294	0.0528661	-0.740472	0.480208	0.999804	-5.5313	11	-0.66438	0.523103	0.999788	0.281413	NO
O88425	Nucleoside diphosphate kinase 6		0.0390251	0.12476	0.319147	0.7578	0.999804	-5.75032	6	0.251398	0.807153	0.999788	0.0930442	NO
O88441	Metaxin-2		-0.116216	0.0348362	-1.39128	0.201659	0.999804	-4.92339	22	-1.28981	0.229272	0.999788	0.639649	NO
O88512	AP-1 complex subunit gamma-like 2		-0.0779595	0.0941806	-0.754445	0.472233	0.999804	-5.52136	29	-0.766126	0.463221	0.999788	0.334212	NO
O88520	Leucine-rich repeat protein SHOC-2		-0.174746	-0.0117852	-1.179	0.272317	0.999804	-5.15058	14	-1.12815	0.28843	0.999788	0.539959	NO
O88531	Palmitoyl-protein thioesterase 1		-0.13009	0.0359799	-0.941158	0.374208	0.999804	-5.37391	23	-0.951357	0.366271	0.999788	0.436197	NO
O88532	Zinc finger RNA-binding protein		-0.0175893	0.035173	-0.205659	0.842201	0.999804	-5.78053	66	-0.231337	0.822227	0.999788	0.0850084	NO
O88543	COP9 signalosome complex subunit 3		0.056264	0.0379637	0.727325	0.487791	0.999804	-5.54051	56	0.813401	0.436977	0.999788	0.359541	NO
O88544	COP9 signalosome complex subunit 4		0.117984	0.0475406	1.43625	0.18891	0.999804	-4.87243	98	1.67172	0.128912	0.944153	0.889706	NO
O88545	COP9 signalosome complex subunit 6		-0.108079	0.0534866	-1.03732	0.329961	0.999804	-5.28804	21	-0.996293	0.345138	0.999788	0.462007	NO
O88554	Poly [ADP-ribose] polymerase 2		-0.0124626	0.028759	-0.102067	0.921219	0.999804	-5.7968	21	-0.100538	0.922121	0.999788	0.0352119	NO
O88569	Heterogeneous nuclear ribonucleoproteins A2/B1		0.241649	0.0662969	2.44539	0.0402655	0.776298	-3.58205	21	2.32526	0.0450957	0.8117	1.34586	NO
O88569-3	Isoform 3 of Heterogeneous nuclear ribonucleoproteins A2/B1		-0.0966434	0.0509239	-0.849134	0.420522	0.999804	-5.44991	345	-0.949289	0.367266	0.999788	0.435019	NO
O88574	Histone deacetylase complex subunit SAP30		0.204344	0.0716754	0.987913	0.352168	0.999804	-5.33295	5	0.911755	0.385668	0.999788	0.413786	NO
O88587	Catechol O-methyltransferase		-0.0430053	0.0206601	-0.348514	0.73646	0.999804	-5.74042	51	-0.375536	0.71596	0.999788	0.145111	NO
O88643	Serine/threonine-protein kinase PAK 1		0.0496014	0.058716	0.582841	0.576078	0.999804	-5.63204	22	0.542691	0.600521	0.999788	0.221472	NO
O88653	Ragulator complex protein LAMTOR3		-0.179246	0.0590543	-1.50855	0.169899	0.990747	-4.78869	13	-1.35409	0.208726	0.998785	0.680423	NO
O88665	Bromodomain-containing protein 7		-0.179302	0.0205314	-1.76281	0.116002	0.944435	-4.47914	18	-1.62773	0.138025	0.948279	0.860042	NO
O88685	26S proteasome regulatory subunit 6A		-0.0532628	0.0343	-0.896592	0.39615	0.999804	-5.41149	206	-1.21313	0.255957	0.999788	0.591832	NO
O88696	ATP-dependent Clp protease proteolytic subunit, mitochondrial		-0.0404586	0.0356755	-0.458872	0.658552	0.999804	-5.69579	44	-0.492903	0.633883	0.999788	0.197991	NO
O88708	Origin recognition complex subunit 4		-0.0339888	0.0242478	-0.250892	0.80823	0.999804	-5.77003	19	-0.247009	0.810443	0.999788	0.0912774	NO
O88738	Baculoviral IAP repeat-containing protein 6		0.015122	0.0556766	0.225848	0.82699	0.999804	-5.7761	215	0.287104	0.780533	0.999788	0.107609	NO
O88746	Target of Myb protein 1		0.135205	0.0382755	1.63233	0.141307	0.974605	-4.64065	25	1.56176	0.152778	0.966784	0.815938	NO
O88783	Coagulation factor V		-0.050269	0.0517764	-0.293937	0.776298	0.999804	-5.75813	12	-0.283125	0.783485	0.999788	0.105969	NO
O88796	Ribonuclease P protein subunit p30		-0.0673175	0.0441403	-0.844251	0.423088	0.999804	-5.45376	40	-0.89372	0.394742	0.999788	0.403687	NO
O88811	Signal transducing adapter molecule 2		-0.184896	0.0253282	-2.22959	0.056378	0.84601	-3.87112	28	-2.19479	0.0558128	0.841564	1.25327	NO
O88829	Lactosylceramide alpha-2,3-sialyltransferase		0.152225	0.12904	0.886296	0.401349	0.999804	-5.41997	6	0.791273	0.449134	0.999788	0.347624	NO
O88839	Disintegrin and metalloproteinase domain-containing protein 15		0.149942	0.0569993	1.16698	0.276867	0.999804	-5.16271	9	1.00181	0.342607	0.999788	0.465204	NO
O88844	Isocitrate dehydrogenase [NADP] cytoplasmic		0.109285	0.0859674	0.980304	0.355687	0.999804	-5.33972	177	1.10186	0.299114	0.999788	0.524164	NO
O88845	A-kinase anchor protein 10, mitochondrial		-0.0263492	0.00766644	-0.192136	0.85243	0.999804	-5.78327	22	-0.193103	0.851166	0.999788	0.0699859	NO
O88851	Putative hydrolase RBBP9		0.207043	0.0562365	2.18461	0.0604727	0.847137	-3.93103	6	1.51011	0.165297	0.97377	0.781734	NO
O88852	Testis-specific Y-encoded-like protein 1		0.615524	-0.00180812	2.00565	0.0798641	0.915596	-4.16725	4	1.9701	0.0803289	0.89676	1.09513	NO
O88856	Protein-tyrosine sulfotransferase 2		-0.000328182	-0.00544812	-0.00142817	0.998896	0.999804	-5.80213	3	-0.0013071	0.998986	0.999788	0.000440774	NO
O88879	Apoptotic protease-activating factor 1		0.0195778	0.0845441	0.203403	0.843905	0.999804	-5.781	23	0.196146	0.848853	0.999788	0.0711674	NO
O88895	Histone deacetylase 3		0.0116682	0.100976	0.100895	0.92212	0.999804	-5.79692	17	0.094753	0.926587	0.999788	0.0331137	NO
O88907	E3 SUMO-protein ligase PIAS1		0.0092846	0.0543046	0.0512705	0.960369	0.999804	-5.80079	5	0.0456522	0.964584	0.999788	0.0156598	NO
O88939	Zinc finger and BTB domain-containing protein 7A		-0.0674904	0.0890078	-0.305701	0.767647	0.999804	-5.75457	8	-0.296266	0.773749	0.999788	0.1114	NO
O88952	Protein lin-7 homolog C		0.0276106	0.0396334	0.205998	0.841945	0.999804	-5.78046	25	0.209609	0.838641	0.999788	0.0764239	NO
O88958	Glucosamine-6-phosphate isomerase 1		-0.101115	0.0692313	-0.895199	0.396851	0.999804	-5.41264	48	-0.963508	0.360465	0.999788	0.443137	NO
O88967	ATP-dependent zinc metalloprotease YME1L1		0.0803603	0.112184	0.901743	0.393567	0.999804	-5.40722	66	1.00944	0.339132	0.999788	0.469631	NO
O88983	Syntaxin-8		0.0243204	0.0348294	0.156317	0.879661	0.999804	-5.78964	18	0.155576	0.879801	0.999788	0.0556156	NO
O88986	2-amino-3-ketobutyrate coenzyme A ligase, mitochondrial		0.103729	0.0594445	1.18184	0.271252	0.999804	-5.1477	38	1.24124	0.245895	0.999788	0.60925	NO
O89016	Lysosomal cobalamin transporter ABCD4		0.619541	0.117812	1.84047	0.103024	0.926767	-4.38079	2	1.79345	0.106489	0.921823	0.972697	NO
O89017	Legumain		-0.167586	0.0144413	-1.70162	0.127293	0.954981	-4.5555	45	-1.82788	0.100835	0.920539	0.99639	NO
O89023	Tripeptidyl-peptidase 1		-0.169512	0.0212746	-1.16471	0.277733	0.999804	-5.16499	19	-1.15753	0.27685	0.999788	0.557755	NO
O89050	Muskelin		0.177118	0.0324275	1.43182	0.190134	0.999804	-4.8775	18	1.37746	0.201655	0.992874	0.695391	NO
O89051	Integral membrane protein 2B		-0.281663	0.0662458	-1.4458	0.186295	0.999804	-4.8615	8	-1.3692	0.204132	0.992874	0.69009	NO
O89053	Coronin-1A		0.147379	0.0580992	0.979751	0.355943	0.999804	-5.34021	122	1.06982	0.312553	0.999788	0.505076	NO
O89079	Coatomer subunit epsilon		-0.0985976	0.0723905	-1.16496	0.277641	0.999804	-5.16475	24	-1.10761	0.29675	0.999788	0.527609	NO
O89086	RNA-binding protein 3		-0.140058	0.00442741	-0.495834	0.633363	0.999804	-5.67826	42	-0.526548	0.611236	0.999788	0.213791	NO
O89090	Transcription factor Sp1		-0.0748517	0.0691922	-0.347455	0.737226	0.999804	-5.7408	13	-0.348294	0.735628	0.999788	0.133342	NO
O89110	Caspase-8		0.11041	0.075031	1.25499	0.244951	0.999804	-5.07197	55	1.38379	0.199775	0.992874	0.699459	NO
O89112	Glutathione S-transferase LANCL1		0.106951	0.0704711	0.903026	0.392926	0.999804	-5.40616	13	0.809817	0.438931	0.999788	0.357604	NO
O89116	Vesicle transport through interaction with t-SNAREs homolog 1A		0.012394	0.0578103	0.0847661	0.934533	0.999804	-5.79846	14	0.0809018	0.937291	0.999788	0.0281257	NO
P00158	Cytochrome b		0.109227	-0.0279963	0.653929	0.531526	0.999804	-5.58925	5	0.567707	0.584116	0.999788	0.233501	NO
P00375	Dihydrofolate reductase		0.0231851	0.067969	0.202908	0.84428	0.999804	-5.7811	59	0.221072	0.82997	0.999788	0.0809374	NO
P00405	Cytochrome c oxidase subunit 2		0.00486335	0.0386677	0.0266323	0.979406	0.999804	-5.80177	61	0.0285725	0.977829	0.999788	0.00973704	NO
P00493	Hypoxanthine-guanine phosphoribosyltransferase		0.0176703	0.0357567	0.207414	0.840876	0.999804	-5.78016	63	0.232452	0.821387	0.999788	0.0854522	NO
P01027	Complement C3		0.0390238	-0.0365525	0.370156	0.720888	0.999804	-5.7326	18	0.344702	0.738236	0.999788	0.131805	NO
P01029	Complement C4-B		0.995813	0.036746	2.04091	0.0756157	0.902724	-4.12104	3	2.08783	0.0664165	0.872477	1.17772	NO
P01887	Beta-2-microglobulin		0.055917	0.0806598	0.657455	0.529372	0.999804	-5.58701	17	0.567358	0.584343	0.999788	0.233332	NO
P01897	H-2 class I histocompatibility antigen, L-D alpha chain		-0.277235	0.0743962	-1.91412	0.0919959	0.924393	-4.28623	26	-1.96641	0.0808067	0.89676	1.09255	NO
P01900	H-2 class I histocompatibility antigen, D-D alpha chain		-0.225309	0.00828596	-1.35372	0.212875	0.999804	-4.96524	38	-1.4326	0.185777	0.985922	0.731008	NO
P01901	H-2 class I histocompatibility antigen, K-B alpha chain		-0.0115303	0.066664	-0.157404	0.878832	0.999804	-5.78946	36	-0.162425	0.87456	0.999788	0.0582106	NO
P02088	Hemoglobin subunit beta-1		-0.259794	0.122672	-0.98623	0.352944	0.999804	-5.33445	7	-0.973371	0.355802	0.999788	0.448792	NO
P02340	Cellular tumor antigen p53		0.13907	0.1051	1.06454	0.318197	0.999804	-5.26261	10	0.9356	0.373902	0.999788	0.427242	NO
P03930	ATP synthase protein 8		-0.133126	0.170003	-0.649492	0.534245	0.999804	-5.59205	9	-0.627285	0.546055	0.999788	0.262764	NO
P03958	Adenosine deaminase		0.0797235	0.0215251	0.730427	0.485995	0.999804	-5.53835	45	0.782861	0.453814	0.999788	0.343122	NO
P03975	IgE-binding protein		0.0644262	0.0996983	0.748342	0.475705	0.999804	-5.52572	29	0.74614	0.47462	0.999788	0.323654	NO
P03991	H-2 class I histocompatibility antigen, K-W28 alpha chain		-0.298684	-0.0577358	-1.31263	0.22576	0.999804	-5.01026	5	-1.23795	0.247055	0.999788	0.607207	NO
P04117	Fatty acid-binding protein, adipocyte		-0.0446143	0.109974	-0.576224	0.580331	0.999804	-5.63579	77	-0.667197	0.521384	0.999788	0.282843	NO
P04202	Transforming growth factor beta-1 proprotein		0.117105	0.111148	0.63509	0.543127	0.999804	-5.60102	8	0.594436	0.566862	0.999788	0.246523	NO
P04223	H-2 class I histocompatibility antigen, K-K alpha chain		0.055917	0.0661369	0.265546	0.797312	0.999804	-5.76619	16	0.269578	0.793564	0.999788	0.100418	NO
P04235	T-cell surface glycoprotein CD3 delta chain		0.249951	0.0955393	0.99679	0.348097	0.999804	-5.325	2	0.915356	0.383874	0.999788	0.415811	NO
P04441-2	Isoform Short of H-2 class II histocompatibility antigen gamma chain		-0.125861	-0.0347715	-0.57575	0.580636	0.999804	-5.63606	35	-0.608616	0.557826	0.999788	0.253502	NO
P04627	Serine/threonine-protein kinase A-Raf		-0.0910575	0.090685	-0.483349	0.641816	0.999804	-5.68433	14	-0.479943	0.642717	0.999788	0.19198	NO
P05063	Fructose-bisphosphate aldolase C		0.172395	0.127457	1.08097	0.311257	0.999804	-5.24702	140	1.17775	0.269102	0.999788	0.570083	NO
P05132	cAMP-dependent protein kinase catalytic subunit alpha		-0.00762027	0.112223	-0.0946447	0.926928	0.999804	-5.79755	50	-0.10388	0.919543	0.999788	0.0364281	NO
P05201	Aspartate aminotransferase, cytoplasmic		0.0262518	0.0542136	0.358813	0.729032	0.999804	-5.73676	117	0.433934	0.674552	0.999788	0.170984	NO
P05202	Aspartate aminotransferase, mitochondrial		-0.0406831	0.068841	-0.499557	0.630853	0.999804	-5.67643	187	-0.594239	0.566988	0.999788	0.246426	NO
P05214	Tubulin alpha-3 chain		0.153626	0.0924255	1.38585	0.203248	0.999804	-4.92948	352	1.55342	0.154742	0.966784	0.810393	NO
P05627	Transcription factor AP-1		0.208339	0.0397032	0.943265	0.373193	0.999804	-5.37209	13	0.948038	0.367869	0.999788	0.434307	NO
P06745	Glucose-6-phosphate isomerase		0.120721	0.078773	0.982743	0.354556	0.999804	-5.33755	265	1.0928	0.302867	0.999788	0.518748	NO
P06795	ATP-dependent translocase ABCB1		-0.0801576	0.0538323	-1.22319	0.256111	0.999804	-5.10526	93	-1.50613	0.166298	0.974171	0.779112	NO
P06797	Procathepsin L		-0.297979	-0.013329	-2.85365	0.0213893	0.719449	-3.03579	36	-2.98655	0.0152863	0.718376	1.8157	NO
P06800	Receptor-type tyrosine-protein phosphatase C		-0.00949558	0.0411398	-0.140529	0.891721	0.999804	-5.79203	178	-0.177634	0.862944	0.999788	0.0640172	NO
P07310	Creatine kinase M-type		0.428428	0.105507	1.262	0.242546	0.999804	-5.06456	9	1.29147	0.22872	0.999788	0.640696	NO
P07356	Annexin A2		0.206436	0.111786	0.913318	0.387808	0.999804	-5.39755	151	0.982132	0.351698	0.999788	0.45383	NO
P07607	Thymidylate synthase		0.131426	-0.000832569	0.754514	0.472193	0.999804	-5.52131	37	0.797749	0.445553	0.999788	0.351101	NO
P07724	Albumin		-0.1703	0.00577481	-1.06816	0.316658	0.999804	-5.25919	15	-1.04371	0.323842	0.999788	0.489667	NO
P07742	Ribonucleoside-diphosphate reductase large subunit		0.111059	0.0981942	0.710097	0.497845	0.999804	-5.55235	130	0.774089	0.458729	0.999788	0.338444	NO
P07901	Heat shock protein HSP 90-alpha		0.00453597	0.0677258	0.0507686	0.960756	0.999804	-5.80081	828	0.0559294	0.95662	0.999788	0.0192605	NO
P07903	DNA excision repair protein ERCC-1		0.00321678	0.0663503	0.0235	0.981828	0.999804	-5.80185	6	0.0194131	0.984935	0.999788	0.00659237	NO
P08030	Adenine phosphoribosyltransferase		0.10122	0.101229	1.51487	0.168321	0.990747	-4.78127	48	1.67507	0.128241	0.944153	0.891974	NO
P08103	Tyrosine-protein kinase HCK		0.243262	0.0131618	1.64522	0.138597	0.974605	-4.62492	26	1.69233	0.124835	0.942807	0.903664	NO
P08113	Endoplasmin		0.0600669	0.0780963	0.740894	0.479966	0.999804	-5.53101	396	0.871558	0.406098	0.999788	0.391369	NO
P08207	Protein S100-A10		0.458229	0.108488	2.5686	0.0332371	0.769523	-3.41659	17	2.5801	0.0296918	0.772112	1.52736	NO
P08228	Superoxide dismutase [Cu-Zn]		0.942125	0.167649	1.62472	0.142928	0.974605	-4.6499	62	1.72635	0.11836	0.938539	0.926793	NO
P08249	Malate dehydrogenase, mitochondrial		-0.0793621	0.0664132	-1.12566	0.292986	0.999804	-5.20378	232	-1.40098	0.194746	0.987935	0.710532	NO
P08556	GTPase NRas		0.0923006	0.0874603	0.492804	0.635409	0.999804	-5.67975	25	0.511648	0.621214	0.999788	0.206759	NO
P08752	Guanine nucleotide-binding protein G(i) subunit alpha-2		-0.0185058	0.109489	-0.105951	0.918233	0.999804	-5.79639	54	-0.113467	0.912151	0.999788	0.0399333	NO
P08905	Lysozyme C-2		0.355201	0.0371718	2.12372	0.0664872	0.86812	-4.01184	16	2.10416	0.0646803	0.870232	1.18923	NO
P09055	Integrin beta-1		0.0788438	0.0675232	1.21775	0.258063	0.999804	-5.1109	65	1.43364	0.185489	0.985922	0.731681	NO
P09103	Protein disulfide-isomerase		0.0509506	0.100538	0.43118	0.677736	0.999804	-5.70809	256	0.481458	0.641681	0.999788	0.192681	NO
P09405	Nucleolin		-0.139559	0.0703262	-1.32535	0.221704	0.999804	-4.99642	692	-1.46039	0.178192	0.978143	0.749113	NO
P09411	Phosphoglycerate kinase 1		0.105224	0.105197	0.831768	0.429699	0.999804	-5.46354	341	0.920454	0.381345	0.999788	0.418681	NO
P09450	Transcription factor jun-B		0.148065	0.147929	0.488207	0.63852	0.999804	-5.68198	16	0.506929	0.624391	0.999788	0.204543	NO
P09528	Ferritin heavy chain		0.203332	0.140188	1.34119	0.216737	0.999804	-4.97906	38	1.41848	0.189738	0.985934	0.721846	NO
P09581	Macrophage colony-stimulating factor 1 receptor		0.528731	0.100927	2.72481	0.0260878	0.743534	-3.20736	46	2.90265	0.0175197	0.722933	1.75647	NO
P09671	Superoxide dismutase [Mn], mitochondrial		0.0682598	0.129024	0.657948	0.52907	0.999804	-5.5867	42	0.701015	0.501015	0.999788	0.300149	NO
P09926	Surfeit locus protein 2		0.0223286	-0.0476869	0.129835	0.899907	0.999804	-5.79351	14	0.12734	0.901471	0.999788	0.0450483	NO
P0C7N9	Proteasome assembly chaperone 4		0.133964	0.0340738	0.944183	0.372751	0.999804	-5.3713	7	0.807678	0.4401	0.999788	0.356449	NO
P0C8B4	EKC/KEOPS complex subunit GON7		-0.510108	0.226523	-0.829422	0.430949	0.999804	-5.46536	2	-0.856751	0.413812	0.999788	0.383196	NO
P0DJF2	Protein PET117 homolog, mitochondrial		-0.87558	-0.0120249	-1.61209	0.145661	0.976793	-4.66523	4	-1.66705	0.129854	0.944153	0.886546	NO
P0DMN7	S-adenosylmethionine decarboxylase proenzyme 1		0.270701	0.0525827	1.68025	0.131471	0.9642	-4.58192	7	1.49742	0.168509	0.975018	0.773378	NO
P0DN34	NADH dehydrogenase [ubiquinone] 1 beta subcomplex subunit 1		0.0569089	0.0284293	0.468392	0.652018	0.999804	-5.6914	6	0.367896	0.721454	0.999788	0.141791	NO
P0DOV2	Interferon-activable protein 204		0.504415	0.153303	2.7535	0.0249567	0.743534	-3.16906	30	2.8855	0.018016	0.722933	1.74434	NO
P0DP27	Calmodulin-2		0.0820516	0.0811441	0.211474	0.837812	0.999804	-5.7793	43	0.224559	0.827338	0.999788	0.0823171	NO
P0DPE0	EEF1A lysine methyltransferase 4		0.0209056	-0.018424	0.14107	0.891307	0.999804	-5.79195	15	0.136215	0.894649	0.999788	0.0483471	NO
P10107	Annexin A1		0.282616	0.100184	2.86058	0.0211628	0.719449	-3.02659	113	3.24464	0.0100835	0.678054	1.99639	NO
P10126	Elongation factor 1-alpha 1		-0.0452862	0.0528812	-0.298917	0.772631	0.999804	-5.75664	503	-0.325044	0.752576	0.999788	0.123449	NO
P10404	MLV-related proviral Env polyprotein		-0.0114816	0.0420303	-0.0934662	0.927835	0.999804	-5.79766	22	-0.0927632	0.928124	0.999788	0.0323941	NO
P10417	Apoptosis regulator Bcl-2		-0.274721	0.091298	-0.89862	0.395131	0.999804	-5.40981	4	-0.882204	0.400615	0.999788	0.397273	NO
P10518	Delta-aminolevulinic acid dehydratase		-0.0369901	0.0044955	-0.454044	0.661878	0.999804	-5.69799	42	-0.48492	0.639317	0.999788	0.194284	NO
P10639	Thioredoxin		-0.0967887	0.0733797	-1.41562	0.194668	0.999804	-4.89592	49	-1.56879	0.151143	0.966784	0.820611	NO
P10649	Glutathione S-transferase Mu 1		-0.167865	0.0934388	-1.4754	0.178394	0.999804	-4.82736	107	-1.64309	0.134777	0.948279	0.870383	NO
P10711	Transcription elongation factor A protein 1		-0.0648742	0.0619629	-0.977944	0.356783	0.999804	-5.34181	86	-1.18925	0.26477	0.999788	0.577131	NO
P10810	Monocyte differentiation antigen CD14		0.218518	0.102887	2.17434	0.061448	0.847137	-3.94469	48	2.34902	0.0433746	0.805062	1.36276	NO
P10820	Perforin-1		0.0903615	0.181762	0.204076	0.843397	0.999804	-5.78086	2	0.205803	0.841525	0.999788	0.0749332	NO
P10833	Ras-related protein R-Ras		0.0862743	0.0283314	0.223713	0.828596	0.999804	-5.77658	13	0.233083	0.820911	0.999788	0.0857038	NO
P10852	4F2 cell-surface antigen heavy chain		-0.00607165	0.082748	-0.0744563	0.942478	0.999804	-5.7993	100	-0.0868889	0.932662	0.999788	0.0302756	NO
P10922	Histone H1.0		-0.0281573	0.045968	-0.200159	0.846358	0.999804	-5.78167	35	-0.21038	0.838057	0.999788	0.0767263	NO
P11031	Activated RNA polymerase II transcriptional coactivator p15		-0.0613095	0.016938	-0.77604	0.46008	0.999804	-5.50569	47	-0.845174	0.419914	0.999788	0.37684	NO
P11152	Lipoprotein lipase		-0.300153	0.0150407	-1.65334	0.136915	0.974605	-4.61499	37	-1.74861	0.114293	0.938144	0.94198	NO
P11157	Ribonucleoside-diphosphate reductase subunit M2		0.360738	0.0467081	2.9206	0.0193025	0.713949	-2.94715	43	3.11367	0.0124451	0.683653	1.905	NO
P11404	Fatty acid-binding protein, heart		-0.0714511	-0.0048524	-0.524225	0.614351	0.999804	-5.66394	21	-0.523592	0.613209	0.999788	0.212391	NO
P11438	Lysosome-associated membrane glycoprotein 1		0.071094	0.0555665	0.73314	0.484428	0.999804	-5.53645	36	0.765589	0.463524	0.999788	0.333927	NO
P11440	Cyclin-dependent kinase 1		0.116324	0.0472452	0.95313	0.368469	0.999804	-5.36356	96	1.05213	0.320169	0.999788	0.494621	NO
P11499	Heat shock protein HSP 90-beta		0.00233522	0.0688782	0.0280361	0.978321	0.999804	-5.80173	774	0.0312948	0.975717	0.999788	0.0106759	NO
P11609	Antigen-presenting glycoprotein CD1d1		0.16172	0.0132714	1.61435	0.145167	0.976793	-4.66248	9	1.25311	0.241742	0.999788	0.616648	NO
P11688	Integrin alpha-5		0.174399	0.0915181	1.85352	0.100981	0.926767	-4.36412	39	1.95663	0.0820878	0.89676	1.08572	NO
P11798	Calcium/calmodulin-dependent protein kinase type II subunit alpha		-0.00759984	0.0355038	-0.0877397	0.932243	0.999804	-5.79819	16	-0.0747924	0.942016	0.999788	0.0259417	NO
P11881	Inositol 1,4,5-trisphosphate receptor type 1		0.197851	0.0132126	2.34148	0.047349	0.822815	-3.72148	16	1.9782	0.0792885	0.89676	1.10079	NO
P11928	2'-5'-oligoadenylate synthase 1A		0.112522	0.0659561	0.639832	0.540193	0.999804	-5.59808	21	0.654188	0.529351	0.999788	0.276257	NO
P11930	Nucleoside diphosphate-linked moiety X motif 19		-0.0994249	0.0661112	-0.463298	0.655511	0.999804	-5.69376	12	-0.461358	0.655489	0.999788	0.183434	NO
P11983	T-complex protein 1 subunit alpha		-0.0321281	0.0987814	-0.317489	0.759012	0.999804	-5.75085	69	-0.351914	0.733002	0.999788	0.134895	NO
P11983-2	Isoform 2 of T-complex protein 1 subunit alpha		-0.00749332	0.0655561	-0.120351	0.907177	0.999804	-5.79472	234	-0.158385	0.87765	0.999788	0.0566785	NO
P12265	Beta-glucuronidase		0.035619	0.0242897	0.369056	0.721675	0.999804	-5.733	62	0.407994	0.692814	0.999788	0.159384	NO
P12382	ATP-dependent 6-phosphofructokinase, liver type		0.247147	0.10292	2.00872	0.0794856	0.915596	-4.16324	97	2.21641	0.0538787	0.841564	1.26858	NO
P12787	Cytochrome c oxidase subunit 5A, mitochondrial		0.137743	0.00712618	1.07671	0.313048	0.999804	-5.25109	34	1.12657	0.289065	0.999788	0.539004	NO
P12815	Programmed cell death protein 6		-0.11894	0.0376096	-0.780749	0.457459	0.999804	-5.50223	38	-0.825769	0.43028	0.999788	0.366249	NO
P12849	cAMP-dependent protein kinase type I-beta regulatory subunit		0.0436762	0.00879555	0.41525	0.688887	0.999804	-5.71483	18	0.386489	0.708113	0.999788	0.149897	NO
P12970	60S ribosomal protein L7a		0.0933458	0.0790303	1.33389	0.219013	0.999804	-4.98707	160	1.65869	0.131553	0.945623	0.880899	NO
P13020-2	Isoform 2 of Gelsolin		0.355966	0.112935	1.04183	0.32799	0.999804	-5.28386	129	1.11186	0.295017	0.999788	0.530153	NO
P13405	Retinoblastoma-associated protein		-0.151589	0.0988964	-1.24482	0.248473	0.999804	-5.08267	14	-1.14083	0.283389	0.999788	0.547617	NO
P13439	Uridine 5'-monophosphate synthase		0.0808841	0.0336204	0.745266	0.477462	0.999804	-5.52791	56	0.811754	0.437874	0.999788	0.358651	NO
P13516	Acyl-CoA desaturase 1		0.564302	0.160988	3.62087	0.00678996	0.566586	-2.05277	7	3.19469	0.0109241	0.68292	1.96162	NO
P13597	Intercellular adhesion molecule 1		0.0130339	0.0943833	0.143416	0.889513	0.999804	-5.79161	13	0.117416	0.909109	0.999788	0.0413841	NO
P13864	DNA (cytosine-5)-methyltransferase 1		0.0711164	0.0642474	0.527935	0.61189	0.999804	-5.66201	49	0.566414	0.584958	0.999788	0.232875	NO
P14069	Protein S100-A6		-0.324679	0.134502	-0.739519	0.480755	0.999804	-5.53197	7	-0.763703	0.464593	0.999788	0.332927	NO
P14115	60S ribosomal protein L27a		0.0195353	0.0519338	0.170248	0.869048	0.999804	-5.78732	19	0.163187	0.873977	0.999788	0.0585	NO
P14131	40S ribosomal protein S16		-0.0914838	0.0435087	-1.04524	0.326504	0.999804	-5.28069	102	-1.20437	0.259162	0.999788	0.586428	NO
P14148	60S ribosomal protein L7		0.000721726	0.074081	0.0121345	0.990616	0.999804	-5.80206	205	0.0164058	0.987269	0.999788	0.00556469	NO
P14152	Malate dehydrogenase, cytoplasmic		-0.116135	0.0704267	-1.43687	0.188738	0.999804	-4.87172	125	-1.69711	0.123905	0.938617	0.90691	NO
P14206	40S ribosomal protein SA		-0.104117	0.0627093	-0.943757	0.372956	0.999804	-5.37167	119	-1.05685	0.318121	0.999788	0.497408	NO
P14211	Calreticulin		0.0487461	0.0911953	0.463393	0.655445	0.999804	-5.69372	149	0.523914	0.612994	0.999788	0.212544	NO
P14576	Signal recognition particle 54 kDa protein		0.00210153	0.0400321	0.0234887	0.981837	0.999804	-5.80185	106	0.0270032	0.979046	0.999788	0.00919671	NO
P14685	26S proteasome non-ATPase regulatory subunit 3		-0.0247915	0.0532406	-0.425519	0.68169	0.999804	-5.71051	157	-0.578488	0.577122	0.999788	0.238732	NO
P14733	Lamin-B1		0.0304385	0.0477545	0.472736	0.649048	0.999804	-5.68937	302	0.607369	0.558617	0.999788	0.252886	NO
P14869	60S acidic ribosomal protein P0		-0.0130647	0.0691684	-0.0804741	0.93784	0.999804	-5.79882	175	-0.0876805	0.932051	0.999788	0.0305605	NO
P14873	Microtubule-associated protein 1B		0.102249	0.0280997	0.708247	0.498932	0.999804	-5.55361	12	0.659148	0.526304	0.999788	0.278763	NO
P15327	Bisphosphoglycerate mutase		-0.0400133	0.0999152	-0.271831	0.792645	0.999804	-5.76447	2	-0.20531	0.841899	0.999788	0.0747402	NO
P15532	Nucleoside diphosphate kinase A		-0.0873659	0.0716461	-0.555224	0.593943	0.999804	-5.64745	28	-0.576443	0.578445	0.999788	0.237738	NO
P15535	Beta-1,4-galactosyltransferase 1		0.516767	0.131944	1.73641	0.120754	0.946754	-4.51221	8	1.74951	0.114132	0.938144	0.942592	NO
P15702	Leukosialin		0.0189378	0.0324398	0.144305	0.888833	0.999804	-5.79148	16	0.13756	0.893617	0.999788	0.0488488	NO
P15806	Transcription factor E2-alpha		0.130935	-0.0658157	0.631122	0.54559	0.999804	-5.60346	3	0.561519	0.588151	0.999788	0.230511	NO
P15864	Histone H1.2		-0.179174	0.0685304	-1.92653	0.0902526	0.923347	-4.27018	138	-2.21705	0.0538223	0.841564	1.26904	NO
P15920	V-type proton ATPase 116 kDa subunit a2		-0.0699577	0.102608	-0.421301	0.684642	0.999804	-5.7123	11	-0.399342	0.698952	0.999788	0.155553	NO
P16045	Galectin-1		-0.138269	0.0756307	-1.96455	0.0851085	0.922052	-4.22087	87	-2.35098	0.0432355	0.805062	1.36416	NO
P16110	Galectin-3		0.0868808	0.102044	0.347186	0.73742	0.999804	-5.74089	94	0.371815	0.718634	0.999788	0.143492	NO
P16254	Signal recognition particle 14 kDa protein		-0.0436269	0.0473231	-0.488862	0.638076	0.999804	-5.68167	30	-0.49273	0.634001	0.999788	0.19791	NO
P16330	2',3'-cyclic-nucleotide 3'-phosphodiesterase		0.105785	0.124525	0.767453	0.464888	0.999804	-5.51197	4	0.602022	0.562017	0.999788	0.250251	NO
P16332	Methylmalonyl-CoA mutase, mitochondrial		0.069454	0.06916	0.761079	0.468477	0.999804	-5.51659	92	0.866875	0.408527	0.999788	0.388779	NO
P16382	Interleukin-4 receptor subunit alpha		-0.392201	-0.0257007	-2.46113	0.0392896	0.772312	-3.56091	2	-1.93009	0.0856604	0.89676	1.06722	NO
P16460	Argininosuccinate synthase		-0.15245	0.0741785	-1.57486	0.15399	0.983532	-4.71007	92	-1.77883	0.108977	0.932858	0.962667	NO
P17012	Zinc finger X-chromosomal protein		0.0334761	0.0141119	0.107148	0.917313	0.999804	-5.79626	6	0.107226	0.916962	0.999788	0.0376488	NO
P17047	Lysosome-associated membrane glycoprotein 2		-0.141705	0.0739214	-0.871906	0.408698	0.999804	-5.43169	42	-0.926877	0.378176	0.999788	0.422306	NO
P17095	High mobility group protein HMG-I/HMG-Y		-0.0610021	0.101621	-0.875318	0.406947	0.999804	-5.42892	40	-0.925853	0.37868	0.999788	0.421728	NO
P17156	Heat shock-related 70 kDa protein 2		0.0594332	0.24394	0.10889	0.915975	0.999804	-5.79607	10	0.114087	0.911673	0.999788	0.0401608	NO
P17182	Alpha-enolase		0.0271827	0.0709937	0.18473	0.858044	0.999804	-5.78469	923	0.197931	0.847497	0.999788	0.0718617	NO
P17426	AP-2 complex subunit alpha-1		-0.0993212	0.0756493	-1.42608	0.19173	0.999804	-4.88404	90	-1.71704	0.120101	0.938539	0.920453	NO
P17427	AP-2 complex subunit alpha-2		0.112494	0.0760434	1.59849	0.148654	0.978256	-4.68166	87	1.91297	0.0880417	0.905409	1.05531	NO
P17433	Transcription factor PU.1		0.0163231	0.0440124	0.0762531	0.941093	0.999804	-5.79916	8	0.0735118	0.943007	0.999788	0.0254852	NO
P17439	Lysosomal acid glucosylceramidase		-0.0422221	0.069206	-0.346649	0.737809	0.999804	-5.74108	48	-0.372364	0.718239	0.999788	0.143731	NO
P17563	Methanethiol oxidase		0.453202	0.144481	0.913637	0.38765	0.999804	-5.39729	90	0.971871	0.356508	0.999788	0.44793	NO
P17665	Cytochrome c oxidase subunit 7C, mitochondrial		-0.243933	0.070166	-0.989886	0.35126	0.999804	-5.33119	11	-0.994885	0.345786	0.999788	0.461192	NO
P17742	Peptidyl-prolyl cis-trans isomerase A		0.269999	0.0272397	1.70285	0.127057	0.954981	-4.55398	245	1.85803	0.0961145	0.914874	1.01721	NO
P17751	Triosephosphate isomerase		0.0583442	0.118096	0.370413	0.720703	0.999804	-5.7325	205	0.404373	0.69538	0.999788	0.157778	NO
P17918	Proliferating cell nuclear antigen		-0.120921	0.077532	-2.00132	0.080401	0.915596	-4.17291	156	-2.66083	0.0260106	0.738967	1.58485	NO
P18155	Bifunctional methylenetetrahydrofolate dehydrogenase/cyclohydrolase, mitochondrial		-0.0165157	0.0218814	-0.212957	0.836694	0.999804	-5.77897	93	-0.25014	0.808096	0.999788	0.0925372	NO
P18242	Cathepsin D		-0.222329	0.0413422	-1.53276	0.163926	0.989886	-4.76018	74	-1.66368	0.130536	0.944153	0.88427	NO
P18293	Atrial natriuretic peptide receptor 1		0.396498	-0.0270567	2.30397	0.0502024	0.824145	-3.77172	2	1.86831	0.094553	0.910884	1.02432	NO
P18608	Non-histone chromosomal protein HMG-14		-0.0875572	0.00178283	-0.544449	0.600994	0.999804	-5.65328	16	-0.536625	0.604536	0.999788	0.218578	NO
P18760	Cofilin-1		-0.0506327	0.0146437	-0.488546	0.638291	0.999804	-5.68182	145	-0.55327	0.593554	0.999788	0.22654	NO
P19096	Fatty acid synthase		0.0524283	0.0514319	0.721297	0.491294	0.999804	-5.54468	501	0.859084	0.41259	0.999788	0.384481	NO
P19182	Interferon-related developmental regulator 1		0.127573	0.0262612	1.36291	0.210082	0.999804	-4.95506	31	1.3878	0.198591	0.992093	0.702041	NO
P19426	Negative elongation factor E		-0.019327	0.0142468	-0.157063	0.879092	0.999804	-5.78952	40	-0.166521	0.871428	0.999788	0.0597686	NO
P19536	Cytochrome c oxidase subunit 5B, mitochondrial		0.074839	0.0614505	0.654719	0.531042	0.999804	-5.58875	42	0.697105	0.503345	0.999788	0.298135	NO
P19783	Cytochrome c oxidase subunit 4 isoform 1, mitochondrial		0.222055	0.0795389	2.33452	0.0478663	0.822815	-3.73081	46	2.5161	0.0329791	0.787453	1.48176	NO
P20029	Endoplasmic reticulum chaperone BiP		0.0234624	0.0967161	0.262451	0.799615	0.999804	-5.76701	585	0.297109	0.773126	0.999788	0.11175	NO
P20060	Beta-hexosaminidase subunit beta		0.0515002	0.0842698	0.199038	0.847205	0.999804	-5.7819	36	0.21077	0.837762	0.999788	0.0768795	NO
P20065	Thymosin beta-4		-0.196136	0.0909485	-0.411123	0.69179	0.999804	-5.71654	23	-0.4345	0.674157	0.999788	0.171239	NO
P20108	Thioredoxin-dependent peroxide reductase, mitochondrial		-0.0776183	0.111406	-0.799721	0.446997	0.999804	-5.48808	48	-0.865092	0.409455	0.999788	0.387794	NO
P20152	Vimentin		0.153259	0.0802847	1.80322	0.109067	0.937046	-4.42814	639	2.04303	0.0714149	0.877738	1.14621	NO
P20491	High affinity immunoglobulin epsilon receptor subunit gamma		-0.0344773	0.0203978	-0.413361	0.690215	0.999804	-5.71561	30	-0.413699	0.688779	0.999788	0.16192	NO
P20664	DNA primase small subunit		0.0834285	0.0398044	1.17992	0.271971	0.999804	-5.14965	48	1.29878	0.226306	0.999788	0.645305	NO
P21107-2	Isoform 2 of Tropomyosin alpha-3 chain		0.0791496	0.0819003	0.417352	0.687411	0.999804	-5.71395	253	0.451519	0.662299	0.999788	0.178946	NO
P21126	Ubiquitin-like protein 4A		0.171872	0.107245	1.74419	0.119335	0.946754	-4.50248	25	1.71667	0.120172	0.938539	0.920198	NO
P21278	Guanine nucleotide-binding protein subunit alpha-11		0.0592752	0.0383843	0.673999	0.519333	0.999804	-5.57637	17	0.588125	0.57091	0.999788	0.243433	NO
P21279	Guanine nucleotide-binding protein G(q) subunit alpha		0.167613	0.0620983	1.7179	0.124193	0.95482	-4.53529	25	1.68843	0.125598	0.942807	0.901018	NO
P21460	Cystatin-C		-0.28246	-0.0369803	-1.41524	0.194776	0.999804	-4.89636	24	-1.46994	0.175649	0.978143	0.755353	NO
P21550	Beta-enolase		-0.0574215	0.0396472	-0.648989	0.534553	0.999804	-5.59236	23	-0.61605	0.553121	0.999788	0.25718	NO
P21956	Lactadherin		0.0170442	-0.0266992	0.200322	0.846234	0.999804	-5.78163	52	0.220098	0.830706	0.999788	0.0805525	NO
P21981	Protein-glutamine gamma-glutamyltransferase 2		0.175399	0.090348	1.39488	0.200613	0.999804	-4.91935	53	1.50513	0.16655	0.974171	0.778456	NO
P21995	Embigin		0.0479764	0.0872732	0.48087	0.643502	0.999804	-5.68551	61	0.529581	0.609215	0.999788	0.215229	NO
P22091	T-cell acute lymphocytic leukemia protein 1 homolog		-0.0154842	-0.0456093	-0.0464064	0.964125	0.999804	-5.80103	11	-0.0477767	0.962938	0.999788	0.0164018	NO
P22315	Ferrochelatase, mitochondrial		0.141457	0.053028	1.11916	0.295589	0.999804	-5.21015	26	1.13853	0.284297	0.999788	0.546228	NO
P22366	Myeloid differentiation primary response protein MyD88		-0.0388323	-0.0499426	-0.245039	0.812603	0.999804	-5.7715	10	-0.2271	0.82542	0.999788	0.0833249	NO
P22437	Prostaglandin G/H synthase 1		0.168304	0.0667533	0.725904	0.488615	0.999804	-5.54149	32	0.765803	0.463404	0.999788	0.334041	NO
P22518	Dual specificity protein kinase CLK1		-0.0209069	0.129679	-0.0955301	0.926247	0.999804	-5.79746	5	-0.0893362	0.930771	0.999788	0.0311571	NO
P22682	E3 ubiquitin-protein ligase CBL		0.16274	0.0042951	1.60486	0.147245	0.978256	-4.67397	50	1.73931	0.115976	0.938539	0.935631	NO
P22907	Porphobilinogen deaminase		0.283126	0.0308509	2.81816	0.0225891	0.722213	-3.08293	14	2.44109	0.0372979	0.787453	1.42832	NO
P23116	Eukaryotic translation initiation factor 3 subunit A		-0.0241134	0.0285475	-0.402809	0.697653	0.999804	-5.71993	368	-0.530199	0.608804	0.999788	0.215522	NO
P23249	Putative helicase MOV-10		-0.0158746	0.0854659	-0.138291	0.893433	0.999804	-5.79235	81	-0.152696	0.882006	0.999788	0.0545283	NO
P23298	Protein kinase C eta type		-0.0800782	0.0534674	-0.350858	0.734767	0.999804	-5.7396	5	-0.331106	0.748143	0.999788	0.126015	NO
P23591	GDP-L-fucose synthase		-0.0273104	0.0816272	-0.313934	0.761612	0.999804	-5.75199	24	-0.300071	0.770938	0.999788	0.11298	NO
P23780	Beta-galactosidase		0.116798	0.0471356	0.761437	0.468275	0.999804	-5.51633	27	0.787376	0.451298	0.999788	0.345536	NO
P23906	Interferon regulatory factor 2		0.0469518	0.11798	0.262984	0.799218	0.999804	-5.76687	5	0.233172	0.820845	0.999788	0.0857391	NO
P23949	mRNA decay activator protein ZFP36L2		0.0565679	0.117574	0.383466	0.711378	0.999804	-5.72756	10	0.349063	0.735069	0.999788	0.133672	NO
P24063	Integrin alpha-L		-0.0753727	0.0180038	-0.66402	0.525374	0.999804	-5.58282	23	-0.656633	0.527847	0.999788	0.277492	NO
P24270	Catalase		-0.261311	0.0716098	-1.70624	0.126406	0.954981	-4.54978	84	-1.85213	0.0970209	0.915826	1.01313	NO
P24369	Peptidyl-prolyl cis-trans isomerase B		0.0762514	0.0926759	0.563975	0.588249	0.999804	-5.64264	109	0.619201	0.551134	0.999788	0.258743	NO
P24527	Leukotriene A-4 hydrolase		0.0405766	0.034398	0.589937	0.571537	0.999804	-5.62797	113	0.726201	0.486171	0.999788	0.313211	NO
P24547	Inosine-5'-monophosphate dehydrogenase 2		-0.0175638	0.0592354	-0.171343	0.868214	0.999804	-5.78713	176	-0.194756	0.84991	0.999788	0.0706272	NO
P24604	Tyrosine-protein kinase Tec		-0.128539	0.0355722	-0.810088	0.44135	0.999804	-5.48023	13	-0.777394	0.456873	0.999788	0.340204	NO
P24668	Cation-dependent mannose-6-phosphate receptor		0.00846591	0.110407	0.0981014	0.924269	0.999804	-5.79721	36	0.102015	0.920981	0.999788	0.0357492	NO
P24788	Cyclin-dependent kinase 11B		0.0672003	0.0554366	1.06479	0.318093	0.999804	-5.26238	58	1.23406	0.248432	0.999788	0.604793	NO
P24860	G2/mitotic-specific cyclin-B1		-0.200417	0.0339983	-0.371117	0.720199	0.999804	-5.73224	8	-0.387498	0.707392	0.999788	0.15034	NO
P25206	DNA replication licensing factor MCM3		-0.0191682	0.0612268	-0.276245	0.789372	0.999804	-5.76325	196	-0.345907	0.737361	0.999788	0.13232	NO
P25444	40S ribosomal protein S2		-0.0064135	0.0892686	-0.0593588	0.954124	0.999804	-5.80033	108	-0.066487	0.948444	0.999788	0.0229885	NO
P25799	Nuclear factor NF-kappa-B p105 subunit		0.0371242	0.0425862	0.599632	0.565366	0.999804	-5.62233	35	0.606271	0.559314	0.999788	0.252344	NO
P25911	Tyrosine-protein kinase Lyn		0.11594	0.0449223	1.68269	0.130988	0.9642	-4.57891	59	1.92605	0.0862167	0.896798	1.06441	NO
P25911-2	Isoform 2 of Tyrosine-protein kinase Lyn		0.268072	0.0967077	1.20275	0.263504	0.999804	-5.12635	5	1.12931	0.287968	0.999788	0.540656	NO
P26039	Talin-1		0.0150649	0.0665283	0.20132	0.84548	0.999804	-5.78143	680	0.231269	0.822278	0.999788	0.0849812	NO
P26040	Ezrin		0.0487801	0.0807378	0.516151	0.619727	0.999804	-5.66809	70	0.576487	0.578416	0.999788	0.237759	NO
P26041	Moesin		-0.124761	0.0422443	-1.96948	0.0844613	0.918793	-4.21444	355	-2.52715	0.0323864	0.787453	1.48964	NO
P26043	Radixin		0.00441384	0.0617904	0.0741139	0.942742	0.999804	-5.79932	229	0.100096	0.922463	0.999788	0.0350512	NO
P26151	High affinity immunoglobulin gamma Fc receptor I		0.116691	0.0852549	1.10736	0.300361	0.999804	-5.22164	24	1.09184	0.30327	0.999788	0.518171	NO
P26231	Catenin alpha-1		0.014856	0.0435807	0.105555	0.918537	0.999804	-5.79643	40	0.111941	0.913327	0.999788	0.0393737	NO
P26323	Friend leukemia integration 1 transcription factor		0.0481462	0.0529059	0.457783	0.659302	0.999804	-5.69629	28	0.463051	0.65432	0.999788	0.184209	NO
P26350	Prothymosin alpha		0.086924	0.0997335	0.503781	0.628011	0.999804	-5.67433	125	0.546374	0.598091	0.999788	0.223233	NO
P26369	Splicing factor U2AF 65 kDa subunit		-0.13359	0.0380028	-1.64211	0.139245	0.974605	-4.62872	112	-1.92798	0.0859504	0.89676	1.06575	NO
P26443	Glutamate dehydrogenase 1, mitochondrial		0.139655	0.0842232	2.06683	0.0726345	0.890168	-4.08696	149	2.59914	0.0287788	0.772112	1.54093	NO
P26450	Phosphatidylinositol 3-kinase regulatory subunit alpha		0.254736	0.120293	2.72762	0.0259745	0.743534	-3.2036	31	2.77693	0.0215084	0.73872	1.66739	NO
P26516	26S proteasome non-ATPase regulatory subunit 7		-0.0732184	0.0263106	-0.869677	0.409845	0.999804	-5.43349	54	-0.960462	0.361914	0.999788	0.441395	NO
P26645	Myristoylated alanine-rich C-kinase substrate		0.178542	0.0347063	1.23364	0.252397	0.999804	-5.09438	8	1.08212	0.307337	0.999788	0.512385	NO
P26883	Peptidyl-prolyl cis-trans isomerase FKBP1A		0.0700634	0.0670798	0.525158	0.613732	0.999804	-5.66345	18	0.511667	0.621201	0.999788	0.206768	NO
P27046	Alpha-mannosidase 2		0.0839361	0.0174167	0.629452	0.546628	0.999804	-5.60448	66	0.683697	0.511383	0.999788	0.291254	NO
P27048	Small nuclear ribonucleoprotein-associated protein B		-0.136866	0.0775135	-1.85789	0.100307	0.926767	-4.35853	34	-1.89087	0.0912098	0.909804	1.03996	NO
P27512	Tumor necrosis factor receptor superfamily member 5		-0.121971	0.194967	-0.393267	0.704409	0.999804	-5.72373	3	-0.382747	0.71079	0.999788	0.148259	NO
P27546	Microtubule-associated protein 4		-0.0413282	0.0310861	-0.715611	0.494613	0.999804	-5.54859	161	-0.979688	0.352839	0.999788	0.452423	NO
P27601	Guanine nucleotide-binding protein subunit alpha-13		0.10503	0.0755164	0.886519	0.401236	0.999804	-5.41979	38	0.935491	0.373955	0.999788	0.42718	NO
P27612	Phospholipase A-2-activating protein		0.0233781	0.0698653	0.341406	0.741604	0.999804	-5.7429	133	0.424971	0.680837	0.999788	0.166957	NO
P27641	X-ray repair cross-complementing protein 5		-0.102333	0.0197027	-1.54367	0.161296	0.98718	-4.74725	40	-1.6322	0.137072	0.948279	0.863052	NO
P27659	60S ribosomal protein L3		0.00698001	0.0779145	0.120755	0.906867	0.999804	-5.79467	277	0.165389	0.872293	0.999788	0.0593375	NO
P27661	Histone H2AX		-0.236074	0.0282355	-1.76502	0.115612	0.944435	-4.47636	36	-1.85731	0.0962253	0.914874	1.01671	NO
P27773	Protein disulfide-isomerase A3		0.114192	0.0910803	1.52001	0.167049	0.990747	-4.77522	348	1.83356	0.099929	0.918608	1.00031	NO
P27808	Alpha-1,3-mannosyl-glycoprotein 2-beta-N-acetylglucosaminyltransferase		0.123601	0.0842159	0.907201	0.390844	0.999804	-5.40268	8	0.780061	0.455379	0.999788	0.341627	NO
P28033	CCAAT/enhancer-binding protein beta		0.0840389	0.0356997	0.727525	0.487675	0.999804	-5.54037	26	0.734246	0.481489	0.999788	0.317413	NO
P28063	Proteasome subunit beta type-8		0.118029	0.0908324	1.89912	0.0941459	0.926767	-4.30558	59	2.21553	0.0539559	0.841564	1.26796	NO
P28076	Proteasome subunit beta type-9		0.101714	0.114618	0.568009	0.585635	0.999804	-5.6404	24	0.586957	0.57166	0.999788	0.242862	NO
P28271	Cytoplasmic aconitate hydratase		0.013239	0.0578229	0.146112	0.887453	0.999804	-5.79121	106	0.167612	0.870595	0.999788	0.060184	NO
P28352	DNA-(apurinic or apyrimidinic site) endonuclease		-0.111422	0.032956	-1.45429	0.183997	0.999804	-4.85174	90	-1.70897	0.12163	0.938539	0.914961	NO
P28474	Alcohol dehydrogenase class-3		-0.0778564	0.01447	-1.37017	0.2079	0.999804	-4.947	53	-1.58568	0.147273	0.955693	0.831877	NO
P28574	Protein max		0.102225	0.0278087	0.834822	0.428075	0.999804	-5.46116	22	0.82821	0.428966	0.999788	0.367577	NO
P28650	Adenylosuccinate synthetase isozyme 1		-0.0402348	0.050556	-0.289741	0.779392	0.999804	-5.75938	27	-0.297948	0.772506	0.999788	0.112098	NO
P28658	Ataxin-10		-0.0637893	0.0744543	-0.60499	0.561972	0.999804	-5.61918	119	-0.68115	0.512919	0.999788	0.289951	NO
P28659	CUGBP Elav-like family member 1		-0.0029522	0.0988718	-0.0258971	0.979975	0.999804	-5.80179	25	-0.0259523	0.979862	0.999788	0.00883522	NO
P28665	Murinoglobulin-1		0.336825	0.0719123	1.88187	0.096679	0.926767	-4.32778	6	1.6999	0.123367	0.938539	0.9088	NO
P28667	MARCKS-related protein		0.12739	0.0843513	1.05556	0.322044	0.999804	-5.27106	28	1.07969	0.308362	0.999788	0.510939	NO
P28740-2	Isoform 2 of Kinesin-like protein KIF2A		0.115981	0.0735553	1.40879	0.196609	0.999804	-4.90366	38	1.47749	0.173663	0.978088	0.760293	NO
P28741	Kinesin-like protein KIF3A		-0.0440613	0.0231334	-0.555744	0.593604	0.999804	-5.64717	33	-0.565044	0.585851	0.999788	0.232213	NO
P28867	Protein kinase C delta type		-0.178026	0.0333363	-1.95148	0.0868445	0.922052	-4.23785	69	-2.18601	0.0566175	0.844351	1.24705	NO
P29037	TATA-box-binding protein		-0.0282986	-0.252523	-0.168946	0.870038	0.999804	-5.78754	15	-0.166275	0.871616	0.999788	0.0596749	NO
P29341	Polyadenylate-binding protein 1		0.085949	0.0701332	1.33494	0.218686	0.999804	-4.98593	303	1.71492	0.120501	0.938539	0.91901	NO
P29351	Tyrosine-protein phosphatase non-receptor type 6		0.0099679	0.066505	0.093451	0.927846	0.999804	-5.79766	185	0.105659	0.91817	0.999788	0.0370769	NO
P29391	Ferritin light chain 1		0.0422918	0.0798196	0.495879	0.633332	0.999804	-5.67824	46	0.536488	0.604627	0.999788	0.218513	NO
P29416	Beta-hexosaminidase subunit alpha		-0.0239343	0.057088	-0.156742	0.879337	0.999804	-5.78957	28	-0.162515	0.87449	0.999788	0.0582449	NO
P29452	Caspase-1		0.123032	0.0608413	1.33147	0.219774	0.999804	-4.98973	34	1.37544	0.202258	0.992874	0.694094	NO
P29595	NEDD8		-0.119154	0.0564514	-0.702402	0.502378	0.999804	-5.55757	31	-0.735899	0.480531	0.999788	0.318279	NO
P29758	Ornithine aminotransferase, mitochondrial		-0.028466	0.0770883	-0.350089	0.735323	0.999804	-5.73987	103	-0.40943	0.691797	0.999788	0.160021	NO
P30276	G2/mitotic-specific cyclin-B2		0.319584	0.0175115	1.10856	0.299875	0.999804	-5.22047	13	1.13874	0.284215	0.999788	0.546353	NO
P30415	NK-tumor recognition protein		-0.310154	0.0702385	-1.31239	0.225837	0.999804	-5.01052	4	-1.22997	0.24989	0.999788	0.602251	NO
P30416	Peptidyl-prolyl cis-trans isomerase FKBP4		0.037573	0.0456286	0.413791	0.689912	0.999804	-5.71543	149	0.478997	0.643364	0.999788	0.191543	NO
P30658	Chromobox protein homolog 2		-0.0597379	0.198113	-0.149059	0.885201	0.999804	-5.79077	3	-0.149938	0.88412	0.999788	0.0534889	NO
P30681	High mobility group protein B2		0.00559675	0.0389658	0.0718151	0.944514	0.999804	-5.79949	137	0.0858844	0.933439	0.999788	0.0299142	NO
P30993	C5a anaphylatoxin chemotactic receptor 1		-0.00309651	0.214723	-0.0113593	0.991215	0.999804	-5.80207	5	-0.0110722	0.991407	0.999788	0.00374784	NO
P30999	Catenin delta-1		0.141527	0.0451453	1.66784	0.133956	0.968523	-4.5972	65	1.87537	0.0934941	0.909804	1.02922	NO
P31001	Desmin		-0.148737	0.0967829	-1.4499	0.185184	0.999804	-4.8568	58	-1.58816	0.146713	0.955693	0.833533	NO
P31041	T-cell-specific surface glycoprotein CD28		-0.0619333	0.0934463	-0.415153	0.688955	0.999804	-5.71487	10	-0.379022	0.713459	0.999788	0.146631	NO
P31324	cAMP-dependent protein kinase type II-beta regulatory subunit		-0.12476	0.0392554	-1.09439	0.30568	0.999804	-5.23417	22	-1.07532	0.31021	0.999788	0.508344	NO
P31750	RAC-alpha serine/threonine-protein kinase		0.0102085	0.0537531	0.0964598	0.925531	0.999804	-5.79737	21	0.0929041	0.928015	0.999788	0.032445	NO
P31786	Acyl-CoA-binding protein		0.182256	0.057818	1.55501	0.158606	0.98718	-4.73378	51	1.67836	0.127585	0.944153	0.894199	NO
P31938	Dual specificity mitogen-activated protein kinase kinase 1		0.00710667	0.087674	0.0772188	0.940348	0.999804	-5.79908	63	0.0858372	0.933475	0.999788	0.0298973	NO
P31996	Macrosialin		-0.091573	0.157418	-0.455729	0.660717	0.999804	-5.69722	13	-0.453185	0.661144	0.999788	0.179704	NO
P32020	Sterol carrier protein 2		0.0666569	0.0760016	0.809876	0.441465	0.999804	-5.48039	77	0.92765	0.377796	0.999788	0.422743	NO
P32037	Solute carrier family 2, facilitated glucose transporter member 3		0.240924	0.0561527	1.07258	0.314786	0.999804	-5.255	3	0.975848	0.354638	0.999788	0.450215	NO
P32067	Lupus La protein homolog		-0.137202	0.0634538	-1.90361	0.0934975	0.926061	-4.29979	178	-2.34753	0.0434805	0.805062	1.36171	NO
P32233	Developmentally-regulated GTP-binding protein 1		0.0767114	0.077769	1.08356	0.310174	0.999804	-5.24455	68	1.2598	0.239426	0.999788	0.620828	NO
P32261	Antithrombin-III		0.810487	0.0757553	1.25546	0.244786	0.999804	-5.07146	9	1.31881	0.219801	0.999788	0.657969	NO
P32883-2	Isoform 2B of GTPase KRas		-0.181838	0.109324	-1.39136	0.201637	0.999804	-4.92331	6	-1.12801	0.288486	0.999788	0.539875	NO
P32921	Tryptophan--tRNA ligase, cytoplasmic		-0.199912	-0.00047964	-2.02415	0.0776068	0.915596	-4.14303	96	-2.28405	0.0482416	0.8117	1.31658	NO
P33174	Chromosome-associated kinesin KIF4		0.105781	0.0643781	0.977286	0.357089	0.999804	-5.34239	106	1.09391	0.302405	0.999788	0.519412	NO
P33215	Protein NEDD1		0.0770326	0.14275	0.805345	0.443928	0.999804	-5.48383	26	0.795492	0.446799	0.999788	0.349888	NO
P33609	DNA polymerase alpha catalytic subunit		0.0623219	0.0566825	0.686524	0.511813	0.999804	-5.56816	76	0.77446	0.45852	0.999788	0.338641	NO
P33610	DNA primase large subunit		0.0476301	0.0347999	0.324897	0.753604	0.999804	-5.74845	35	0.34175	0.740384	0.999788	0.130543	NO
P33611	DNA polymerase alpha subunit B		-0.087415	0.0690325	-0.860675	0.4145	0.999804	-5.44072	45	-0.923866	0.379659	0.999788	0.420606	NO
P34022	Ran-specific GTPase-activating protein		-0.105392	0.0342778	-1.11719	0.296381	0.999804	-5.21207	56	-1.22745	0.250788	0.999788	0.600693	NO
P34884	Macrophage migration inhibitory factor		-0.0924411	0.0781164	-0.496346	0.633017	0.999804	-5.67801	19	-0.505566	0.62531	0.999788	0.203905	NO
P34960	Macrophage metalloelastase		0.338052	0.12655	1.84031	0.103049	0.926767	-4.38099	6	1.67408	0.12844	0.944153	0.8913	NO
P35235-1	Isoform 2 of Tyrosine-protein phosphatase non-receptor type 11		-0.0416273	0.0947004	-0.384113	0.710917	0.999804	-5.72731	34	-0.399687	0.698707	0.999788	0.155705	NO
P35276	Ras-related protein Rab-3D		0.103545	0.0569502	0.611065	0.558138	0.999804	-5.61558	19	0.61736	0.552295	0.999788	0.257829	NO
P35278	Ras-related protein Rab-5C		0.0285986	0.0829503	0.349319	0.735879	0.999804	-5.74014	96	0.406404	0.69394	0.999788	0.158678	NO
P35279	Ras-related protein Rab-6A		-0.229932	0.0656807	-0.61442	0.556028	0.999804	-5.61358	4	-0.618234	0.551743	0.999788	0.258263	NO
P35279-2	Isoform 2 of Ras-related protein Rab-6A		-0.00585936	0.0050071	-0.0672125	0.948064	0.999804	-5.79982	37	-0.0702584	0.945524	0.999788	0.0243273	NO
P35282	Ras-related protein Rab-21		0.0165131	0.0637015	0.108749	0.916083	0.999804	-5.79608	25	0.111658	0.913545	0.999788	0.0392699	NO
P35285	Ras-related protein Rab-22A		-0.0812317	0.015539	-0.688738	0.510491	0.999804	-5.5667	21	-0.675063	0.516601	0.999788	0.286844	NO
P35290	Ras-related protein Rab-24		0.0904046	0.0893847	1.30195	0.229215	0.999804	-5.02182	22	1.14769	0.280687	0.999788	0.551777	NO
P35293	Ras-related protein Rab-18		-0.116252	0.0887279	-1.27083	0.239545	0.999804	-5.05518	59	-1.40589	0.193327	0.986968	0.713707	NO
P35486	Pyruvate dehydrogenase E1 component subunit alpha, somatic form, mitochondrial		0.0372894	0.0595113	0.578058	0.57915	0.999804	-5.63476	39	0.606518	0.559157	0.999788	0.252466	NO
P35550	rRNA 2'-O-methyltransferase fibrillarin		-0.0165482	0.0372417	-0.254587	0.805473	0.999804	-5.76908	110	-0.31938	0.756727	0.999788	0.121061	NO
P35564	Calnexin		-0.0190609	0.0342053	-0.283856	0.783738	0.999804	-5.76109	216	-0.360393	0.726866	0.999788	0.138546	NO
P35585	AP-1 complex subunit mu-1		-0.0543543	0.049834	-0.643553	0.537897	0.999804	-5.59577	79	-0.735445	0.480794	0.999788	0.318041	NO
P35700	Peroxiredoxin-1		-0.0270909	0.098569	-0.279818	0.786725	0.999804	-5.76224	291	-0.320513	0.755896	0.999788	0.121538	NO
P35761	Dual specificity protein kinase TTK		0.255084	0.0271332	1.27098	0.239492	0.999804	-5.05502	32	1.33814	0.213674	0.999788	0.670247	NO
P35821	Tyrosine-protein phosphatase non-receptor type 1		-0.0443956	0.0959024	-0.479576	0.644383	0.999804	-5.68613	52	-0.524016	0.612926	0.999788	0.212592	NO
P35831	Tyrosine-protein phosphatase non-receptor type 12		-0.0137849	0.0253408	-0.169835	0.869362	0.999804	-5.78739	23	-0.15826	0.877746	0.999788	0.0566312	NO
P35979	60S ribosomal protein L12		0.122068	0.0720471	1.29054	0.232958	0.999804	-5.03411	83	1.45532	0.179556	0.978353	0.745799	NO
P35991	Tyrosine-protein kinase BTK		0.0800858	0.0227027	1.04354	0.327246	0.999804	-5.28228	64	1.18759	0.26539	0.999788	0.576116	NO
P36371	Antigen peptide transporter 2		-0.0351887	0.0458753	-0.268321	0.795251	0.999804	-5.76543	15	-0.253115	0.805866	0.999788	0.0937372	NO
P36552	Oxygen-dependent coproporphyrinogen-III oxidase, mitochondrial		0.0041037	0.121874	0.0411989	0.968148	0.999804	-5.80127	18	0.0378457	0.970637	0.999788	0.0129432	NO
P36916	Guanine nucleotide-binding protein-like 1		0.0199379	0.0165322	0.207367	0.840911	0.999804	-5.78017	17	0.185936	0.856618	0.999788	0.0672126	NO
P38060	Hydroxymethylglutaryl-CoA lyase, mitochondrial		0.0155848	0.0672143	0.140644	0.891633	0.999804	-5.79202	45	0.150696	0.883539	0.999788	0.0537741	NO
P38647	Stress-70 protein, mitochondrial		-0.0694907	0.0549577	-0.888892	0.400034	0.999804	-5.41784	527	-1.03683	0.326869	0.999788	0.485626	NO
P39054	Dynamin-2		0.0897526	-0.050262	0.292093	0.777657	0.999804	-5.75868	9	0.296621	0.773487	0.999788	0.111547	NO
P39098	Mannosyl-oligosaccharide 1,2-alpha-mannosidase IB		-0.0936206	-0.0212361	-0.29198	0.77774	0.999804	-5.75872	8	-0.296219	0.773785	0.999788	0.11138	NO
P39688-2	Isoform 2 of Tyrosine-protein kinase Fyn		-0.122754	0.00264841	-0.888373	0.400296	0.999804	-5.41827	15	-0.846904	0.418998	0.999788	0.377788	NO
P40124	Adenylyl cyclase-associated protein 1		0.106647	0.0802606	1.24456	0.248564	0.999804	-5.08294	185	1.46232	0.177677	0.978143	0.750368	NO
P40142	Transketolase		0.0062505	0.0500499	0.097274	0.924905	0.999804	-5.79729	388	0.123243	0.904623	0.999788	0.0435323	NO
P40201	Chromodomain-helicase-DNA-binding protein 1		0.177548	0.0534373	1.75979	0.116537	0.945277	-4.48293	42	1.87539	0.0934916	0.909804	1.02923	NO
P40237	CD82 antigen		-0.159258	0.00073207	-1.08528	0.309457	0.999804	-5.24291	11	-1.00069	0.343118	0.999788	0.464556	NO
P40240	CD9 antigen		0.159044	-0.0963905	0.642341	0.538644	0.999804	-5.59652	11	0.645902	0.534463	0.999788	0.272082	NO
P40336	Vacuolar protein sorting-associated protein 26A		-0.0199194	0.0708708	-0.206453	0.841602	0.999804	-5.78036	67	-0.229452	0.823647	0.999788	0.0842588	NO
P40694	DNA-binding protein SMUBP-2		-0.0900423	0.00610611	-1.16328	0.27828	0.999804	-5.16643	22	-1.05799	0.317628	0.999788	0.498082	NO
P41105	60S ribosomal protein L28		0.087051	0.109453	1.0633	0.318726	0.999804	-5.26378	65	1.20108	0.260373	0.999788	0.584404	NO
P41230	Lysine-specific demethylase 5C		0.0823673	0.0789555	0.936341	0.376535	0.999804	-5.37804	22	0.878347	0.402595	0.999788	0.395131	NO
P41241	Tyrosine-protein kinase CSK		0.0383232	0.059133	0.577152	0.579733	0.999804	-5.63527	54	0.654034	0.529445	0.999788	0.276179	NO
P41251	Natural resistance-associated macrophage protein 1		-0.563526	-0.00324115	-3.00495	0.0169705	0.712851	-2.83608	5	-2.70283	0.0242809	0.73872	1.61474	NO
P41274	Tumor necrosis factor ligand superfamily member 9		0.0308178	0.0890641	0.175378	0.865147	0.999804	-5.78641	4	0.151424	0.882981	0.999788	0.0540486	NO
P42082	T-lymphocyte activation antigen CD86		-0.17513	0.0847	-1.15122	0.282931	0.999804	-5.1785	11	-1.07066	0.312194	0.999788	0.505575	NO
P42125	Enoyl-CoA delta isomerase 1, mitochondrial		-0.0287223	0.0549265	-0.266629	0.796508	0.999804	-5.76589	48	-0.287379	0.780329	0.999788	0.107722	NO
P42128	Forkhead box protein K1		-0.0345784	0.0683655	-0.486959	0.639367	0.999804	-5.68259	18	-0.401248	0.697597	0.999788	0.156395	NO
P42208	Septin-2		-2.38126e-05	0.0612886	-0.000341981	0.999736	0.999894	-5.80213	101	-0.000415855	0.999677	0.999839	0.000140184	NO
P42227	Signal transducer and activator of transcription 3		0.104934	0.0867777	1.6373	0.140256	0.974605	-4.63459	72	1.96477	0.0810206	0.89676	1.0914	NO
P42232	Signal transducer and activator of transcription 5B		-0.0381395	0.0314349	-0.406424	0.695101	0.999804	-5.71846	27	-0.403471	0.696019	0.999788	0.157379	NO
P42567	Epidermal growth factor receptor substrate 15		0.0151963	0.0539092	0.214683	0.835394	0.999804	-5.7786	71	0.250968	0.807475	0.999788	0.0928709	NO
P42669	Transcriptional activator protein Pur-alpha		-0.0593808	0.0495821	-0.615272	0.555493	0.999804	-5.61307	33	-0.63412	0.541782	0.999788	0.266175	NO
P42932	T-complex protein 1 subunit theta		-0.00871375	0.0774953	-0.122111	0.905827	0.999804	-5.7945	313	-0.150334	0.883817	0.999788	0.0536378	NO
P43024	Cytochrome c oxidase subunit 6A1, mitochondrial		0.153956	-0.0619714	0.959201	0.365584	0.999804	-5.35828	5	0.82152	0.432573	0.999788	0.363941	NO
P43247	DNA mismatch repair protein Msh2		-0.0455577	0.0827382	-0.683418	0.513672	0.999804	-5.57021	143	-0.862719	0.410691	0.999788	0.386485	NO
P43274	Histone H1.4		-0.193554	0.0950977	-1.01252	0.34097	0.999804	-5.31079	236	-1.09518	0.30188	0.999788	0.520165	NO
P43275	Histone H1.1		-0.294361	-0.0392256	-1.48014	0.177157	0.999804	-4.82186	7	-1.39152	0.197499	0.992093	0.704436	NO
P43276	Histone H1.5		-0.0707971	0.0610242	-0.853996	0.417977	0.999804	-5.44605	115	-0.999638	0.343602	0.999788	0.463944	NO
P43346	Deoxycytidine kinase		0.265694	0.14294	2.73648	0.0256214	0.743534	-3.19177	16	2.42208	0.038479	0.787453	1.41478	NO
P45376	Aldo-keto reductase family 1 member B1		-0.0292417	0.0706531	-0.348801	0.736253	0.999804	-5.74032	88	-0.401925	0.697117	0.999788	0.156695	NO
P45377	Aldose reductase-related protein 2		-0.014496	0.0264303	-0.0610575	0.952813	0.999804	-5.80023	6	-0.0587609	0.954427	0.999788	0.0202575	NO
P45481	Histone lysine acetyltransferase CREBBP		0.025704	0.075802	0.231691	0.822602	0.999804	-5.77474	25	0.231484	0.822116	0.999788	0.085067	NO
P45591	Cofilin-2		0.0161614	0.0807962	0.212448	0.837078	0.999804	-5.77909	61	0.240701	0.81518	0.999788	0.0887462	NO
P45700	Mannosyl-oligosaccharide 1,2-alpha-mannosidase IA		0.354055	0.128005	1.373	0.207053	0.999804	-4.94385	9	1.37016	0.203843	0.992874	0.690704	NO
P45878	Peptidyl-prolyl cis-trans isomerase FKBP2		-0.00557563	0.113029	-0.0504976	0.960966	0.999804	-5.80083	25	-0.0504251	0.960885	0.999788	0.0173286	NO
P45952	Medium-chain specific acyl-CoA dehydrogenase, mitochondrial		-0.00326238	0.0534623	-0.0284226	0.978022	0.999804	-5.80172	87	-0.0314558	0.975593	0.999788	0.0107315	NO
P46061	Ran GTPase-activating protein 1		0.156414	0.0798956	1.19918	0.264816	0.999804	-5.13002	147	1.32482	0.217881	0.999788	0.661782	NO
P46460	Vesicle-fusing ATPase		-0.0800806	0.0760898	-1.26686	0.24089	0.999804	-5.0594	113	-1.61146	0.141538	0.948532	0.849127	NO
[truncated: 4,190 more rows]

## Sheet: LowerInMS26Et3TreatedCells
Uniprot ID	Info	Gene Name
A0A0G2JFJ6	Integrator complex subunit 3	Cpd
A0A1W2P7A1	40S ribosomal protein S12	Cyp51a1
A0A2I3BRT6	ORC ubiquitin ligase 1	Cyth4
A0A3Q4EGL6	Sulfhydryl oxidase	Dapk3
B2M1R6	Heterogeneous nuclear ribonucleoprotein K	Dhrs9
F6QB26	Growth arrest-specific protein 7	Gas7
F8VQ29	IQ motif-containing GTPase-activating protein 3	Gatad2b
F8WHM5	Golgi apparatus protein 1 (Fragment)	Gfer
G3X8Y8	Toll-like receptor 2	Glg1
O08795	Glucosidase 2 subunit beta	Grk2
O54784	Death-associated protein kinase 3	Hnrnpk
O89001	Carboxypeptidase D	Ints3
P04184	Thymidine kinase, cytosolic	Iqgap3
P17809	Solute carrier family 2, facilitated glucose transporter member 1	Irf8
P23611	Interferon regulatory factor 8	Ivns1abp
P49138	MAP kinase-activated protein kinase 2	Lrpap1
P54116	Stomatin	Mapkapk2
P55302	Alpha-2-macroglobulin receptor-associated protein	Micall2
P58021	Transmembrane 9 superfamily member 2	Nfatc2
P63147	Ubiquitin-conjugating enzyme E2 B	Obi1
Q3TDK6	Protein rogdi homolog	Prkcsh
Q3TN34	MICAL-like protein 2	Rcn2
Q58NB6	Dehydrogenase/reductase SDR family member 9	Rogdi
Q60591	Nuclear factor of activated T-cells, cytoplasmic 2	Rps12
Q62351	Transferrin receptor protein 1	Slc2a1
Q80YW0	Cytohesin-4	Stom
Q8BP92	Reticulocalbin-2	Tfrc
Q8K0C4	Lanosterol 14-alpha demethylase	Tk1
Q8VHR5	Transcriptional repressor p66-beta	Tlr2
Q920Q8	Influenza virus NS1A-binding protein homolog	Tm9sf2
Q99MK8	Beta-adrenergic receptor kinase 1	Ube2b

## Sheet: HigherInMS26Et3TreatedCells
Uniprot ID	Info	Gene Name
A0A140T8J4	Heme-binding protein 1	1810009J06Rik
A0A2I3BQZ9	Amyloid-beta A4 protein	Akirin2
A2A5R2	Brefeldin A-inhibited guanine nucleotide-exchange protein 2	App
B1AXD8	Akirin-2	Arfgef2
E9PZF4	Nebulin-related-anchoring protein	Atl2
F8WIP8	Osteopontin	Atp6ap1
G3UZ26	Serine hydroxymethyltransferase (Fragment)	Bag2
K3W4L3	Prosaposin	Cdc40
O35114	Lysosome membrane protein 2	Ctsb
O55042	Alpha-synuclein	Dhrs3
O70591	Prefoldin subunit 2	Dnajb4
O88508	DNA (cytosine-5)-methyltransferase 3A	Dnmt3a
O88630	Golgi SNAP receptor complex member 1	Eif5
O88876	Short-chain dehydrogenase/reductase 3	Fnip2
O88878	AN1-type zinc finger protein 5	Gosr1
P10605	Cathepsin B	Gtf2e1
P14901	Heme oxygenase 1	Hebp1
P34902	Cytokine receptor common subunit gamma	Hmgn5
P37040	NADPH--cytochrome P450 reductase	Hmox1
P43883	Perilipin-2	Il2rg
P59325	Eukaryotic translation initiation factor 5	Irgq
P60060	Protein transport protein Sec61 subunit gamma	Mcm2
P97310	DNA replication licensing factor MCM2	Mesd
Q3U1C4	SECIS-binding protein 2	NARS1
Q4FE56	Ubiquitinyl hydrolase 1	Nudt16l1
Q5IRJ6	Zinc transporter 9	Pacc1
Q5U405	Transmembrane protease serine 13	Pfdn2
Q640M1	U3 small nucleolar RNA-associated protein 14 homolog A	Plin2
Q64337	Sequestosome-1	Por
Q68FG3	Protein SPT2 homolog	Prkab1
Q6PA06	Atlastin-2	Prss1
Q80TD3	Folliculin-interacting protein 2	Psap
Q8BGB2	Tetratricopeptide repeat protein 7A	Scarb2
Q8BN82	Sialin	Sec61g
Q8BP47	Asparagine--tRNA ligase, cytoplasmic	Secisbp2
Q8K1H7	T-complex protein 11-like protein 2	Shmt1
Q8R2I1	GDP-fucose transporter 1	Slc17a5
Q8VHN8	Tudor-interacting repair regulator protein	Slc30a9
Q8VIM9	Immunity-related GTPase family Q protein	Slc35c1
Q91YN9	BAG family molecular chaperone regulator 2	Snca
Q9CPN7	RIKEN cDNA 1810009J06 gene	Spp1
Q9D0D5	General transcription factor IIE subunit 1	Spty2d1
Q9D3D0	Alpha-tocopherol transfer protein-like	Sqstm1
Q9D5K4-2	Isoform 2 of S100P-binding protein	Tcp11l2
Q9D771	Proton-activated chloride channel	Tfg
Q9D832	DnaJ homolog subfamily B member 4	Tmprss13
Q9DC48	Pre-mRNA-processing factor 17	Try5
Q9ERE7	LRP chaperone MESD	Ttc7a
Q9JL35	High mobility group nucleosome-binding domain-containing protein 5	Ttpal
Q9QUK9	TESP4	Usp9x
Q9R078	5'-AMP-activated protein kinase subunit beta-1	Utp14a
Q9R1Q9	V-type proton ATPase subunit S1	Zfand5
Q9Z1A1	TFG protein
Q9Z1R9	Protease, serine 1 (trypsin 1)
