# Supplementary material for: A Broad Spectrum Antiparasitic Activity of Organotin (IV) Derivatives and Its Untargeted Proteomic Profiling Using Leishmania donovani
Source: Pathogens. 2022 Nov 26;11(12):1424. doi: 10.3390/pathogens11121424 (PMC9785441; doi:10.3390/pathogens11121424)
Supplement: Supplementary file 1 [file pathogens-11-01424-s001.zip › Proteomics Infected cells with MS26Et3.xlsx]

## Sheet: Sheet1
Master.Protein.Accession	Protein.Name	Gene.Name	logFC	AveExpr	t	P.Value	adj.P.Val	B	count	sca.t	sca.P.Value	sca.adj.pval	log.sca.pval	diffexpressed
A0A0A6YWG7	Cyclic nucleotide ras GEF		-1.768	0.148915	-3.32506	0.0104818	0.165489	-2.76093	10	-3.48137	0.00692362	0.128924	2.15967	Higher in Infected Cells w/MS26ET3
A0A0R4J023	Methylglutaconyl-CoA hydratase, mitochondrial		-0.438225	-0.00674709	-4.49973	0.00200982	0.0802501	-1.09262	13	-3.7843	0.00432035	0.100976	2.36448	Higher in Infected Cells w/MS26ET3
A0A0R4J024	DNA repair protein XRCC4		-0.354706	0.124209	-4.33002	0.00252015	0.0906814	-1.32129	13	-3.39011	0.00799774	0.136834	2.09703	Higher in Infected Cells w/MS26ET3
A0A0R4J175	Bromodomain-containing protein 9		-0.734285	0.0962271	-3.6538	0.00647423	0.136289	-2.27531	7	-3.44273	0.00735868	0.132392	2.1332	Higher in Infected Cells w/MS26ET3
A0A0R4J2D3	Transport and Golgi organization protein 1 homolog		-0.253318	0.0245896	-3.0445	0.0159801	0.193787	-3.18374	91	-3.52006	0.00651483	0.127273	2.1861	Higher in Infected Cells w/MS26ET3
A0A0U1RP06	DNA repair protein-complementing XP-C cells homolog (Fragment)		-0.853894	-0.0942313	-5.95791	0.000340802	0.0395701	0.684377	4	-4.7553	0.00103646	0.053099	2.98445	Higher in Infected Cells w/MS26ET3
A0A0U1RP81	MICOS complex subunit MIC60		-0.54463	0.0296292	-4.9805	0.0010833	0.0625709	-0.469658	6	-3.7196	0.00477358	0.108219	2.32116	Higher in Infected Cells w/MS26ET3
A0A140LJ16	WD repeat domain phosphoinositide-interacting protein 4 (Fragment)		-0.558827	0.0240414	-5.3195	0.000714734	0.0531227	-0.0525299	8	-4.11686	0.00261016	0.0824197	2.58333	Higher in Infected Cells w/MS26ET3
A0A140T8J4	Heme-binding protein 1		-0.611845	0.0214876	-5.62348	0.000498965	0.0475091	0.306136	18	-5.27402	0.00051114	0.0397285	3.29146	Higher in Infected Cells w/MS26ET3
A0A2I3BQZ9	Amyloid-beta A4 protein		-0.460617	-0.0436144	-4.0992	0.00345182	0.103204	-1.63944	17	-3.82516	0.0040577	0.0999337	2.39172	Higher in Infected Cells w/MS26ET3
A0A338P6U4	Presenilins-associated rhomboid-like protein, mitochondrial		-0.361328	0.0433683	-5.2929	0.000738018	0.0531227	-0.0846117	24	-4.78489	0.000994458	0.053099	3.00241	Higher in Infected Cells w/MS26ET3
A0A589P973	Neuron navigator 1		-0.498413	0.0656752	-5.39307	0.000654444	0.0525448	0.0355907	7	-3.79785	0.00423128	0.100721	2.37353	Higher in Infected Cells w/MS26ET3
A0A5F8MP92	Exocyst complex component		-0.335287	0.0396786	-4.71423	0.00151914	0.0693406	-0.810133	17	-3.80062	0.00421336	0.100721	2.37537	Higher in Infected Cells w/MS26ET3
A2A791	Zinc finger MYM-type protein 4		-0.407994	0.0288744	-3.41419	0.00918537	0.15537	-2.62808	22	-3.3765	0.00817223	0.136834	2.08766	Higher in Infected Cells w/MS26ET3
A2AVJ7	Ribosome-binding protein 1		-0.257032	0.0981316	-3.44103	0.0088292	0.15537	-2.58824	541	-4.04513	0.0029061	0.0863631	2.53669	Higher in Infected Cells w/MS26ET3
B2RQG2	PHD finger protein 3		-0.282149	0.0219642	-3.10161	0.0146552	0.187112	-3.09719	98	-3.54447	0.00626998	0.127273	2.20273	Higher in Infected Cells w/MS26ET3
B2RX14	Terminal uridylyltransferase 4		-0.340694	0.0468753	-3.93457	0.00434074	0.111937	-1.87122	29	-3.92564	0.00348103	0.0930393	2.45829	Higher in Infected Cells w/MS26ET3
B2RY04	Dedicator of cytokinesis protein 5		-0.48409	0.0932178	-4.51083	0.00198059	0.0795968	-1.07783	8	-3.52566	0.0064578	0.127273	2.18992	Higher in Infected Cells w/MS26ET3
B7ZNX6	Erbb2ip protein		-0.262438	0.035283	-3.18581	0.0129077	0.175986	-2.96999	48	-3.47241	0.00702209	0.129731	2.15353	Higher in Infected Cells w/MS26ET3
B8JJC1	Tyrosyl-DNA phosphodiesterase 1		-0.555785	0.0597763	-5.02815	0.00102079	0.0618023	-0.409925	10	-4.16685	0.00242294	0.0814977	2.61566	Higher in Infected Cells w/MS26ET3
D3YTU2	2-oxoglutarate and iron-dependent oxygenase domain-containing protein 1		-0.323903	0.0759091	-4.34429	0.00247225	0.0900045	-1.30189	15	-3.41516	0.00768658	0.133879	2.11427	Higher in Infected Cells w/MS26ET3
D3YWX2	YLP motif-containing protein 1		-0.225553	0.0172232	-3.59376	0.00706216	0.142081	-2.36306	63	-4.23789	0.00218107	0.078137	2.66133	Higher in Infected Cells w/MS26ET3
D3YXK2	Scaffold attachment factor B1		-0.409508	0.0283503	-4.31766	0.00256244	0.0911566	-1.33811	102	-4.91038	0.000835609	0.0507113	3.078	Higher in Infected Cells w/MS26ET3
D3Z558	Protein DGCR6		-0.693643	0.0370838	-3.58985	0.00710242	0.142081	-2.3688	5	-3.25566	0.0099072	0.150701	2.00405	Higher in Infected Cells w/MS26ET3
D3Z769	Protein lin-37 homolog (Fragment)		-0.785318	0.0304996	-5.36065	0.000680295	0.0531227	-0.00313537	3	-4.18472	0.0023595	0.0802361	2.62718	Higher in Infected Cells w/MS26ET3
E9PWW9	Remodeling and spacing factor 1		-0.363527	0.0382489	-3.31929	0.0105721	0.16577	-2.76956	33	-3.44302	0.00735538	0.132392	2.1334	Higher in Infected Cells w/MS26ET3
E9PY48	Condensin-2 complex subunit H2		-0.960387	0.0381877	-4.53901	0.00190845	0.0775514	-1.04036	15	-4.58894	0.00131101	0.0601027	2.88239	Higher in Infected Cells w/MS26ET3
E9Q1P8	Interferon regulatory factor 2-binding protein 2		-0.325747	0.0234608	-5.29272	0.000738173	0.0531227	-0.0848226	39	-5.54708	0.000357772	0.033686	3.44639	Higher in Infected Cells w/MS26ET3
E9Q467	ATP-binding cassette, sub-family C (CFTR/MRP), member 4		-0.283158	-0.00584906	-4.28043	0.00269459	0.0922619	-1.38896	35	-4.35289	0.00184247	0.0718141	2.7346	Higher in Infected Cells w/MS26ET3
E9Q4Y4	Centrosomal protein 192		-0.693094	0.00943366	-5.05856	0.000982959	0.0608354	-0.37199	14	-4.76506	0.0010224	0.053099	2.99038	Higher in Infected Cells w/MS26ET3
E9Q517	Sodium- and chloride-dependent glycine transporter 1		-1.04497	-0.128591	-7.62417	6.20997e-05	0.0167102	2.33497	5	-6.14394	0.000169959	0.0256555	3.76966	Higher in Infected Cells w/MS26ET3
E9Q6A7	Bromodomain PHD finger transcription factor		-0.307048	0.0676654	-4.2152	0.00294413	0.0953558	-1.47853	36	-4.34833	0.00185478	0.0718141	2.73171	Higher in Infected Cells w/MS26ET3
E9Q8I7	Nuclear transcription factor, X-box-binding-like 1		-0.36742	0.0620443	-3.65944	0.00642175	0.13611	-2.26709	17	-3.32092	0.00892721	0.142032	2.04928	Higher in Infected Cells w/MS26ET3
E9QMI6	Pre-mRNA-processing factor 40 homolog B (Fragment)		-0.847145	-0.0728282	-3.69657	0.00608741	0.129914	-2.21308	3	-3.38085	0.00811602	0.136834	2.09066	Higher in Infected Cells w/MS26ET3
F2Z3U3	Ras association (RalGDS/AF-6) and pleckstrin homology domains 1		-0.409768	0.0533358	-5.56732	0.000532717	0.0477824	0.240952	14	-4.24873	0.00214647	0.0776871	2.66828	Higher in Infected Cells w/MS26ET3
F6Z9A1	Sentrin-specific protease 6		-1.16807	0.0631894	-4.49317	0.00202733	0.0804305	-1.10138	5	-4.34584	0.00186152	0.0718141	2.73013	Higher in Infected Cells w/MS26ET3
F8VPV0	Pericentrin		-0.215742	0.0632124	-2.90714	0.0197045	0.217115	-3.39266	73	-3.37636	0.00817399	0.136834	2.08757	Higher in Infected Cells w/MS26ET3
F8WIP8	Osteopontin		-0.962887	-0.23278	-4.8381	0.00129636	0.0645707	-0.65033	25	-5.03555	0.000704036	0.0456145	3.15241	Higher in Infected Cells w/MS26ET3
F8WJA1	FXYD domain-containing ion transport regulator		-0.807201	0.0542544	-3.81204	0.00516102	0.120081	-2.04625	12	-3.78993	0.00428312	0.100976	2.36824	Higher in Infected Cells w/MS26ET3
G3X949	TRAF3-interacting JNK-activating modulator		-0.326008	0.044162	-3.5542	0.0074805	0.144805	-2.42113	30	-3.59175	0.00582282	0.122576	2.23487	Higher in Infected Cells w/MS26ET3
H3BKF3	PAN2-PAN3 deadenylation complex subunit PAN3		-0.552987	-0.0167263	-4.68154	0.00158464	0.0705007	-0.852708	7	-3.72601	0.00472652	0.107546	2.32546	Higher in Infected Cells w/MS26ET3
K4DI71	GON-4-like protein		-0.437791	0.0659813	-3.80196	0.00523552	0.120905	-2.06074	15	-3.47954	0.00694354	0.128924	2.15842	Higher in Infected Cells w/MS26ET3
O09106	Histone deacetylase 1		-0.248635	0.0166502	-3.12622	0.0141202	0.185123	-3.05996	60	-3.51455	0.00657145	0.127273	2.18234	Higher in Infected Cells w/MS26ET3
O35226-2	Isoform Rpn10B of 26S proteasome non-ATPase regulatory subunit 4		-0.433354	0.0411724	-3.85357	0.0048658	0.116272	-1.9867	15	-3.50505	0.00667034	0.127273	2.17585	Higher in Infected Cells w/MS26ET3
O55042	Alpha-synuclein		-1.61525	-0.138186	-5.58663	0.000520838	0.0477824	0.263416	2	-5.29795	0.000495196	0.0397285	3.30522	Higher in Infected Cells w/MS26ET3
O70318	Band 4.1-like protein 2		-0.274522	0.0581621	-3.26512	0.0114612	0.168488	-2.85071	117	-3.81307	0.00413363	0.0999337	2.38367	Higher in Infected Cells w/MS26ET3
O88441	Metaxin-2		-0.349288	0.0348362	-4.18151	0.00308272	0.0982417	-1.52505	22	-3.87654	0.00375114	0.0971372	2.42584	Higher in Infected Cells w/MS26ET3
O88508	DNA (cytosine-5)-methyltransferase 3A		-0.248233	0.0825177	-3.91181	0.00448185	0.113217	-1.90358	57	-4.51314	0.00146111	0.0647126	2.83532	Higher in Infected Cells w/MS26ET3
O88878	AN1-type zinc finger protein 5		-0.761804	-0.0829977	-6.06654	0.000302038	0.0366532	0.803636	17	-5.79358	0.000261571	0.0299789	3.58241	Higher in Infected Cells w/MS26ET3
P06797	Procathepsin L		-0.421252	-0.013329	-4.0342	0.00377687	0.108104	-1.73047	36	-4.22207	0.0022326	0.0791144	2.65119	Higher in Infected Cells w/MS26ET3
P28352	DNA-(apurinic or apyrimidinic site) endonuclease		-0.212463	0.032956	-2.7731	0.0242132	0.239987	-3.5972	90	-3.25872	0.0098589	0.150701	2.00617	Higher in Infected Cells w/MS26ET3
P35285	Ras-related protein Rab-22A		-0.460874	0.015539	-3.90761	0.00450841	0.113425	-1.90955	21	-3.83002	0.00402758	0.0999337	2.39496	Higher in Infected Cells w/MS26ET3
P43883	Perilipin-2		-0.846213	-0.245659	-3.21723	0.012313	0.173846	-2.92268	23	-3.36741	0.00829094	0.136834	2.0814	Higher in Infected Cells w/MS26ET3
P47915	60S ribosomal protein L29		-0.58651	0.0732139	-3.65676	0.00644665	0.136172	-2.271	40	-3.87874	0.00373857	0.0971372	2.42729	Higher in Infected Cells w/MS26ET3
P52483	Ubiquitin-conjugating enzyme E2 E3		-1.82407	-0.103643	-10.0475	8.27513e-06	0.00569053	4.16984	2	-8.32523	1.60771e-05	0.00552784	4.79379	Higher in Infected Cells w/MS26ET3
P56677	Suppressor of tumorigenicity 14 protein homolog		-0.813853	-0.0446977	-7.89238	4.85081e-05	0.0150108	2.56784	2	-4.8474	0.00091162	0.0525891	3.04019	Higher in Infected Cells w/MS26ET3
P59325	Eukaryotic translation initiation factor 5		-0.257055	0.0331291	-3.49783	0.0081226	0.14873	-2.50418	87	-4.13966	0.00252292	0.0821808	2.5981	Higher in Infected Cells w/MS26ET3
P83917	Chromobox protein homolog 1		-0.485531	0.0570814	-4.26329	0.00275787	0.0922619	-1.41243	19	-4.08077	0.00275485	0.0852487	2.5599	Higher in Infected Cells w/MS26ET3
P97808	FXYD domain-containing ion transport regulator 5		-0.797286	-0.228672	-3.95527	0.00421654	0.111217	-1.84186	2	-3.40529	0.00780762	0.135354	2.10748	Higher in Infected Cells w/MS26ET3
Q0VGB7	Serine/threonine-protein phosphatase 4 regulatory subunit 2		-0.274717	0.0444147	-3.60131	0.00698522	0.142081	-2.352	30	-3.5658	0.00606393	0.125517	2.21725	Higher in Infected Cells w/MS26ET3
Q3TV70	Nuclear receptor 2C2-associated protein		-0.706184	0.0245161	-5.14036	0.000888602	0.0585664	-0.270687	7	-4.34673	0.0018591	0.0718141	2.7307	Higher in Infected Cells w/MS26ET3
Q3U1C4	SECIS-binding protein 2		-3.11831	0.460868	-4.45227	0.00214019	0.0817633	-1.15612	13	-4.69879	0.00112209	0.053834	2.94997	Higher in Infected Cells w/MS26ET3
Q3UAW9	Transcription factor IIIB 50 kDa subunit		-1.15221	0.0152656	-3.98155	0.00406431	0.110406	-1.80467	2	-3.7765	0.00437251	0.100976	2.35927	Higher in Infected Cells w/MS26ET3
Q3UDP0	WD repeat-containing protein 41		-0.716103	0.0126625	-4.87152	0.00124254	0.0636483	-0.607638	9	-4.36389	0.00181317	0.0718141	2.74156	Higher in Infected Cells w/MS26ET3
Q3UV08	Nuclear receptor corepressor 1 (Fragment)		-0.351368	0.0431355	-3.33631	0.0103079	0.164422	-2.74411	26	-3.33483	0.00873166	0.13962	2.0589	Higher in Infected Cells w/MS26ET3
Q3UXU8	CST complex subunit STN1		-1.11783	0.0745934	-6.92077	0.000122758	0.0243377	1.68305	17	-6.87331	7.28079e-05	0.0137095	4.13782	Higher in Infected Cells w/MS26ET3
Q3V1T4	Prolyl 3-hydroxylase 1		-0.63651	0.104201	-6.19669	0.000261859	0.0352314	0.944252	6	-4.47954	0.00153344	0.0659059	2.81433	Higher in Infected Cells w/MS26ET3
Q4FE56	Ubiquitinyl hydrolase 1		-0.212811	0.0549179	-3.4392	0.00885294	0.15537	-2.59095	109	-4.40205	0.00171526	0.0707716	2.76567	Higher in Infected Cells w/MS26ET3
Q5IRJ6	Zinc transporter 9		-0.844745	0.125384	-5.13952	0.000889521	0.0585664	-0.271725	9	-4.74252	0.0010552	0.053099	2.97667	Higher in Infected Cells w/MS26ET3
Q5RIM6	Nuclear receptor corepressor 1		-0.523191	0.132133	-4.28657	0.00267231	0.0922619	-1.38056	20	-4.18964	0.00234236	0.0800931	2.63035	Higher in Infected Cells w/MS26ET3
Q5U405	Transmembrane protease serine 13		-1.344	0.028983	-3.34594	0.0101617	0.164422	-2.72974	13	-3.49107	0.00681867	0.12827	2.1663	Higher in Infected Cells w/MS26ET3
Q60738	Zinc transporter 1		-0.562791	0.103613	-3.53638	0.00767741	0.145295	-2.44734	16	-3.48049	0.00693317	0.128924	2.15907	Higher in Infected Cells w/MS26ET3
Q61749	Translation initiation factor eIF-2B subunit delta		-0.307165	0.0310789	-3.7663	0.00550854	0.123995	-2.11212	49	-4.119	0.0026018	0.0824197	2.58473	Higher in Infected Cells w/MS26ET3
Q69ZC8	GPALPP motifs-containing protein 1		-0.563721	-0.0770773	-6.50396	0.000188469	0.0291608	1.2666	16	-5.54546	0.000358519	0.033686	3.44549	Higher in Infected Cells w/MS26ET3
Q6PA06	Atlastin-2		-0.307629	-0.00349366	-4.46401	0.00210712	0.0809999	-1.14038	28	-4.26279	0.0021025	0.0769964	2.67726	Higher in Infected Cells w/MS26ET3
Q6PCM1	Lysine-specific demethylase 3A		-0.334173	0.0257194	-4.16743	0.00314274	0.0982417	-1.54455	44	-4.48785	0.0015152	0.0659059	2.81953	Higher in Infected Cells w/MS26ET3
Q7M759	Alpha/beta hydrolase domain-containing protein 17B		-0.787611	-0.0115197	-4.55918	0.00185855	0.0773787	-1.0136	5	-4.00141	0.00310382	0.0881979	2.5081	Higher in Infected Cells w/MS26ET3
Q7TSH6-3	Isoform 3 of SR-related and CTD-associated factor 4		-0.451417	0.10162	-3.51195	0.00795651	0.147024	-2.48335	24	-3.54324	0.00628212	0.127273	2.20189	Higher in Infected Cells w/MS26ET3
Q80SY4	E3 ubiquitin-protein ligase MIB1		-0.541593	0.0432314	-6.11573	0.000286106	0.0366532	0.857067	16	-5.25381	0.000525032	0.0397285	3.27981	Higher in Infected Cells w/MS26ET3
Q80TG1	KAT8 regulatory NSL complex subunit 1		-0.666353	-0.0610623	-3.82002	0.00510283	0.119627	-2.03479	8	-3.52972	0.00641675	0.127273	2.19268	Higher in Infected Cells w/MS26ET3
Q80UK7	Spindle assembly abnormal protein 6 homolog		-0.714912	0.125023	-11.9342	2.26186e-06	0.00334419	5.25566	7	-6.3124	0.000138924	0.0232378	3.85722	Higher in Infected Cells w/MS26ET3
Q80WQ8	Mis18-binding protein 1		-1.29472	0.0464637	-3.5634	0.00738088	0.144805	-2.4076	4	-3.57453	0.00598169	0.12507	2.22318	Higher in Infected Cells w/MS26ET3
Q80Y14	Glutaredoxin-related protein 5, mitochondrial		-0.364431	0.00928979	-3.97478	0.00410299	0.110406	-1.81425	19	-3.62528	0.00552606	0.118342	2.25758	Higher in Infected Cells w/MS26ET3
Q80YR6	DNA endonuclease RBBP8		-0.875118	0.140709	-5.60075	0.000512335	0.0477824	0.27981	4	-4.63277	0.00123183	0.0577559	2.90945	Higher in Infected Cells w/MS26ET3
Q8BGC0	HIV Tat-specific factor 1 homolog		-0.289235	0.0345537	-4.07134	0.0035873	0.105239	-1.67838	34	-4.1311	0.00255531	0.0824197	2.59256	Higher in Infected Cells w/MS26ET3
Q8BGR2	Volume-regulated anion channel subunit LRRC8D		-0.83945	-0.00918787	-3.55142	0.00751089	0.144805	-2.42522	9	-3.50559	0.00666465	0.127273	2.17622	Higher in Infected Cells w/MS26ET3
Q8BH60	Golgi-associated PDZ and coiled-coil motif-containing protein		-0.481288	0.00766418	-3.59831	0.00701571	0.142081	-2.3564	18	-3.50727	0.00664705	0.127273	2.17737	Higher in Infected Cells w/MS26ET3
Q8BHJ5	F-box-like/WD repeat-containing protein TBL1XR1		-0.312127	0.0683652	-4.3747	0.00237344	0.0890255	-1.26065	29	-4.24941	0.00214435	0.0776871	2.6687	Higher in Infected Cells w/MS26ET3
Q8BJ05	Zinc finger CCCH domain-containing protein 14		-0.475665	0.0431088	-4.9069	0.00118821	0.0633951	-0.562637	34	-5.08121	0.000661748	0.0450061	3.17931	Higher in Infected Cells w/MS26ET3
Q8BK67	Protein RCC2		-0.228337	0.0345218	-3.39415	0.00946131	0.156987	-2.65788	144	-4.26994	0.00208051	0.0769964	2.68183	Higher in Infected Cells w/MS26ET3
Q8BL95	Cilia- and flagella-associated protein 298		-1.29317	-0.192385	-8.08144	4.09192e-05	0.0140694	2.72708	8	-7.30263	4.5518e-05	0.0106074	4.34182	Higher in Infected Cells w/MS26ET3
Q8BLR5	PH and SEC7 domain-containing protein 4		-0.553937	0.050866	-6.81892	0.000136072	0.0243377	1.58344	15	-5.56208	0.000350933	0.033686	3.45478	Higher in Infected Cells w/MS26ET3
Q8BN82	Sialin		-0.932666	0.107638	-5.75648	0.000428027	0.0448993	0.458581	4	-4.82836	0.000936035	0.053099	3.02871	Higher in Infected Cells w/MS26ET3
Q8BTV2	Cleavage and polyadenylation specificity factor subunit 7		-0.259484	0.0320724	-3.24326	0.0118421	0.17124	-2.88354	35	-3.34181	0.00863522	0.139175	2.06373	Higher in Infected Cells w/MS26ET3
Q8BVN4	Transcription termination factor 4, mitochondrial		-0.61379	0.021169	-5.33085	0.000705052	0.0531227	-0.0388854	5	-3.96032	0.00330268	0.0905985	2.48113	Higher in Infected Cells w/MS26ET3
Q8BVT9	G protein-coupled receptor kinase		-0.902194	0.140039	-5.62974	0.00049535	0.0475091	0.313373	2	-4.42623	0.00165616	0.0692567	2.7809	Higher in Infected Cells w/MS26ET3
Q8BYP3	Rho-related GTP-binding protein RhoF		-0.472241	-0.0496653	-4.74948	0.00145177	0.0684856	-0.764404	5	-3.25658	0.00989274	0.150701	2.00468	Higher in Infected Cells w/MS26ET3
Q8C4Q9	Transmembrane protein 154		-0.887966	0.0493935	-4.47123	0.00208706	0.0807301	-1.13072	2	-3.82975	0.00402925	0.0999337	2.39478	Higher in Infected Cells w/MS26ET3
Q8C8R3-4	Isoform 4 of Ankyrin-2		-0.346426	0.00786863	-3.29817	0.0109097	0.166971	-2.80116	39	-3.48538	0.00688002	0.128924	2.16241	Higher in Infected Cells w/MS26ET3
Q8CCN5	BCAS3 microtubule associated cell migration factor		-0.692581	0.0307413	-5.43016	0.00062618	0.0522144	0.079697	18	-5.25189	0.000526375	0.0397285	3.2787	Higher in Infected Cells w/MS26ET3
Q8CI75	DIS3-like exonuclease 2		-0.249816	-0.0166404	-3.64783	0.00653033	0.136962	-2.28402	27	-3.43739	0.00742102	0.133127	2.12954	Higher in Infected Cells w/MS26ET3
Q8JZM0	Dimethyladenosine transferase 1, mitochondrial		-0.349844	0.0618937	-4.29258	0.00265068	0.0921632	-1.37234	14	-3.43234	0.00748052	0.133627	2.12607	Higher in Infected Cells w/MS26ET3
Q8K1H7	T-complex protein 11-like protein 2		-0.510717	0.0784372	-3.74434	0.00568422	0.124751	-2.14385	10	-3.33441	0.00873749	0.13962	2.05861	Higher in Infected Cells w/MS26ET3
Q8K245	UV radiation resistance-associated protein		-1.01952	0.00942238	-4.92723	0.00115816	0.0625709	-0.536866	3	-4.38038	0.00177014	0.0718141	2.75199	Higher in Infected Cells w/MS26ET3
Q8K2F0	Bromodomain-containing protein 3		-0.411718	-0.0027178	-3.88888	0.00462897	0.115055	-1.93624	12	-3.30576	0.00914549	0.143346	2.03879	Higher in Infected Cells w/MS26ET3
Q8K2Q9	Shootin-1		-0.227492	0.0320744	-3.88122	0.00467927	0.115368	-1.94717	98	-5.03608	0.00070353	0.0456145	3.15272	Higher in Infected Cells w/MS26ET3
Q8K327	Chromosome alignment-maintaining phosphoprotein 1		-0.215891	0.0661895	-3.09591	0.0147821	0.187728	-3.10582	44	-3.34985	0.00852564	0.138262	2.06927	Higher in Infected Cells w/MS26ET3
Q8K4P0	pre-mRNA 3' end processing protein WDR33		-0.328621	0.0356656	-3.74924	0.00564451	0.124751	-2.13676	42	-4.0008	0.00310667	0.0881979	2.50771	Higher in Infected Cells w/MS26ET3
Q8R0F6	Integrin-linked kinase-associated serine/threonine phosphatase 2C		-0.285305	0.0144335	-3.41355	0.00919414	0.15537	-2.62904	35	-3.52578	0.00645655	0.127273	2.19	Higher in Infected Cells w/MS26ET3
Q8R2I1	GDP-fucose transporter 1		-0.745994	0.0891712	-4.71189	0.00152372	0.0693406	-0.813172	5	-4.01616	0.00303557	0.0874078	2.51776	Higher in Infected Cells w/MS26ET3
Q8VC34	Putative RNA polymerase II subunit B1 CTD phosphatase Rpap2		-0.916676	-0.0533412	-5.70995	0.000451497	0.0465719	0.405556	6	-4.99328	0.000745783	0.0472168	3.12739	Higher in Infected Cells w/MS26ET3
Q8WTY4	Anamorsin		-0.735016	0.062481	-4.92613	0.00115976	0.0625709	-0.538253	34	-5.17364	0.000584307	0.0415664	3.23336	Higher in Infected Cells w/MS26ET3
Q91V83	TELO2-interacting protein 1 homolog		-1.46248	-0.107627	-11.3813	3.24206e-06	0.00334419	4.96295	6	-9.1617	7.37892e-06	0.00380568	5.13201	Higher in Infected Cells w/MS26ET3
Q91WL8	WW domain-containing oxidoreductase		-0.702234	0.0578557	-4.71892	0.00150998	0.0693406	-0.804037	5	-3.93115	0.00345204	0.0928898	2.46192	Higher in Infected Cells w/MS26ET3
Q91WS0	CDGSH iron-sulfur domain-containing protein 1		-0.312981	0.0714079	-4.26336	0.00275761	0.0922619	-1.41233	31	-4.23693	0.00218415	0.078137	2.66072	Higher in Infected Cells w/MS26ET3
Q91YN9	BAG family molecular chaperone regulator 2		-0.392919	0.0529845	-4.47788	0.00206875	0.0805252	-1.12182	47	-4.85257	0.000905102	0.0525891	3.0433	Higher in Infected Cells w/MS26ET3
Q921C3	Bromodomain and WD repeat-containing protein 1		-1.67934	-0.0744134	-3.15001	0.0136224	0.180912	-3.02401	4	-3.25427	0.0099293	0.150701	2.00308	Higher in Infected Cells w/MS26ET3
Q922Q4	Pyrroline-5-carboxylate reductase 2		-0.22565	0.0604133	-2.89149	0.0201827	0.219412	-3.41651	65	-3.28815	0.00940605	0.1462	2.02659	Higher in Infected Cells w/MS26ET3
Q99J10	Cytoplasmic tRNA 2-thiolation protein 1		-0.840993	0.0190447	-3.40902	0.00925577	0.15537	-2.63576	6	-3.30255	0.00919248	0.143667	2.03657	Higher in Infected Cells w/MS26ET3
Q99JR8	SWI/SNF-related matrix-associated actin-dependent regulator of chromatin subfamily D member 2		-0.380277	0.0482139	-5.63013	0.000495128	0.0475091	0.313818	39	-5.91324	0.000225344	0.0278863	3.64715	Higher in Infected Cells w/MS26ET3
Q9CQE6	Histone chaperone ASF1A		-0.534133	-0.0603268	-4.55216	0.00187575	0.0773787	-1.0229	8	-3.69906	0.00492775	0.1096	2.30735	Higher in Infected Cells w/MS26ET3
Q9CQX2	Cytochrome b5 type B		-0.392072	0.0349765	-3.29352	0.0109856	0.166971	-2.80813	26	-3.33329	0.00875306	0.13962	2.05784	Higher in Infected Cells w/MS26ET3
Q9CR61	NADH dehydrogenase [ubiquinone] 1 beta subcomplex subunit 7		-1.85712	0.0675544	-3.77221	0.00546231	0.123832	-2.1036	4	-3.87949	0.00373432	0.0971372	2.42779	Higher in Infected Cells w/MS26ET3
Q9CT10	Ran-binding protein 3		-0.218203	0.0634367	-3.08905	0.0149363	0.188271	-3.1162	65	-3.57155	0.00600967	0.125232	2.22115	Higher in Infected Cells w/MS26ET3
Q9CWU4	UPF0690 protein C1orf52 homolog		-0.499765	0.0179475	-4.83339	0.00130414	0.0645707	-0.656357	15	-4.29322	0.00201055	0.0763627	2.69668	Higher in Infected Cells w/MS26ET3
Q9CXZ1	NADH dehydrogenase [ubiquinone] iron-sulfur protein 4, mitochondrial		-0.294413	0.0970224	-4.17301	0.00311879	0.0982417	-1.53681	39	-4.38667	0.00175401	0.0718141	2.75597	Higher in Infected Cells w/MS26ET3
Q9CY34	NEDD8-conjugating enzyme UBE2F		-1.192	0.0122228	-8.96217	1.92848e-05	0.00852525	3.41885	10	-7.92064	2.39679e-05	0.00668679	4.62037	Higher in Infected Cells w/MS26ET3
Q9D0F3	Protein ERGIC-53		-0.342511	0.0489978	-5.06009	0.000981096	0.0608354	-0.370084	46	-5.53828	0.000361852	0.033686	3.44147	Higher in Infected Cells w/MS26ET3
Q9D0N7	Chromatin assembly factor 1 subunit B		-0.31933	0.0611374	-4.78227	0.00139202	0.0667848	-0.722052	47	-5.26422	0.000517828	0.0397285	3.28581	Higher in Infected Cells w/MS26ET3
Q9D0R9	WD repeat-containing protein 89		-0.757874	-0.116716	-4.33085	0.00251735	0.0906814	-1.32016	4	-3.73407	0.00466804	0.106607	2.33087	Higher in Infected Cells w/MS26ET3
Q9D1H8	39S ribosomal protein L53, mitochondrial		-0.455415	0.185172	-4.17318	0.00311807	0.0982417	-1.53658	12	-3.58545	0.00588044	0.12337	2.23059	Higher in Infected Cells w/MS26ET3
Q9D1I5	Methylmalonyl-CoA epimerase, mitochondrial		-1.07539	0.0333887	-3.95877	0.00419591	0.111217	-1.8369	5	-3.85658	0.00386721	0.0984944	2.4126	Higher in Infected Cells w/MS26ET3
Q9D1J1	Adaptin ear-binding coat-associated protein 2		-0.437493	0.0556225	-6.07362	0.000299684	0.0366532	0.811355	24	-5.56907	0.000347796	0.033686	3.45868	Higher in Infected Cells w/MS26ET3
Q9D2L9	Serine protease FAM111A		-0.342003	0.0551685	-3.285	0.011126	0.167103	-2.82089	46	-3.53145	0.00639941	0.127273	2.19386	Higher in Infected Cells w/MS26ET3
Q9D823	60S ribosomal protein L37		-0.455982	0.100184	-3.98256	0.00405861	0.110406	-1.80325	20	-3.85277	0.00388983	0.0986647	2.41007	Higher in Infected Cells w/MS26ET3
Q9D850	Transmembrane protein 68		-0.672741	0.108737	-5.49236	0.000581738	0.0512819	0.153184	3	-3.91786	0.00352239	0.0935626	2.45316	Higher in Infected Cells w/MS26ET3
Q9D8T7	SRA stem-loop-interacting RNA-binding protein, mitochondrial		-0.320122	0.0364787	-4.14895	0.00322339	0.0992038	-1.57018	16	-3.38384	0.00807762	0.136834	2.09272	Higher in Infected Cells w/MS26ET3
Q9D8U6	Mast cell-expressed membrane protein 1		-0.517205	-0.0269913	-4.14378	0.00324636	0.0992038	-1.57737	14	-3.82105	0.00408331	0.0999337	2.38899	Higher in Infected Cells w/MS26ET3
Q9DAK9	14 kDa phosphohistidine phosphatase		-1.00938	-0.0545311	-6.36486	0.000218421	0.0321859	1.12232	10	-5.8999	0.000229101	0.0278863	3.63997	Higher in Infected Cells w/MS26ET3
Q9DBG7	Signal recognition particle receptor subunit alpha		-0.248665	0.0557318	-3.61136	0.00688416	0.141548	-2.33729	47	-3.96639	0.00327248	0.0905985	2.48512	Higher in Infected Cells w/MS26ET3
Q9DC48	Pre-mRNA-processing factor 17		-0.2833	0.0771638	-3.11663	0.0143261	0.185603	-3.07446	44	-3.34537	0.00858651	0.138752	2.06618	Higher in Infected Cells w/MS26ET3
Q9EQ06	Estradiol 17-beta-dehydrogenase 11		-0.255835	0.0673745	-3.74458	0.00568225	0.124751	-2.14349	34	-3.78633	0.00430688	0.100976	2.36584	Higher in Infected Cells w/MS26ET3
Q9JIQ3	Diablo homolog, mitochondrial		-0.638119	0.157212	-4.60673	0.00174644	0.0755856	-0.950799	7	-3.90719	0.00358003	0.0942843	2.44611	Higher in Infected Cells w/MS26ET3
Q9JJK5	Homocysteine-responsive endoplasmic reticulum-resident ubiquitin-like domain member 1 protein		-0.741142	-0.0465172	-4.85181	0.00127397	0.0643431	-0.632789	3	-3.85928	0.00385132	0.0984944	2.41439	Higher in Infected Cells w/MS26ET3
Q9JL35	High mobility group nucleosome-binding domain-containing protein 5		-0.381966	0.00815568	-4.55409	0.00187101	0.0773787	-1.02035	41	-4.84261	0.000917697	0.0525891	3.0373	Higher in Infected Cells w/MS26ET3
Q9JLV1	BAG family molecular chaperone regulator 3		-0.667052	-0.00394808	-3.86581	0.00478228	0.115614	-1.96919	16	-3.84518	0.0039352	0.0994079	2.40503	Higher in Infected Cells w/MS26ET3
Q9QYI5	DnaJ homolog subfamily B member 2		-1.11456	0.14664	-5.33756	0.00069939	0.0531227	-0.0308196	3	-4.75804	0.0010325	0.053099	2.98611	Higher in Infected Cells w/MS26ET3
Q9R060	Cytosolic Fe-S cluster assembly factor NUBP1		-0.6768	0.00315807	-6.2406	0.000249664	0.0343371	0.991141	3	-4.14914	0.00248756	0.0821291	2.60423	Higher in Infected Cells w/MS26ET3
Q9WUA6	RAC-gamma serine/threonine-protein kinase		-0.501976	0.0589503	-4.94986	0.00112569	0.0625709	-0.50826	7	-3.66393	0.00520367	0.1134	2.28369	Higher in Infected Cells w/MS26ET3
Q9Z2B9	Ribosomal protein S6 kinase alpha-4		-0.535429	-0.014536	-3.4998	0.00809923	0.14873	-2.50128	11	-3.25915	0.00985211	0.150701	2.00647	Higher in Infected Cells w/MS26ET3
A0A087WNV1	Arf-GAP domain and FG repeat-containing protein 1		0.335348	0.0839378	3.47102	0.0084483	0.151996	-2.54381	29	3.50348	0.00668681	0.127273	2.17478	Lower in Infected Cells w/MS26ET3
A0A087WQQ5	Kinectin		0.441971	0.139488	5.8266	0.000395148	0.042165	0.537878	9	3.89819	0.0036294	0.0951795	2.44017	Lower in Infected Cells w/MS26ET3
A0A0A6YWM5	Rab3 GTPase-activating protein non-catalytic subunit		0.217934	0.0473408	3.27953	0.0112172	0.167103	-2.82909	104	4.06077	0.00283866	0.08612	2.54689	Lower in Infected Cells w/MS26ET3
A0A0G2JFJ6	Integrator complex subunit 3		0.301972	0.0667869	5.19795	0.000828125	0.0563216	-0.200003	45	5.71507	0.00028875	0.0324922	3.53948	Lower in Infected Cells w/MS26ET3
A0A0R4J027	Cis-aconitate decarboxylase		0.777213	0.191802	4.6975	0.00155229	0.0701248	-0.8319	18	4.70824	0.00110725	0.053834	2.95575	Lower in Infected Cells w/MS26ET3
A0A0R4J0E4	Integrator complex subunit 7		0.218918	0.0425118	3.03235	0.0162776	0.194859	-3.20217	72	3.53609	0.00635296	0.127273	2.19702	Lower in Infected Cells w/MS26ET3
A0A0R4J0I4	Chromosome transmission fidelity protein 18 homolog		0.482502	0.0690522	4.97549	0.00109011	0.0625709	-0.475959	26	4.92357	0.000820568	0.0507113	3.08589	Lower in Infected Cells w/MS26ET3
A0A0R4J1Z3	Transmembrane protein 33		0.815053	0.149319	7.74153	5.56914e-05	0.015737	2.43789	9	6.14605	0.000169527	0.0256555	3.77076	Lower in Infected Cells w/MS26ET3
A0A1B0GX27	Branched-chain-amino-acid aminotransferase		0.415639	0.0183196	3.61844	0.00681393	0.140571	-2.32694	29	3.70449	0.0048865	0.109179	2.311	Lower in Infected Cells w/MS26ET3
A0A1Y7VK55	Nuclear factor 1		0.777127	0.0310414	6.86295	0.00013013	0.0243377	1.62667	13	6.07345	0.000185121	0.0265149	3.73255	Lower in Infected Cells w/MS26ET3
A0A494BBA8	40S ribosomal protein S30		0.487433	0.13407	3.58404	0.00716259	0.142081	-2.37731	33	3.74736	0.00457328	0.10483	2.33977	Lower in Infected Cells w/MS26ET3
A0A498WGD8	Thioredoxin-like protein 1		0.220318	0.0654923	3.55998	0.00741773	0.144805	-2.41263	77	4.36301	0.00181548	0.0718141	2.74101	Lower in Infected Cells w/MS26ET3
A2AJ72	Far upstream element (FUSE)-binding protein 3		0.416777	0.0137923	5.06716	0.000972545	0.0608354	-0.361293	88	5.8593	0.000240952	0.0286779	3.61807	Lower in Infected Cells w/MS26ET3
A2AT37	Regulator of nonsense transcripts 2		0.372126	0.000335544	3.78812	0.00533975	0.121947	-2.08066	27	3.78136	0.00433994	0.100976	2.36252	Lower in Infected Cells w/MS26ET3
A2ATP6	Myelin expression factor 2		0.24931	0.0518259	3.28306	0.0111584	0.167103	-2.82381	77	3.81575	0.00411668	0.0999337	2.38545	Lower in Infected Cells w/MS26ET3
A2AVR9	Dynein light chain roadblock		0.429498	0.0801421	4.87035	0.00124438	0.0636483	-0.609123	33	4.99144	0.000747657	0.0472168	3.1263	Lower in Infected Cells w/MS26ET3
A2BGI8	Peptidyl-prolyl cis-trans isomerase (Fragment)		0.69806	0.0550527	7.10254	0.000102435	0.0226419	1.85746	37	7.44833	3.89901e-05	0.00965239	4.40905	Lower in Infected Cells w/MS26ET3
B1NI99	Rab7		1.01767	0.0981355	11.4157	3.16871e-06	0.00334419	4.98176	28	11.3448	1.24037e-06	0.00153533	5.90645	Lower in Infected Cells w/MS26ET3
B2RS91	RNA polymerase I-specific transcription initiation factor RRN3		0.86282	-0.00686345	6.24935	0.000247309	0.0343371	1.00045	6	5.17995	0.000579389	0.0415664	3.23703	Lower in Infected Cells w/MS26ET3
B7ZNL2	Nap1l4 protein		0.294258	0.0313256	3.58807	0.00712084	0.142081	-2.37141	63	4.03959	0.0029304	0.0863631	2.53307	Lower in Infected Cells w/MS26ET3
D3YTL6	U1 snRNP-binding protein homolog (Fragment)		1.071	0.135613	5.57767	0.000526313	0.0477824	0.253001	6	5.13195	0.000617951	0.0434602	3.20905	Lower in Infected Cells w/MS26ET3
D3YUM1	NADH dehydrogenase [ubiquinone] flavoprotein 1, mitochondrial		0.340443	0.0496651	5.09593	0.00093856	0.0605078	-0.325579	56	5.80912	0.000256529	0.0299558	3.59086	Lower in Infected Cells w/MS26ET3
D3YY28	Leucine-rich repeat and transmembrane domain-containing protein 2 (Fragment)		0.610435	0.00883138	4.80064	0.00135972	0.0662212	-0.698394	3	3.49422	0.00678496	0.12827	2.16845	Lower in Infected Cells w/MS26ET3
E0CYQ0	Potassium channel tetramerisation domain-containing 17		0.776059	0.120568	5.47207	0.000595838	0.0512819	0.129285	4	4.3475	0.00185701	0.0718141	2.73118	Lower in Infected Cells w/MS26ET3
E9Q286	Little elongation complex subunit 1		1.10456	0.0636924	4.16501	0.00315314	0.0982417	-1.54789	8	4.14363	0.00250806	0.0821291	2.60066	Lower in Infected Cells w/MS26ET3
E9Q3L4	Interferon-activated gene 207		0.30913	0.128479	2.98704	0.0174398	0.203651	-3.27101	63	3.2873	0.00941888	0.1462	2.026	Lower in Infected Cells w/MS26ET3
E9Q9E4	Cyclin-dependent kinase 4 (Fragment)		0.351141	0.00961543	3.27869	0.0112313	0.167103	-2.83035	25	3.26222	0.0098039	0.150701	2.0086	Lower in Infected Cells w/MS26ET3
E9QAQ5	Glycogen synthase kinase-3 beta		0.825583	0.0355804	5.8317	0.000392867	0.042165	0.543618	26	5.9822	0.000206973	0.0278469	3.68409	Lower in Infected Cells w/MS26ET3
F7BP55	Nucleoside-diphosphate kinase (Fragment)		0.294375	0.0820804	3.69292	0.00611943	0.130148	-2.21838	34	3.78076	0.00434395	0.100976	2.36211	Lower in Infected Cells w/MS26ET3
F8VPM7	ELKS/Rab6-interacting/CAST family member 1		0.472323	0.012623	4.53554	0.00191717	0.0775514	-1.04496	19	4.26404	0.00209863	0.0769964	2.67806	Lower in Infected Cells w/MS26ET3
G3UXW9	COP9 signalosome complex subunit 1		0.597971	0.0495299	6.66458	0.000159398	0.0274032	1.42986	38	7.00269	6.30602e-05	0.0130093	4.20024	Lower in Infected Cells w/MS26ET3
G3UZ26	Serine hydroxymethyltransferase (Fragment)		0.250451	0.00631858	2.89068	0.0202076	0.219412	-3.41774	85	3.30554	0.00914873	0.143346	2.03864	Lower in Infected Cells w/MS26ET3
G5E8R4	Serine/threonine-protein phosphatase 6 regulatory subunit 3		0.301789	0.013625	3.4085	0.00926285	0.15537	-2.63653	70	3.83572	0.00399257	0.0999337	2.39875	Lower in Infected Cells w/MS26ET3
J3KMQ6	RIKEN cDNA 5730455P16 gene		1.00254	0.0547866	4.79871	0.00136309	0.0662212	-0.700885	3	4.27832	0.00205504	0.0766182	2.68718	Lower in Infected Cells w/MS26ET3
O08582	GTP-binding protein 1		0.322049	0.044721	5.151	0.000877071	0.0585664	-0.257584	45	5.6354	0.000319489	0.0333411	3.49554	Lower in Infected Cells w/MS26ET3
O08997	Copper transport protein ATOX1		0.517867	0.0473169	5.87099	0.000375779	0.042165	0.587686	24	5.62628	0.000323229	0.0333411	3.49049	Lower in Infected Cells w/MS26ET3
O09110	Dual specificity mitogen-activated protein kinase kinase 3		0.297974	0.0540908	4.79499	0.00136958	0.0662212	-0.705671	28	4.48177	0.00152851	0.0659059	2.81573	Lower in Infected Cells w/MS26ET3
O35075	Vacuolar protein sorting-associated protein 26C		0.376906	0.0663484	3.58012	0.00720358	0.142438	-2.38307	19	3.37364	0.00820935	0.136834	2.08569	Lower in Infected Cells w/MS26ET3
O54984	ATPase GET3		0.445842	-0.00167433	4.54854	0.00188469	0.0773787	-1.0277	43	4.86193	0.000893441	0.0525891	3.04893	Lower in Infected Cells w/MS26ET3
O55142	60S ribosomal protein L35a		0.445571	0.0848506	5.38317	0.000662222	0.0525448	0.0237821	50	5.89746	0.000229795	0.0278863	3.63866	Lower in Infected Cells w/MS26ET3
O70311	Glycylpeptide N-tetradecanoyltransferase 2		0.421311	0.0656269	5.83594	0.000390983	0.042165	0.548382	53	6.52357	0.000108441	0.0197394	3.96481	Lower in Infected Cells w/MS26ET3
O88685	26S proteasome regulatory subunit 6A		0.210008	0.0343	3.53515	0.00769126	0.145295	-2.44916	206	4.78323	0.000996772	0.053099	3.0014	Lower in Infected Cells w/MS26ET3
O88796	Ribonuclease P protein subunit p30		0.742606	0.0441403	9.31327	1.45341e-05	0.00816601	3.67327	40	9.85898	4.02674e-06	0.00311519	5.39505	Lower in Infected Cells w/MS26ET3
O88829	Lactosylceramide alpha-2,3-sialyltransferase		0.684606	0.12904	3.98596	0.00403936	0.110406	-1.79844	6	3.55861	0.0061326	0.126298	2.21236	Lower in Infected Cells w/MS26ET3
O89001	Carboxypeptidase D		0.56132	0.11514	3.43072	0.00896427	0.15537	-2.60354	13	3.31029	0.0090797	0.143346	2.04193	Lower in Infected Cells w/MS26ET3
P00493	Hypoxanthine-guanine phosphoribosyltransferase		0.352877	0.0357567	4.14209	0.0032539	0.0992038	-1.57971	63	4.64208	0.00121567	0.0574334	2.91518	Lower in Infected Cells w/MS26ET3
P04117	Fatty acid-binding protein, adipocyte		0.22664	0.109974	2.92721	0.0191083	0.213468	-3.36207	77	3.38935	0.00800733	0.136834	2.09651	Lower in Infected Cells w/MS26ET3
P04184	Thymidine kinase, cytosolic		0.630406	0.0982362	3.31879	0.0105799	0.16577	-2.77031	19	3.38561	0.00805492	0.136834	2.09394	Lower in Infected Cells w/MS26ET3
P05214	Tubulin alpha-3 chain		0.39379	0.0924255	3.55237	0.00750051	0.144805	-2.42382	352	3.9819	0.00319663	0.0894228	2.49531	Lower in Infected Cells w/MS26ET3
P08030	Adenine phosphoribosyltransferase		0.330228	0.101229	4.94225	0.0011365	0.0625709	-0.517874	48	5.46489	0.000397888	0.0360593	3.40024	Lower in Infected Cells w/MS26ET3
P08249	Malate dehydrogenase, mitochondrial		0.28599	0.0664132	4.05645	0.00366201	0.106405	-1.69924	232	5.04858	0.000691673	0.0456145	3.1601	Lower in Infected Cells w/MS26ET3
P08905	Lysozyme C-2		0.889916	0.0371718	5.32074	0.00071367	0.0531227	-0.0510397	16	5.27174	0.000512688	0.0397285	3.29015	Lower in Infected Cells w/MS26ET3
P09528	Ferritin heavy chain		0.471157	0.140188	3.10778	0.0145191	0.186939	-3.08785	38	3.28687	0.00942539	0.1462	2.0257	Lower in Infected Cells w/MS26ET3
P10107	Annexin A1		0.431076	0.100184	4.36328	0.00241004	0.0893916	-1.27613	113	4.94908	0.000792303	0.0495309	3.10111	Lower in Infected Cells w/MS26ET3
P10518	Delta-aminolevulinic acid dehydratase		0.601459	0.0044955	7.38275	7.80214e-05	0.019315	2.11812	42	7.88479	2.48499e-05	0.00668679	4.60468	Lower in Infected Cells w/MS26ET3
P10639	Thioredoxin		0.216052	0.0733797	3.15996	0.0134197	0.178996	-3.00899	49	3.50185	0.00670397	0.127273	2.17367	Lower in Infected Cells w/MS26ET3
P10810	Monocyte differentiation antigen CD14		0.322702	0.102887	3.21102	0.0124282	0.174418	-2.93202	48	3.46898	0.00706015	0.130045	2.15119	Lower in Infected Cells w/MS26ET3
P11031	Activated RNA polymerase II transcriptional coactivator p15		0.5176	0.016938	6.55164	0.000179269	0.0291608	1.31544	47	7.1353	5.45287e-05	0.0116372	4.26337	Lower in Infected Cells w/MS26ET3
P11157	Ribonucleoside-diphosphate reductase subunit M2		0.47296	0.0467081	3.82918	0.00503695	0.119298	-2.02165	43	4.0823	0.00274853	0.0852487	2.5609	Lower in Infected Cells w/MS26ET3
P11983-2	Isoform 2 of T-complex protein 1 subunit alpha		0.37984	0.0655561	6.10064	0.000290891	0.0366532	0.840719	234	8.02862	2.15119e-05	0.00665685	4.66732	Lower in Infected Cells w/MS26ET3
P12970	60S ribosomal protein L7a		0.237164	0.0790303	3.38902	0.00953333	0.157759	-2.66551	160	4.21424	0.0022586	0.0791144	2.64616	Lower in Infected Cells w/MS26ET3
P14148	60S ribosomal protein L7		0.410456	0.074081	6.90106	0.000125218	0.0243377	1.66388	205	9.33021	6.35231e-06	0.00357404	5.19707	Lower in Infected Cells w/MS26ET3
P17742	Peptidyl-prolyl cis-trans isomerase A		0.71019	0.0272397	4.47908	0.00206548	0.0805252	-1.12021	245	4.88726	0.000862687	0.0518366	3.06415	Lower in Infected Cells w/MS26ET3
P18293	Atrial natriuretic peptide receptor 1		1.35874	-0.0270567	7.89537	4.83767e-05	0.0150108	2.57039	2	6.40241	0.000124918	0.0220891	3.90337	Lower in Infected Cells w/MS26ET3
P20152	Vimentin		0.256722	0.0802847	3.02054	0.0165726	0.19649	-3.2201	639	3.42224	0.007601	0.133879	2.11913	Lower in Infected Cells w/MS26ET3
P22907	Porphobilinogen deaminase		0.429931	0.0308509	4.27942	0.00269826	0.0922619	-1.39033	14	3.70684	0.00486876	0.109177	2.31258	Lower in Infected Cells w/MS26ET3
P23116	Eukaryotic translation initiation factor 3 subunit A		0.221645	0.0285475	3.70253	0.00603548	0.129547	-2.20443	368	4.87347	0.000879287	0.052326	3.05587	Lower in Infected Cells w/MS26ET3
P23611	Interferon regulatory factor 8		0.439472	0.0829695	3.9501	0.00424718	0.111217	-1.84918	11	3.35086	0.00851188	0.138262	2.06997	Lower in Infected Cells w/MS26ET3
P25799	Nuclear factor NF-kappa-B p105 subunit		0.285485	0.0425862	4.61117	0.00173634	0.0755856	-0.944945	35	4.66222	0.00118151	0.0562491	2.92756	Lower in Infected Cells w/MS26ET3
P27601	Guanine nucleotide-binding protein subunit alpha-13		0.621119	0.0755164	5.24264	0.000784293	0.055159	-0.145509	38	5.53225	0.000364673	0.033686	3.4381	Lower in Infected Cells w/MS26ET3
P35486	Pyruvate dehydrogenase E1 component subunit alpha, somatic form, mitochondrial		0.439152	0.0595113	6.8077	0.000137635	0.0243377	1.57238	39	7.14287	5.40813e-05	0.0116372	4.26695	Lower in Infected Cells w/MS26ET3
P35991	Tyrosine-protein kinase BTK		0.580772	0.0227027	7.56759	6.54783e-05	0.0168852	2.28478	64	8.61228	1.22228e-05	0.00444983	4.91283	Lower in Infected Cells w/MS26ET3
P41105	60S ribosomal protein L28		0.247485	0.109453	3.02295	0.0165119	0.196146	-3.21644	65	3.41466	0.00769263	0.133879	2.11393	Lower in Infected Cells w/MS26ET3
P41241	Tyrosine-protein kinase CSK		0.205925	0.059133	3.10125	0.014663	0.187112	-3.09772	54	3.51437	0.00657331	0.127273	2.18222	Lower in Infected Cells w/MS26ET3
P42567	Epidermal growth factor receptor substrate 15		0.229811	0.0539092	3.24662	0.0117826	0.17118	-2.87848	71	3.79535	0.00424756	0.100721	2.37186	Lower in Infected Cells w/MS26ET3
P46656	Adrenodoxin, mitochondrial		0.446634	-0.00714037	3.70093	0.0060493	0.129547	-2.20674	14	3.38391	0.00807666	0.136834	2.09277	Lower in Infected Cells w/MS26ET3
P47955	60S acidic ribosomal protein P1		0.696455	0.105845	3.97997	0.00407333	0.110406	-1.80691	31	4.17299	0.00240092	0.0811983	2.61962	Lower in Infected Cells w/MS26ET3
P48760	Folylpolyglutamate synthase, mitochondrial		0.718091	0.0407367	5.01809	0.00103365	0.0618023	-0.42251	9	4.4599	0.00157749	0.0672914	2.80203	Lower in Infected Cells w/MS26ET3
P50396	Rab GDP dissociation inhibitor alpha		0.978118	0.0263501	10.6314	5.42103e-06	0.00471808	4.5332	84	12.0407	7.48088e-07	0.00115748	6.12605	Lower in Infected Cells w/MS26ET3
P51150	Ras-related protein Rab-7a		0.402796	0.0879872	6.27084	0.000241631	0.0343371	1.02327	161	8.08617	2.03169e-05	0.00661796	4.69214	Lower in Infected Cells w/MS26ET3
P52432	DNA-directed RNA polymerases I and III subunit RPAC1		0.398149	0.0524099	3.92053	0.00442718	0.112756	-1.89117	38	4.1285	0.00256523	0.0824197	2.59087	Lower in Infected Cells w/MS26ET3
P52480-2	Isoform M1 of Pyruvate kinase PKM		0.700805	-0.0255075	5.45713	0.000606469	0.0514169	0.111634	7	4.49749	0.00149433	0.0655914	2.82555	Lower in Infected Cells w/MS26ET3
P56480	ATP synthase subunit beta, mitochondrial		0.221908	0.0645823	2.9853	0.0174862	0.203808	-3.27366	490	3.54157	0.00629858	0.127273	2.20076	Lower in Infected Cells w/MS26ET3
P57759	Endoplasmic reticulum resident protein 29		0.472549	0.0951869	3.81244	0.00515807	0.120081	-2.04567	109	4.21387	0.00225985	0.0791144	2.64592	Lower in Infected Cells w/MS26ET3
P58404	Striatin-4		0.349148	0.0746451	4.96117	0.00110983	0.0625709	-0.493988	35	5.06943	0.000672386	0.0452326	3.17238	Lower in Infected Cells w/MS26ET3
P58681	Toll-like receptor 7		0.250904	0.0706636	4.00263	0.0039465	0.110022	-1.77492	70	4.8112	0.000958642	0.053099	3.01834	Lower in Infected Cells w/MS26ET3
P59708	Splicing factor 3B subunit 6		0.529853	-0.0177578	4.84886	0.00127875	0.0643431	-0.636559	24	4.80398	0.000968328	0.053099	3.01398	Lower in Infected Cells w/MS26ET3
P60122	RuvB-like 1		0.216564	0.0325052	3.73506	0.00576028	0.125281	-2.15728	175	5.11748	0.000630117	0.0438179	3.20058	Lower in Infected Cells w/MS26ET3
P61027	Ras-related protein Rab-10		0.628362	0.0988384	7.7367	5.59401e-05	0.015737	2.43369	100	9.0362	8.26212e-06	0.0039334	5.08291	Lower in Infected Cells w/MS26ET3
P61164	Alpha-centractin		0.265752	0.0647743	3.31506	0.0106387	0.165852	-2.77588	74	3.80143	0.0042081	0.100721	2.37591	Lower in Infected Cells w/MS26ET3
P61358	60S ribosomal protein L27		0.232127	0.0954349	3.76618	0.00550955	0.123995	-2.1123	106	4.81585	0.000952467	0.053099	3.02115	Lower in Infected Cells w/MS26ET3
P61750	ADP-ribosylation factor 4		0.646644	0.0820866	8.87365	2.07405e-05	0.00855755	3.35286	67	10.241	2.93372e-06	0.00259383	5.53258	Lower in Infected Cells w/MS26ET3
P62082	40S ribosomal protein S7		0.627031	0.0475271	8.99478	1.87775e-05	0.00852525	3.44297	125	11.0885	1.50468e-06	0.00155207	5.82256	Lower in Infected Cells w/MS26ET3
P62192	26S proteasome regulatory subunit 4		0.258535	0.0439949	3.40479	0.00931369	0.15537	-2.64205	174	4.12646	0.00257302	0.0824197	2.58956	Lower in Infected Cells w/MS26ET3
P62311	U6 snRNA-associated Sm-like protein LSm3		0.447996	0.0812798	3.9805	0.00407031	0.110406	-1.80616	12	3.45573	0.00720923	0.131229	2.14211	Lower in Infected Cells w/MS26ET3
P62320	Small nuclear ribonucleoprotein Sm D3		0.369121	0.0625749	3.63357	0.00666628	0.138122	-2.30482	26	3.6167	0.00560053	0.119523	2.25177	Lower in Infected Cells w/MS26ET3
P62751	60S ribosomal protein L23a		0.220437	0.0956763	3.0877	0.0149668	0.188271	-3.11824	164	3.81423	0.00412623	0.0999337	2.38445	Lower in Infected Cells w/MS26ET3
P62835	Ras-related protein Rap-1A		0.946095	0.0615298	10.4659	6.09866e-06	0.00471808	4.43288	18	9.36573	6.15664e-06	0.00357404	5.21066	Lower in Infected Cells w/MS26ET3
P62849	40S ribosomal protein S24		0.227141	0.0475734	3.59013	0.00709957	0.142081	-2.36839	127	4.60605	0.00127946	0.0590939	2.89297	Lower in Infected Cells w/MS26ET3
P62852	40S ribosomal protein S25		0.940174	0.0554649	11.4763	3.04414e-06	0.00334419	5.01467	65	12.9622	3.98115e-07	0.00115748	6.39999	Lower in Infected Cells w/MS26ET3
P62908	40S ribosomal protein S3		0.265379	0.0928517	3.63289	0.0066729	0.138122	-2.30583	269	4.45555	0.00158742	0.0672914	2.79931	Lower in Infected Cells w/MS26ET3
P62918	60S ribosomal protein L8		0.502831	0.020238	5.47101	0.00059659	0.0512819	0.128027	60	6.05858	0.000188505	0.0265149	3.72468	Lower in Infected Cells w/MS26ET3
P63276	40S ribosomal protein S17		0.233172	0.0482344	3.24435	0.0118227	0.17124	-2.8819	147	3.98575	0.00317808	0.089405	2.49784	Lower in Infected Cells w/MS26ET3
P69566	Ran-binding protein 9		0.527055	0.0762284	5.1999	0.000826155	0.0563216	-0.197616	37	5.45695	0.000402019	0.0360593	3.39575	Lower in Infected Cells w/MS26ET3
P70445	Eukaryotic translation initiation factor 4E-binding protein 2		1.10063	0.105873	5.01082	0.00104305	0.0618023	-0.431601	2	4.43544	0.00163425	0.0688051	2.78668	Lower in Infected Cells w/MS26ET3
P70670	Nascent polypeptide-associated complex subunit alpha, muscle-specific form		0.271016	0.0609768	3.41482	0.0091769	0.15537	-2.62715	102	4.01288	0.00305059	0.0874078	2.51562	Lower in Infected Cells w/MS26ET3
P80313	T-complex protein 1 subunit eta		0.419293	0.0547722	3.42614	0.00902493	0.15537	-2.61033	223	3.81339	0.00413159	0.0999337	2.38388	Lower in Infected Cells w/MS26ET3
P97313	DNA-dependent protein kinase catalytic subunit		0.50071	0.0798331	6.17256	0.000268841	0.0354012	0.918364	15	5.03189	0.000707545	0.0456145	3.15025	Lower in Infected Cells w/MS26ET3
P97351	40S ribosomal protein S3a		0.210618	0.0670133	3.54721	0.00755707	0.144805	-2.4314	192	4.79732	0.000977365	0.053099	3.00994	Lower in Infected Cells w/MS26ET3
P97822	Acidic leucine-rich nuclear phosphoprotein 32 family member E		0.250196	0.0749168	3.09026	0.0149091	0.188271	-3.11438	68	3.51123	0.00660585	0.127273	2.18007	Lower in Infected Cells w/MS26ET3
P97864	Caspase-7		0.462021	0.00173728	5.01572	0.0010367	0.0618023	-0.425469	11	3.94079	0.0034019	0.0927504	2.46828	Lower in Infected Cells w/MS26ET3
Q01853	Transitional endoplasmic reticulum ATPase		0.318321	0.0359737	4.54724	0.00188789	0.0773787	-1.02942	434	5.53617	0.000362833	0.033686	3.44029	Lower in Infected Cells w/MS26ET3
Q08857	Platelet glycoprotein 4		0.628371	0.103476	3.53369	0.00770761	0.145295	-2.4513	22	3.62831	0.00550011	0.118195	2.25963	Lower in Infected Cells w/MS26ET3
Q11011	Puromycin-sensitive aminopeptidase		0.338229	0.0817285	3.08891	0.0149394	0.188271	-3.11641	167	3.47826	0.0069576	0.128924	2.15754	Lower in Infected Cells w/MS26ET3
Q2TPA8	Hydroxysteroid dehydrogenase-like protein 2		0.263242	0.0313052	3.91605	0.00445516	0.113004	-1.89754	27	3.67542	0.00511169	0.111789	2.29144	Lower in Infected Cells w/MS26ET3
Q3TAA7	Serine/threonine-protein kinase 11-interacting protein		0.625575	0.140693	5.41024	0.000641185	0.0522144	0.0560421	5	4.02798	0.00298205	0.087056	2.52549	Lower in Infected Cells w/MS26ET3
Q3TDX8	Cytochrome b5 reductase 4		1.41512	0.0658862	4.01486	0.00387983	0.108751	-1.75768	3	3.97963	0.0032076	0.0894228	2.49382	Lower in Infected Cells w/MS26ET3
Q3TEA8	Heterochromatin protein 1-binding protein 3		0.354085	0.0180067	3.40608	0.00929603	0.15537	-2.64013	96	3.81927	0.00409452	0.0999337	2.3878	Lower in Infected Cells w/MS26ET3
Q3TN34	MICAL-like protein 2		0.204351	0.0699251	3.25372	0.0116582	0.170172	-2.86783	133	4.20168	0.00230095	0.0791144	2.63809	Lower in Infected Cells w/MS26ET3
Q3TTA7	E3 ubiquitin-protein ligase CBL-B		0.585691	0.0641469	5.95802	0.000340762	0.0395701	0.684493	6	4.20473	0.00229058	0.0791144	2.64005	Lower in Infected Cells w/MS26ET3
Q3TZX8	Polynucleotide 5'-hydroxyl-kinase NOL9		0.314784	0.0701292	4.48806	0.00204106	0.0804594	-1.1082	33	4.51183	0.00146385	0.0647126	2.8345	Lower in Infected Cells w/MS26ET3
Q3UDR8	Protein YIPF3		0.469793	0.0415989	3.97607	0.00409558	0.110406	-1.81242	11	3.44415	0.00734219	0.132392	2.13417	Lower in Infected Cells w/MS26ET3
Q3UK78	Polycomb group RING finger protein 5		2.61414	-0.058665	9.20578	1.58333e-05	0.00816601	3.5966	3	8.82505	1.00225e-05	0.00420999	4.99902	Lower in Infected Cells w/MS26ET3
Q3UMW8	Ceroid-lipofuscinosis neuronal protein 5 homolog		0.670912	-0.0656992	7.20717	9.24461e-05	0.0211907	1.95594	7	5.09593	0.00064871	0.0446097	3.18795	Lower in Infected Cells w/MS26ET3
Q5DTT3	Protein TASOR 2		2.00409	0.207382	5.25158	0.000775834	0.055159	-0.134647	4	5.29448	0.000497475	0.0397285	3.30323	Lower in Infected Cells w/MS26ET3
Q5SWD9	Pre-rRNA-processing protein TSR1 homolog		0.371404	0.0192602	4.03163	0.00379036	0.108104	-1.73408	89	4.57847	0.00133071	0.0601152	2.87592	Lower in Infected Cells w/MS26ET3
Q60787	Lymphocyte cytosolic protein 2		0.549393	-0.0219595	3.42132	0.00908925	0.15537	-2.61748	20	3.45677	0.00719741	0.131229	2.14282	Lower in Infected Cells w/MS26ET3
Q60865	Caprin-1		0.207475	0.0625789	2.75129	0.0250421	0.243688	-3.63051	123	3.30639	0.0091363	0.143346	2.03923	Lower in Infected Cells w/MS26ET3
Q60949	TBC1 domain family member 1		0.273818	0.0697326	3.70758	0.00599184	0.129211	-2.1971	23	3.37543	0.00818614	0.136834	2.08692	Lower in Infected Cells w/MS26ET3
Q61171	Peroxiredoxin-2		0.292628	0.0900222	3.94513	0.00427687	0.111217	-1.85623	73	4.58234	0.00132339	0.0601152	2.87831	Lower in Infected Cells w/MS26ET3
Q61598	Rab GDP dissociation inhibitor beta		0.406213	0.0540532	4.26976	0.00273379	0.0922619	-1.40356	171	4.91024	0.000835766	0.0507113	3.07792	Lower in Infected Cells w/MS26ET3
Q61699	Heat shock protein 105 kDa		0.26362	0.0770173	3.3075	0.0107592	0.166472	-2.7872	138	3.93314	0.00344161	0.0928898	2.46324	Lower in Infected Cells w/MS26ET3
Q62351	Transferrin receptor protein 1		0.425032	0.135693	5.23006	0.000796366	0.0553788	-0.160813	169	6.21718	0.000155626	0.025303	3.80792	Lower in Infected Cells w/MS26ET3
Q62418	Drebrin-like protein		0.301756	0.0753688	3.413	0.0092016	0.15537	-2.62985	61	3.79871	0.0042257	0.100721	2.3741	Lower in Infected Cells w/MS26ET3
Q641P0	Actin-related protein 3B		0.27044	0.0301246	3.33044	0.0103982	0.165213	-2.75288	34	3.41398	0.00770091	0.133879	2.11346	Lower in Infected Cells w/MS26ET3
Q6NV83	U2 snRNP-associated SURP motif-containing protein		0.327029	0.000319478	4.92416	0.00116265	0.0625709	-0.540758	78	5.91652	0.000224431	0.0278863	3.64892	Lower in Infected Cells w/MS26ET3
Q6NZR5	Superkiller viralicidic activity 2-like (S. cerevisiae)		0.26462	0.0134787	3.12891	0.0140628	0.184787	-3.05589	51	3.43136	0.00749208	0.133627	2.1254	Lower in Infected Cells w/MS26ET3
Q6P549	Phosphatidylinositol 3,4,5-trisphosphate 5-phosphatase 2		0.224953	0.0682695	2.94641	0.0185555	0.209821	-3.33284	63	3.34957	0.00852931	0.138262	2.06909	Lower in Infected Cells w/MS26ET3
Q6P5B5	Fragile X mental retardation syndrome-related protein 2		0.39328	0.00831219	3.87011	0.00475326	0.115368	-1.96303	29	3.92439	0.00348766	0.0930393	2.45747	Lower in Infected Cells w/MS26ET3
Q6PGF5	BMS1 homolog, ribosome assembly protein (Yeast)		0.245987	0.0510849	3.31703	0.0106076	0.165784	-2.77293	75	3.86379	0.00382485	0.098224	2.41739	Lower in Infected Cells w/MS26ET3
Q6PHN9	Ras-related protein Rab-35		0.774635	0.0954804	8.58524	2.64028e-05	0.0102129	3.13251	62	9.5496	5.24415e-06	0.00357404	5.28033	Lower in Infected Cells w/MS26ET3
Q76MZ3	Serine/threonine-protein phosphatase 2A 65 kDa regulatory subunit A alpha isoform		0.435492	0.0744574	6.4047	0.000209337	0.0315997	1.16393	119	7.94315	2.34316e-05	0.00668679	4.6302	Lower in Infected Cells w/MS26ET3
Q7TMM9	Tubulin beta-2A chain		0.277727	0.0685331	3.47238	0.00843153	0.151996	-2.54181	344	4.12016	0.00259731	0.0824197	2.58548	Lower in Infected Cells w/MS26ET3
Q7TNV0	Protein DEK		0.251765	0.0148824	3.05008	0.0158452	0.193787	-3.17526	77	3.49198	0.00680895	0.12827	2.16692	Lower in Infected Cells w/MS26ET3
Q80UG1	Fatty acid desaturase 6		1.84362	-0.126547	3.98021	0.00407194	0.110406	-1.80657	3	4.05594	0.0028593	0.0861374	2.54374	Lower in Infected Cells w/MS26ET3
Q80UM7	Mannosyl-oligosaccharide glucosidase		0.444916	0.0571514	4.73885	0.00147174	0.0684856	-0.778173	82	5.34572	0.000464958	0.0397285	3.33259	Lower in Infected Cells w/MS26ET3
Q80WQ2	Protein VAC14 homolog		0.325642	0.0434127	5.00663	0.00104851	0.0618023	-0.436854	52	5.64643	0.000315029	0.0333411	3.50165	Lower in Infected Cells w/MS26ET3
Q80XN0	D-beta-hydroxybutyrate dehydrogenase, mitochondrial		0.331309	0.0141259	3.55892	0.00742923	0.144805	-2.41419	36	3.71139	0.00483458	0.108804	2.31564	Lower in Infected Cells w/MS26ET3
Q80YW0	Cytohesin-4		0.460216	0.0190429	4.10272	0.00343506	0.103202	-1.63452	25	4.10418	0.00266005	0.0831468	2.57511	Lower in Infected Cells w/MS26ET3
Q810V0	U3 small nucleolar ribonucleoprotein protein MPP10		0.272253	-0.000651251	4.3099	0.00258942	0.0915765	-1.3487	72	5.19315	0.000569244	0.0415664	3.2447	Lower in Infected Cells w/MS26ET3
Q8BFY9	Transportin-1		0.280633	0.0710707	3.85635	0.00484666	0.116264	-1.98271	134	4.70173	0.00111745	0.053834	2.95177	Lower in Infected Cells w/MS26ET3
Q8BHL5-2	Isoform 2 of Engulfment and cell motility protein 2		0.220031	0.0679148	3.23532	0.0119835	0.172079	-2.89546	54	3.65437	0.00528151	0.114291	2.27724	Lower in Infected Cells w/MS26ET3
Q8BHX1	HAUS augmin-like complex subunit 1		0.320954	0.00667066	4.75408	0.00144323	0.0684856	-0.758456	24	4.28457	0.00203623	0.0766182	2.69117	Lower in Infected Cells w/MS26ET3
Q8BJU0	Small glutamine-rich tetratricopeptide repeat-containing protein alpha		0.37868	0.0661847	4.01421	0.00388333	0.108751	-1.75859	49	4.35633	0.00183326	0.0718141	2.73678	Lower in Infected Cells w/MS26ET3
Q8BKC8-2	Isoform 2 of Phosphatidylinositol 4-kinase beta		0.507952	-0.0202548	3.33751	0.0102896	0.164422	-2.74232	21	3.37191	0.00823193	0.136834	2.0845	Lower in Infected Cells w/MS26ET3
Q8BKW4	rRNA N6-adenosine-methyltransferase ZCCHC4		0.590294	0.0292074	4.6774	0.00159317	0.0705007	-0.858117	10	4.06538	0.00281911	0.0859481	2.54989	Lower in Infected Cells w/MS26ET3
Q8BPB0	MOB kinase activator 1B		0.251114	0.0778414	3.51646	0.00790412	0.146903	-2.47669	39	3.69735	0.00494076	0.1096	2.30621	Lower in Infected Cells w/MS26ET3
Q8BS45	Intraflagellar transport protein 56		0.631341	0.0224364	3.92618	0.00439215	0.112347	-1.88313	4	3.28381	0.00947151	0.146548	2.02358	Lower in Infected Cells w/MS26ET3
Q8BTS4	Nuclear pore complex protein Nup54		0.212333	0.0546573	2.94408	0.0186218	0.209927	-3.33639	69	3.41663	0.00766874	0.133879	2.11528	Lower in Infected Cells w/MS26ET3
Q8BTW8	Mitochondrial tRNA methylthiotransferase CDK5RAP1		0.66305	-0.042078	4.08101	0.00353963	0.104817	-1.66485	5	3.51001	0.00661854	0.127273	2.17924	Lower in Infected Cells w/MS26ET3
Q8BU31	Ras-related protein Rap-2c		0.337697	0.0314868	3.34442	0.0101845	0.164422	-2.732	31	3.42473	0.00757106	0.133879	2.12084	Lower in Infected Cells w/MS26ET3
Q8BYN3	Inositol-tetrakisphosphate 1-kinase		0.472366	0.0476788	4.95638	0.00111651	0.0625709	-0.500026	7	3.55014	0.00621457	0.126937	2.20659	Lower in Infected Cells w/MS26ET3
Q8BYW1	Rho GTPase-activating protein 25		0.254383	0.0633927	3.03554	0.0161989	0.19449	-3.19733	56	3.36746	0.0082903	0.136834	2.08143	Lower in Infected Cells w/MS26ET3
Q8C845	EF-hand domain-containing protein D2		0.343919	0.0842396	5.10716	0.00092565	0.0603036	-0.311676	118	6.35315	0.000132382	0.0227586	3.87817	Lower in Infected Cells w/MS26ET3
Q8CCF0	U4/U6 small nuclear ribonucleoprotein Prp31		0.206636	0.0635257	2.89458	0.0200872	0.218872	-3.41179	72	3.38341	0.00808319	0.136834	2.09242	Lower in Infected Cells w/MS26ET3
Q8JZK9	Hydroxymethylglutaryl-CoA synthase, cytoplasmic		0.300243	0.107904	3.46623	0.00850792	0.152184	-2.5509	31	3.50619	0.00665838	0.127273	2.17663	Lower in Infected Cells w/MS26ET3
Q8JZQ2	AFG3-like protein 2		0.266577	0.0359333	3.17323	0.0131541	0.175986	-2.98896	88	3.65519	0.0052748	0.114291	2.27779	Lower in Infected Cells w/MS26ET3
Q8JZY1	Putative tRNA (cytidine(32)/guanosine(34)-2'-O)-methyltransferase		0.53462	-0.0280878	3.78954	0.00532896	0.121947	-2.07862	11	3.45958	0.00716553	0.131205	2.14475	Lower in Infected Cells w/MS26ET3
Q8K157	Galactose mutarotase		1.55614	0.11023	4.61961	0.00171735	0.0753807	-0.933845	10	4.74246	0.00105529	0.053099	2.97663	Lower in Infected Cells w/MS26ET3
Q8K1G9	RNA helicase		0.256322	0.0889744	3.54857	0.00754209	0.144805	-2.4294	27	3.38025	0.00812369	0.136834	2.09025	Lower in Infected Cells w/MS26ET3
Q8K3W0	BRISC and BRCA1-A complex member 2		0.537068	0.040765	6.86105	0.000130381	0.0243377	1.6248	31	6.86974	7.30994e-05	0.0137095	4.13609	Lower in Infected Cells w/MS26ET3
Q8R050	Eukaryotic peptide chain release factor GTP-binding subunit ERF3A		0.308161	0.0059363	4.89249	0.00121002	0.0634646	-0.580943	106	6.19696	0.000159447	0.025303	3.79738	Lower in Infected Cells w/MS26ET3
Q8R0X2	CDK2-associated and cullin domain-containing protein 1		0.950997	0.0410434	9.66067	1.10832e-05	0.00685939	3.91399	17	8.71988	1.10501e-05	0.00427433	4.95663	Lower in Infected Cells w/MS26ET3
Q8R0X7	Sphingosine-1-phosphate lyase 1		0.381913	0.0339812	4.07122	0.00358789	0.105239	-1.67855	68	4.54203	0.00140183	0.0628691	2.8533	Lower in Infected Cells w/MS26ET3
Q8R1S0	Ubiquinone biosynthesis monooxygenase COQ6, mitochondrial		0.630186	0.0405833	4.95888	0.00111302	0.0625709	-0.496877	7	4.0698	0.0028005	0.0859481	2.55276	Lower in Infected Cells w/MS26ET3
Q8R3L2	Transcription factor 25		0.251447	0.0624137	3.87782	0.00470177	0.115368	-1.95202	23	3.39942	0.00788052	0.136236	2.10345	Lower in Infected Cells w/MS26ET3
Q8R3N6	THO complex subunit 1		0.255834	0.017858	3.33674	0.0103014	0.164422	-2.74348	68	3.82354	0.00406781	0.0999337	2.39064	Lower in Infected Cells w/MS26ET3
Q8R5A3	Amyloid beta A4 precursor protein-binding family B member 1-interacting protein		0.231867	0.0416702	3.63408	0.00666137	0.138122	-2.30408	47	4.0148	0.0030418	0.0874078	2.51687	Lower in Infected Cells w/MS26ET3
Q8R5C5	Beta-centractin		0.431386	0.0559125	4.43286	0.00219615	0.0833862	-1.18219	44	4.75132	0.00104227	0.053099	2.98202	Lower in Infected Cells w/MS26ET3
Q8VDN2	Sodium/potassium-transporting ATPase subunit alpha-1		0.207157	0.0758587	3.21752	0.0123075	0.173846	-2.92223	163	4.14608	0.00249892	0.0821291	2.60225	Lower in Infected Cells w/MS26ET3
Q8VE73	Cullin-7		1.04217	0.128325	6.50728	0.000187811	0.0291608	1.27001	4	5.43425	0.000414072	0.0361505	3.38292	Lower in Infected Cells w/MS26ET3
Q8VE91	Reticulophagy regulator 1		0.671573	0.0803704	3.89074	0.00461687	0.115055	-1.93359	11	3.71608	0.00479959	0.108411	2.3188	Lower in Infected Cells w/MS26ET3
Q8VIM9	Immunity-related GTPase family Q protein		0.769966	0.0398591	4.29688	0.00263533	0.0921494	-1.36647	16	4.29301	0.00201117	0.0763627	2.69655	Lower in Infected Cells w/MS26ET3
Q91V81	RNA-binding protein 42		0.615155	0.0472641	3.54017	0.00763513	0.145295	-2.44177	16	3.52427	0.00647193	0.127273	2.18897	Lower in Infected Cells w/MS26ET3
Q91VA7	Isocitrate dehydrogenase [NAD] subunit, mitochondrial		0.214405	0.0888713	3.01368	0.0167465	0.197794	-3.23053	88	3.59986	0.00574953	0.121862	2.24037	Lower in Infected Cells w/MS26ET3
Q91YQ5	Dolichyl-diphosphooligosaccharide--protein glycosyltransferase subunit 1		0.242732	0.0812284	3.29336	0.0109882	0.166971	-2.80837	205	4.03595	0.00294647	0.0864252	2.5307	Lower in Infected Cells w/MS26ET3
Q91YX5	Acyl-CoA:lysophosphatidylglycerol acyltransferase 1		0.580588	0.287548	4.67661	0.00159478	0.0705007	-0.859138	3	3.36054	0.00838198	0.137968	2.07665	Lower in Infected Cells w/MS26ET3
Q920Q8	Influenza virus NS1A-binding protein homolog		0.354703	0.108613	3.40785	0.0092717	0.15537	-2.6375	27	3.42344	0.00758657	0.133879	2.11995	Lower in Infected Cells w/MS26ET3
Q921C5	Protein bicaudal D homolog 2		0.290817	-0.000112851	3.33976	0.0102552	0.164422	-2.73896	33	3.41983	0.00762998	0.133879	2.11748	Lower in Infected Cells w/MS26ET3
Q922F4	Tubulin beta-6 chain		0.2414	0.0803616	3.75211	0.00562144	0.124751	-2.13262	118	4.75311	0.00103965	0.053099	2.98311	Lower in Infected Cells w/MS26ET3
Q922I7	Polypyrimidine tract-binding protein 1		0.329831	0.0446652	4.3594	0.00242261	0.0893916	-1.28138	180	5.29185	0.000499212	0.0397285	3.30172	Lower in Infected Cells w/MS26ET3
Q922Q8	Leucine-rich repeat-containing protein 59		0.329492	0.0608076	3.75368	0.00560878	0.124751	-2.13034	115	4.3434	0.00186817	0.0718141	2.72858	Lower in Infected Cells w/MS26ET3
Q924C1	Exportin-5		0.212953	0.0568834	3.39456	0.00945557	0.156987	-2.65727	100	4.28172	0.00204479	0.0766182	2.68935	Lower in Infected Cells w/MS26ET3
Q99JR6	Nicotinamide/nicotinic acid mononucleotide adenylyltransferase 3		0.602691	-0.01736	4.23355	0.0028715	0.0945303	-1.45326	8	3.69401	0.00496645	0.109776	2.30395	Lower in Infected Cells w/MS26ET3
Q99JZ4	GTP-binding protein SAR1a		0.244721	0.0801448	4.03591	0.00376789	0.108104	-1.72807	37	4.15271	0.00247437	0.0821291	2.60654	Lower in Infected Cells w/MS26ET3
Q99KR7	Peptidyl-prolyl cis-trans isomerase F, mitochondrial		0.469255	0.0395607	4.21171	0.0029582	0.0953558	-1.48335	16	3.87241	0.00377487	0.0973445	2.4231	Lower in Infected Cells w/MS26ET3
Q99KS2	Neugrin		2.40002	-0.151861	14.8271	4.27469e-07	0.00226102	6.5124	4	12.4321	5.69337e-07	0.00115748	6.24463	Lower in Infected Cells w/MS26ET3
Q99LC3	NADH dehydrogenase [ubiquinone] 1 alpha subcomplex subunit 10, mitochondrial		0.265519	0.013895	3.87009	0.0047534	0.115368	-1.96306	42	4.14388	0.0025071	0.0821291	2.60083	Lower in Infected Cells w/MS26ET3
Q99LP6	GrpE protein homolog 1, mitochondrial		0.261463	0.0963319	3.18852	0.0128553	0.175986	-2.96592	87	3.68636	0.00502569	0.110298	2.2988	Lower in Infected Cells w/MS26ET3
Q99LX5	Multiple myeloma tumor-associated protein 2 homolog		0.677934	-0.0216073	4.31756	0.00256281	0.0911566	-1.33826	11	4.04434	0.00290958	0.0863631	2.53617	Lower in Infected Cells w/MS26ET3
Q99LZ3	DNA replication complex GINS protein SLD5		0.248994	0.0890139	4.09447	0.0034744	0.10338	-1.64604	21	3.38376	0.00807871	0.136834	2.09266	Lower in Infected Cells w/MS26ET3
Q99P88	Nuclear pore complex protein Nup155		0.259517	0.0354937	4.29686	0.00263539	0.0921494	-1.36649	140	5.68004	0.000301852	0.0333411	3.52021	Lower in Infected Cells w/MS26ET3
Q9CPQ8	ATP synthase subunit g, mitochondrial		0.359097	0.11158	5.64006	0.000489452	0.0475091	0.325292	30	5.43305	0.000414718	0.0361505	3.38225	Lower in Infected Cells w/MS26ET3
Q9CQ40	39S ribosomal protein L49, mitochondrial		0.329912	0.0938958	5.07714	0.000960609	0.0608354	-0.348892	39	5.32798	0.000475947	0.0397285	3.32244	Lower in Infected Cells w/MS26ET3
Q9CQ80	Vacuolar protein-sorting-associated protein 25		0.891674	-0.00421291	3.93699	0.00432599	0.111937	-1.86778	14	3.98666	0.00317371	0.089405	2.49843	Lower in Infected Cells w/MS26ET3
Q9CQL7	MORF4 family-associated protein 1		0.771199	-0.0204129	4.35735	0.00242927	0.0893916	-1.28416	8	4.04024	0.00292754	0.0863631	2.5335	Lower in Infected Cells w/MS26ET3
Q9CQM8	60S ribosomal protein L21		0.48825	0.0273768	4.26443	0.00275358	0.0922619	-1.41086	92	4.72828	0.00107649	0.0534319	2.96799	Lower in Infected Cells w/MS26ET3
Q9CR57	60S ribosomal protein L14		0.713833	-0.0259792	5.63663	0.000491404	0.0475091	0.321332	53	6.08074	0.000183488	0.0265149	3.73639	Lower in Infected Cells w/MS26ET3
Q9CRA4	Methylsterol monooxygenase 1		1.48448	0.0271844	8.18732	3.72523e-05	0.013562	2.81453	7	7.53408	3.56324e-05	0.00918872	4.44815	Lower in Infected Cells w/MS26ET3
Q9CWD8	Iron-sulfur protein NUBPL		0.695268	-0.0209936	5.94631	0.000345255	0.0395701	0.67154	7	4.71147	0.00110223	0.053834	2.95773	Lower in Infected Cells w/MS26ET3
Q9CX86	Heterogeneous nuclear ribonucleoprotein A0		0.249361	0.0631798	4.02504	0.00382528	0.108599	-1.74336	63	4.76116	0.00102799	0.053099	2.98801	Lower in Infected Cells w/MS26ET3
Q9CXY6	Interleukin enhancer-binding factor 2		0.497806	0.0234708	7.21064	9.21337e-05	0.0211907	1.95919	103	8.80568	1.02036e-05	0.00420999	4.99125	Lower in Infected Cells w/MS26ET3
Q9CY50	Translocon-associated protein subunit alpha		0.476272	0.0778884	6.80804	0.000137587	0.0243377	1.57272	42	7.28721	4.62758e-05	0.0106074	4.33465	Lower in Infected Cells w/MS26ET3
Q9CZ30	Obg-like ATPase 1		0.337066	0.0560042	4.58038	0.00180763	0.0770649	-0.985557	62	5.22576	0.000544994	0.0406382	3.26361	Lower in Infected Cells w/MS26ET3
Q9CZE3	Ras-related protein Rab-32		0.457225	0.0537235	6.5482	0.000179917	0.0291608	1.31192	41	6.96875	6.54713e-05	0.013071	4.18395	Lower in Infected Cells w/MS26ET3
Q9D061	Acyl-CoA-binding domain-containing protein 6		0.529833	0.0730802	3.82496	0.00506716	0.119298	-2.02769	19	3.77727	0.00436734	0.100976	2.35978	Lower in Infected Cells w/MS26ET3
Q9D0D4	Probable dimethyladenosine transferase		0.240488	0.0561658	3.10597	0.0145589	0.186939	-3.09059	53	3.44744	0.00730419	0.132392	2.13643	Lower in Infected Cells w/MS26ET3
Q9D1C8	Vacuolar protein sorting-associated protein 28 homolog		0.317202	0.0447748	4.24803	0.00281556	0.0931846	-1.43337	21	3.76945	0.00442022	0.101698	2.35456	Lower in Infected Cells w/MS26ET3
Q9D7E3	Esterase OVCA2		0.86099	0.214564	3.94957	0.00425032	0.111217	-1.84993	5	3.69025	0.00499544	0.110024	2.30143	Lower in Infected Cells w/MS26ET3
Q9D8C4	Interferon-induced 35 kDa protein homolog		0.389094	0.0220055	3.27865	0.011232	0.167103	-2.83042	28	3.34954	0.00852984	0.138262	2.06906	Lower in Infected Cells w/MS26ET3
Q9D8E6	60S ribosomal protein L4		0.328262	0.0782703	4.74409	0.00146185	0.0684856	-0.771379	211	5.94913	0.000215573	0.0278863	3.66641	Lower in Infected Cells w/MS26ET3
Q9DB73	NADH-cytochrome b5 reductase 1		0.479086	-0.0117852	5.41297	0.000639107	0.0522144	0.0592855	59	6.00601	0.000201013	0.027646	3.69678	Lower in Infected Cells w/MS26ET3
Q9DBR0	A-kinase anchor protein 8		0.896207	-0.00503308	13.8324	7.30657e-07	0.00226102	6.1265	41	14.7271	1.32303e-07	0.000818824	6.87843	Lower in Infected Cells w/MS26ET3
Q9DCB8	Iron-sulfur cluster assembly 2 homolog, mitochondrial		0.469156	0.0804343	3.60018	0.00699673	0.142081	-2.35366	16	3.4272	0.00754152	0.133879	2.12254	Lower in Infected Cells w/MS26ET3
Q9DCW4	Electron transfer flavoprotein subunit beta		0.32245	0.05046	3.56826	0.00732888	0.144454	-2.40047	85	4.05413	0.00286707	0.0861374	2.54256	Lower in Infected Cells w/MS26ET3
Q9ERD8	Gamma-parvin		0.454434	0.0217801	3.12909	0.014059	0.184787	-3.05561	40	3.31856	0.0089608	0.142201	2.04765	Lower in Infected Cells w/MS26ET3
Q9EST5	Acidic leucine-rich nuclear phosphoprotein 32 family member B		0.38835	0.0217836	4.35377	0.00244097	0.0893916	-1.28902	48	4.72651	0.00107917	0.0534319	2.96691	Lower in Infected Cells w/MS26ET3
Q9JHF5	V-type proton ATPase subunit a		0.312062	0.0600484	3.52228	0.00783717	0.146097	-2.46811	70	3.96345	0.00328704	0.0905985	2.48319	Lower in Infected Cells w/MS26ET3
Q9JI95	CPN10-like protein		0.40878	0.071359	4.58953	0.00178612	0.076766	-0.973474	107	5.28231	0.000505556	0.0397285	3.29623	Lower in Infected Cells w/MS26ET3
Q9JIG7	Coiled-coil domain-containing protein 22		0.302858	0.0283479	3.28632	0.0111042	0.167103	-2.81891	52	3.59182	0.00582219	0.122576	2.23491	Lower in Infected Cells w/MS26ET3
Q9JK30	Origin recognition complex subunit 3		0.319961	0.0352625	3.87511	0.00471984	0.115368	-1.9559	47	4.21093	0.00226968	0.0791144	2.64404	Lower in Infected Cells w/MS26ET3
Q9QZI9	Serine incorporator 3		0.768278	0.122378	4.38881	0.00232904	0.0878927	-1.24157	9	4.10965	0.00263838	0.082888	2.57866	Lower in Infected Cells w/MS26ET3
Q9R0M6	Ras-related protein Rab-9A		0.323867	0.0409733	3.53186	0.00772828	0.145295	-2.454	30	3.56908	0.0060329	0.125294	2.21947	Lower in Infected Cells w/MS26ET3
Q9WTX5	S-phase kinase-associated protein 1		0.436065	0.0627631	4.87761	0.001233	0.0636483	-0.599875	41	5.18548	0.000575114	0.0415664	3.24025	Lower in Infected Cells w/MS26ET3
Q9WUK2	Eukaryotic translation initiation factor 4H		0.850156	0.0334853	5.30932	0.000723553	0.0531227	-0.0648011	42	5.64432	0.00031588	0.0333411	3.50048	Lower in Infected Cells w/MS26ET3
Q9WVA4	Transgelin-2		0.285612	0.0820377	3.32962	0.0104109	0.165213	-2.75411	267	3.908	0.00357561	0.0942843	2.44665	Lower in Infected Cells w/MS26ET3
Q9Z0R9	Acyl-CoA 6-desaturase		0.53081	0.0561839	4.15228	0.00320869	0.0992038	-1.56556	41	4.41071	0.00169384	0.0703568	2.77113	Lower in Infected Cells w/MS26ET3
Q9Z2U0	Proteasome subunit alpha type-7		0.2705	0.0202235	3.41893	0.00912142	0.15537	-2.62104	81	3.95919	0.00330833	0.0905985	2.48039	Lower in Infected Cells w/MS26ET3
A0A087WNR7	Ribosomal biogenesis factor		-0.206919	-0.00466328	-1.12018	0.29518	0.648285	-5.89876	9	-1.06098	0.316338	0.65809	0.499848	No Change
A0A087WNX7	Snf2-related CREBBP activator protein		0.279257	0.0286666	2.5063	0.0366203	0.280847	-4.00434	31	2.5825	0.029575	0.246021	1.52908	No Change
A0A087WP33	Autophagy-related protein 9 (Fragment)		0.0483402	0.0261603	0.211781	0.837581	0.952796	-6.5154	5	0.199862	0.846031	0.957412	0.0726137	No Change
A0A087WP92	E3 ubiquitin-protein ligase TRIP12 (Fragment)		-0.285274	0.104788	-2.93742	0.0188124	0.211306	-3.34653	25	-2.88511	0.0180274	0.194376	1.74407	No Change
A0A087WQ11	S-phase kinase-associated protein 2		0.0780875	-0.0737953	0.257044	0.803641	0.943689	-6.50379	5	0.254459	0.80486	0.944139	0.0942799	No Change
A0A087WQ86	Dedicator of cytokinesis protein 10		0.0530271	0.0290876	0.855135	0.417383	0.740672	-6.15481	104	1.0884	0.304706	0.647008	0.516119	No Change
A0A087WQH8	Probable UDP-sugar transporter protein SLC35A4		0.139445	0.130162	0.953422	0.36833	0.709216	-6.06615	13	0.900513	0.391307	0.719926	0.407483	No Change
A0A087WQS2	Basic leucine zipper and W2 domain-containing protein 1		-0.0261252	0.0647323	-0.213283	0.836449	0.95249	-6.51505	99	-0.235526	0.819073	0.948941	0.0866775	No Change
A0A087WRA4	Myeloid cell nuclear differentiation antigen-like protein		0.0752363	0.0709463	0.683003	0.51392	0.810357	-6.29034	41	0.725712	0.486457	0.78903	0.312956	No Change
A0A087WRH2	Fas apoptotic inhibitory molecule 1 (Fragment)		-0.0131123	0.123266	-0.07535	0.941789	0.981938	-6.53692	6	-0.0675272	0.947638	0.983806	0.0233574	No Change
A0A087WRY3	Nuclear ubiquitous casein and cyclin-dependent kinase substrate 1		0.103778	0.03262	0.818117	0.43701	0.75697	-6.18613	39	0.865742	0.409116	0.733317	0.388153	No Change
A0A087WS23	Kinectin		-0.268275	0.0304604	-2.23061	0.0562888	0.329177	-4.42088	133	-2.4798	0.0350027	0.262266	1.4559	No Change
A0A087WS96	SH3 domain-binding glutamic acid-rich-like protein		-0.0994992	0.0356977	-0.441618	0.670475	0.885617	-6.43389	7	-0.425424	0.680519	0.888557	0.16716	No Change
A0A087WSE3	Striated muscle-specific serine/threonine-protein kinase (Fragment)		0.0902622	0.0544119	1.30046	0.229703	0.581207	-5.69644	41	1.38402	0.199706	0.545928	0.699608	No Change
A0A087WSF5	Leucine-rich repeat flightless-interacting protein 1 (Fragment)		0.103194	0.0764348	1.2942	0.231751	0.584844	-5.7038	41	1.37647	0.201951	0.549278	0.694755	No Change
A0A0A0MQ68	Glutaryl-CoA dehydrogenase, mitochondrial		-0.223785	0.0544264	-1.55311	0.159053	0.507411	-5.38183	17	-1.5184	0.163228	0.505648	0.787206	No Change
A0A0A0MQ73	[Histone H3]-lysine(4) N-trimethyltransferase		0.00621734	0.0409177	0.0756965	0.941522	0.981938	-6.53689	23	0.0707279	0.945161	0.982796	0.0244942	No Change
A0A0A0MQ79	Protein PRRC2C		-0.119968	0.0196487	-1.44216	0.187287	0.541139	-5.52397	260	-1.70533	0.122323	0.443297	0.912491	No Change
A0A0A0MQ80	Vesicle-fusing ATPase		0.0272971	0.0217633	0.328438	0.751024	0.922901	-6.481	66	0.370795	0.719367	0.907864	0.143049	No Change
A0A0A0MQ89	Actin-related protein 5		0.00462535	0.0603713	0.0479577	0.962927	0.990289	-6.53878	17	0.0430394	0.96661	0.990783	0.0147488	No Change
A0A0A0MQ99	DNA repair protein SWI5 homolog		0.141008	0.0416557	0.884609	0.402206	0.73187	-6.12904	13	0.849616	0.417565	0.740456	0.379275	No Change
A0A0A0MQA5	Tubulin alpha chain (Fragment)		0.207487	0.0533123	2.38682	0.0441159	0.304046	-4.18572	31	2.41512	0.0389206	0.275836	1.40982	No Change
A0A0A0MQD4	RIKEN cDNA 9530068E07 gene		-0.278232	0.0646198	-1.609	0.146335	0.485611	-5.30812	4	-1.38163	0.200414	0.546415	0.698072	No Change
A0A0A0MQF6	Glyceraldehyde-3-phosphate dehydrogenase		0.120784	0.053571	1.00683	0.343533	0.689406	-6.01478	560	1.10798	0.296602	0.64219	0.527826	No Change
A0A0A0MQM0	Eukaryotic translation initiation factor 5A (Fragment)		0.0547446	0.0525129	0.246473	0.811531	0.945962	-6.5067	183	0.26526	0.796785	0.939279	0.0986589	No Change
A0A0A6YVR9	SURF1-like protein (Fragment)		0.196066	0.0367252	2.34752	0.0469053	0.309206	-4.24513	16	1.9748	0.0797242	0.372387	1.09841	No Change
A0A0A6YVS2	Calcium load-activated calcium channel (Fragment)		0.361445	0.119952	1.75161	0.117996	0.440731	-5.11444	20	1.80345	0.104816	0.414244	0.979573	No Change
A0A0A6YW28	Ubiquitin carboxyl-terminal hydrolase		-0.0507647	0.0389365	-0.627271	0.547986	0.826385	-6.32849	43	-0.672721	0.518023	0.805934	0.285651	No Change
A0A0A6YW53	Mitogen-activated protein kinase kinase kinase kinase 4		-0.194597	-0.0270661	-1.8673	0.0988682	0.411846	-4.95219	31	-1.9162	0.0875882	0.387041	1.05755	No Change
A0A0A6YWB0	Muscleblind-like protein 1		-0.207525	0.0209297	-2.19723	0.0592954	0.337297	-4.47073	23	-2.11174	0.0638886	0.344442	1.19458	No Change
A0A0A6YWD3	Protein lin-9 homolog (Fragment)		0.0950717	-0.0018589	1.18999	0.268209	0.622927	-5.82287	13	0.920966	0.381092	0.713246	0.41897	No Change
A0A0A6YX21	Vesicle transport protein		-0.167278	0.0866544	-1.58753	0.151107	0.494817	-5.3366	5	-1.12503	0.289685	0.637802	0.538074	No Change
A0A0A6YXE3	Muscleblind-like protein 1		-0.127887	0.0616219	-0.490092	0.637244	0.86968	-6.40967	2	-0.45445	0.660267	0.874993	0.18028	No Change
A0A0A6YXM5	REST corepressor 3		-0.182387	0.0686627	-1.7654	0.115545	0.438449	-5.09533	16	-1.59112	0.146046	0.481465	0.83551	No Change
A0A0A6YXR0	Choline/ethanolaminephosphotransferase 1 (Fragment)		0.0780875	0.0267527	0.244603	0.812929	0.945962	-6.5072	6	0.245357	0.811684	0.946754	0.0906132	No Change
A0A0A6YY34	Glutathione peroxidase		0.33669	0.163631	0.971802	0.359649	0.702388	-6.04872	4	0.969683	0.357541	0.695063	0.446675	No Change
A0A0B4J1E2	SNW domain-containing protein 1		-0.143787	0.0521569	-2.39478	0.0435717	0.302654	-4.17367	100	-3.07939	0.0131528	0.170125	1.88098	No Change
A0A0B4J1E6	Fc receptor, IgG, low affinity IIb		0.180888	0.0573272	2.34813	0.0468602	0.309206	-4.2442	31	2.34691	0.043525	0.289341	1.36126	No Change
A0A0B4J1G0	Low affinity immunoglobulin gamma Fc region receptor IV		0.334724	0.0896791	2.11021	0.0678995	0.351704	-4.59988	3	1.70588	0.122218	0.443297	0.912865	No Change
A0A0B4J1G5	ETS-related transcription factor Elf-2		0.0269722	0.0214617	0.202359	0.844694	0.955026	-6.51754	5	0.161125	0.875554	0.96295	0.0577171	No Change
A0A0B4J1M6	Low affinity immunoglobulin gamma Fc region receptor III		0.0313066	0.0983602	0.202496	0.844591	0.955026	-6.51751	21	0.204881	0.842223	0.955465	0.0745727	No Change
A0A0D2X7Z2	EEF1A lysine methyltransferase 1		-0.421483	0.0469208	-1.5038	0.171094	0.52343	-5.44572	3	-1.4381	0.184253	0.531088	0.734584	No Change
A0A0G2JE03	Anaphase-promoting complex subunit 5		-0.0666922	0.0238362	-0.862327	0.413643	0.736941	-6.14859	12	-0.639626	0.538355	0.817658	0.268931	No Change
A0A0G2JEC2	Myocyte-specific enhancer factor 2C		0.0874254	0.110809	0.451776	0.663444	0.8831	-6.42901	4	0.402187	0.696931	0.896364	0.15681	No Change
A0A0G2JEC6	Ubiquitin-associated protein 2-like (Fragment)		-0.129583	0.0588928	-0.698835	0.504488	0.805027	-6.27898	15	-0.696833	0.503507	0.796712	0.297995	No Change
A0A0G2JEG3	Solute carrier family 35 member F6		0.275124	0.130602	0.704542	0.501115	0.802763	-6.27483	2	0.700834	0.501123	0.79639	0.300056	No Change
A0A0G2JEV2	Histone H3-like centromeric protein A		0.0641483	0.00761348	0.277722	0.788277	0.936873	-6.49775	6	0.265943	0.796275	0.939209	0.0989369	No Change
A0A0G2JF33	Protein FAM133B		0.0904712	0.0180803	0.369536	0.721332	0.909045	-6.46544	9	0.366452	0.722495	0.908623	0.141165	No Change
A0A0G2JF44	Intraflagellar transport protein 22 homolog (Fragment)		-0.0523857	0.0188956	-0.670892	0.52121	0.812945	-6.29888	13	-0.513614	0.619892	0.853887	0.207684	No Change
A0A0G2JF69	Solute carrier family 25 member 40 (Fragment)		0.288855	0.108552	1.53858	0.162518	0.511709	-5.40077	2	1.29133	0.228769	0.579553	0.640604	No Change
A0A0G2JFB2	Tudor and KH domain-containing protein		-0.0151846	0.0128481	-0.0966083	0.925417	0.976646	-6.5349	16	-0.0949141	0.926463	0.975072	0.0331721	No Change
A0A0G2JFF9	HCLS1-associated protein X-1		-0.0146357	0.0616449	-0.117923	0.90904	0.970543	-6.53239	10	-0.101925	0.921051	0.973759	0.0357163	No Change
A0A0G2JFI2	Protein phosphatase 1 regulatory subunit 35 (Fragment)		-0.348177	-0.0539327	-1.43941	0.188042	0.542307	-5.52743	3	-1.33418	0.214918	0.561616	0.667726	No Change
A0A0G2JFN1	Regulation of nuclear pre-mRNA domain-containing protein 2		-0.306858	0.0558337	-2.54634	0.0344079	0.269558	-3.94336	8	-2.09176	0.0659949	0.347194	1.18049	No Change
A0A0G2JFQ4	Neurobeachin-like protein 2		0.0968484	0.0488029	0.525766	0.613328	0.85744	-6.39034	21	0.539287	0.602773	0.849012	0.219846	No Change
A0A0G2JFT8	Protein RUFY3		0.00905393	0.0373897	0.0919866	0.928974	0.977203	-6.53538	26	0.0912013	0.92933	0.976341	0.0318299	No Change
A0A0G2JFX7	RNA-binding protein 8A		-0.33763	0.0656664	-1.74733	0.118767	0.442268	-5.12037	30	-1.83343	0.0999498	0.406651	1.00022	No Change
A0A0G2JG52	Crystallin beta-gamma domain-containing 1		0.0190331	0.0668212	0.180705	0.861099	0.961628	-6.52209	23	0.176821	0.863564	0.960869	0.0637055	No Change
A0A0G2JGD2	Protein S100-A4 (Fragment)		-0.0452371	0.123987	-0.389244	0.707265	0.902157	-6.45735	44	-0.415981	0.687168	0.890861	0.162937	No Change
A0A0G2JGL8	RNA helicase		-0.0389637	0.0594995	-0.447519	0.666386	0.883689	-6.43107	61	-0.498871	0.629836	0.857751	0.200773	No Change
A0A0G2JGS4	Calcium/calmodulin-dependent protein kinase		-0.067794	0.0793564	-0.656639	0.52987	0.816736	-6.30875	41	-0.697802	0.502929	0.796475	0.298494	No Change
A0A0G2JGT1	Far upstream element-binding protein 1 (Fragment)		-0.608755	-0.000388256	-1.41875	0.193784	0.546659	-5.5532	2	-1.42627	0.187544	0.533184	0.726896	No Change
A0A0G2JGW9	Far upstream element-binding protein 1		-0.0769642	0.059529	-0.655002	0.53087	0.816736	-6.30987	128	-0.729472	0.484264	0.787648	0.314917	No Change
A0A0G2JGX4	Sodium/potassium-transporting ATPase subunit alpha		0.0466928	0.0687573	0.743635	0.478395	0.785771	-6.24559	195	0.974284	0.355373	0.694725	0.449316	No Change
A0A0H2UH19	Histone-lysine N-methyltransferase EHMT1		-0.266411	0.0744661	-2.20206	0.0588508	0.336314	-4.46353	25	-2.22031	0.0535368	0.316466	1.27135	No Change
A0A0J9YTU1	Ketohexokinase (Fragment)		-0.327267	0.183195	-0.519985	0.617172	0.859656	-6.39356	5	-0.54254	0.600621	0.848492	0.221399	No Change
A0A0J9YTU3	Cytospin-B		-0.210119	0.0323944	-2.34845	0.0468367	0.309206	-4.24372	55	-2.5861	0.0294012	0.245897	1.53164	No Change
A0A0J9YUA8	Mediator of RNA polymerase II transcription subunit 13		0.107835	0.169064	0.228484	0.82501	0.949491	-6.51137	2	0.231772	0.821899	0.949741	0.0851817	No Change
A0A0J9YUM4	C-terminal-binding protein 1		0.114912	0.0350676	1.30562	0.228023	0.580285	-5.69035	16	1.11922	0.292025	0.640563	0.53458	No Change
A0A0J9YV20	Protein SDA1		-0.0945712	0.0363292	-1.02564	0.33511	0.682909	-5.99617	76	-1.15472	0.277943	0.627021	0.556045	No Change
A0A0J9YV38	Arachidonate 5-lipoxygenase-activating protein (Fragment)		-0.0875646	0.167654	-0.194511	0.850631	0.958456	-6.51924	7	-0.201134	0.845066	0.956516	0.0731093	No Change
A0A0J9YVJ2	Proteasome maturation protein		0.0481154	0.0231376	0.350432	0.735075	0.917019	-6.4729	11	0.317625	0.758015	0.922481	0.120322	No Change
A0A0M3HEQ0	Thioredoxin-disulfide reductase		0.145532	-0.00317451	1.27885	0.236844	0.589274	-5.72175	23	1.26505	0.237624	0.58887	0.624109	No Change
A0A0N4SUH4	Pumilio homolog 3		-0.0572895	0.03791	-0.861778	0.413927	0.736941	-6.14906	93	-1.05597	0.318502	0.660371	0.496888	No Change
A0A0N4SUK5	Cyclic AMP-responsive element-binding protein 5		-0.133849	0.104037	-0.767085	0.465094	0.776042	-6.22739	5	-0.67536	0.516422	0.80515	0.286996	No Change
A0A0N4SV80	Zinc finger protein 638		-0.0380934	0.058573	-0.493244	0.635112	0.868799	-6.40801	115	-0.587108	0.571564	0.834491	0.242935	No Change
A0A0N4SVL0	Eukaryotic translation initiation factor 4 gamma 3		0.0790763	0.01889	0.890658	0.39914	0.729554	-6.12367	41	0.946898	0.368419	0.702603	0.433658	No Change
A0A0N4SW28	Guanine nucleotide-binding protein subunit gamma		0.117258	0.276585	0.341561	0.741492	0.919407	-6.47623	8	0.348446	0.735518	0.912065	0.133407	No Change
A0A0N4SW73	Rab11 family-interacting protein 5		0.0276224	0.0756222	0.156059	0.879858	0.966017	-6.52664	20	0.159002	0.877178	0.963759	0.0569122	No Change
A0A0N4SW93	C2 domain-containing protein 5		-0.0559298	-0.106454	-0.226702	0.826349	0.949491	-6.51181	2	-0.207321	0.840374	0.954844	0.0755275	No Change
A0A0N5E9G7	Replication factor C subunit 1		0.161771	0.0544044	2.58691	0.0323049	0.264308	-3.88151	102	3.27408	0.00961975	0.14847	2.01684	No Change
A0A0R3P9C8	NADH dehydrogenase [ubiquinone] 1 alpha subcomplex subunit 9, mitochondrial		0.126116	0.0354749	1.44981	0.185207	0.53941	-5.51436	53	1.59379	0.145447	0.480091	0.837295	No Change
A0A0R4IZW8	Calcium-activated neutral proteinase small subunit		0.0278682	0.0450976	0.291871	0.777821	0.934072	-6.49335	13	0.243642	0.812971	0.947115	0.0899248	No Change
A0A0R4IZY0	Thimet oligopeptidase		0.0721905	0.0571117	0.955866	0.367166	0.709188	-6.06385	156	1.15779	0.27675	0.626401	0.557912	No Change
A0A0R4IZY9	tRNA-dihydrouridine(47) synthase [NAD(P)(+)]		-0.0045211	0.0519169	-0.0702151	0.945748	0.984171	-6.53733	37	-0.0724947	0.943794	0.98253	0.0251229	No Change
A0A0R4IZZ6	Formin-binding protein 4		-0.177518	0.0412988	-2.25609	0.0540959	0.324733	-4.38271	20	-2.00148	0.0763698	0.367823	1.11708	No Change
A0A0R4J007	Paladin		0.160172	0.0417506	1.86361	0.0994289	0.412561	-4.95741	19	1.66988	0.129283	0.456177	0.888459	No Change
A0A0R4J008	Histone deacetylase 2		0.0045525	0.0101624	0.0420483	0.967492	0.991554	-6.53907	54	0.0456972	0.964549	0.990184	0.0156755	No Change
A0A0R4J034	Pyridoxal-dependent decarboxylase domain-containing protein 1		0.155454	0.0212392	2.15937	0.0628977	0.341794	-4.52707	89	2.57392	0.0299945	0.247359	1.52296	No Change
A0A0R4J041	N6-adenosine-methyltransferase subunit METTL3		0.0803885	0.0531874	0.800222	0.446723	0.765989	-6.20086	12	0.667124	0.521428	0.807991	0.282806	No Change
A0A0R4J046	CCAAT/enhancer-binding protein zeta		0.0612619	0.0417962	0.98598	0.353059	0.696108	-6.03509	102	1.25132	0.242364	0.593586	0.615532	No Change
A0A0R4J049	Protein arginine N-methyltransferase 5		0.0531491	0.0427537	0.676138	0.518044	0.812945	-6.2952	65	0.768076	0.462118	0.773358	0.335247	No Change
A0A0R4J050	N-acyl-L-amino-acid amidohydrolase		0.0795038	0.0508444	0.924096	0.3825	0.716206	-6.09342	108	1.07078	0.312142	0.655191	0.505647	No Change
A0A0R4J055	Dynamin-binding protein		0.0477139	-0.0164098	0.232503	0.821993	0.949126	-6.51036	5	0.214164	0.835192	0.952786	0.0782135	No Change
A0A0R4J065	Cysteine protease		0.314405	0.0325362	2.15937	0.0628979	0.341794	-4.52707	19	2.14617	0.0604122	0.337287	1.21888	No Change
A0A0R4J069	Selenocysteine lyase		0.232486	0.0309249	2.90029	0.0199122	0.217603	-3.40309	46	3.14591	0.0118151	0.165813	1.92756	No Change
A0A0R4J078	UBX domain-containing protein 4		-0.171641	0.0434586	-2.13686	0.0651408	0.345065	-4.56045	28	-2.09388	0.0657681	0.347194	1.18198	No Change
A0A0R4J083	Long-chain specific acyl-CoA dehydrogenase, mitochondrial		-0.103003	0.0591757	-1.22449	0.255645	0.61073	-5.7842	84	-1.40606	0.19328	0.541028	0.713812	No Change
A0A0R4J091	DNA polymerase epsilon subunit 3		0.00811752	0.138641	0.102904	0.920576	0.974422	-6.53421	17	0.0864536	0.932999	0.977871	0.0301189	No Change
A0A0R4J092	Beta-mannosidase		0.251668	0.0825034	1.88543	0.0961504	0.408279	-4.92639	39	1.99577	0.0770768	0.369217	1.11308	No Change
A0A0R4J098	Zinc finger protein 326		0.145035	0.0390408	1.29309	0.232118	0.584844	-5.70511	22	1.26757	0.236763	0.588448	0.625686	No Change
A0A0R4J0B4	CMP-N-acetylneuraminic acid synthase		0.130316	0.0950251	1.48871	0.17494	0.527097	-5.46505	37	1.55637	0.154046	0.493345	0.81235	No Change
A0A0R4J0B5	RUS family member 1		-0.365239	0.0647437	-2.08773	0.0703136	0.356264	-4.63301	14	-2.05267	0.0703088	0.356673	1.15299	No Change
A0A0R4J0B6	ATP-binding cassette sub-family G member 2		0.0950515	0.0692658	0.792745	0.450825	0.769162	-6.20693	9	0.66373	0.5235	0.809985	0.281084	No Change
A0A0R4J0C0	Non-structural maintenance of chromosomes element 1 homolog		-0.24228	-0.0259469	-2.64492	0.0295229	0.256986	-3.79297	18	-2.37587	0.0415076	0.285117	1.38187	No Change
A0A0R4J0D0	Sorting nexin-20		0.176741	0.0544487	1.02037	0.337457	0.684675	-6.00142	13	0.993886	0.346247	0.687936	0.460614	No Change
A0A0R4J0D3	Dolichyl-diphosphooligosaccharide--protein glycotransferase		-0.074625	0.0836911	-1.05991	0.320175	0.66959	-5.9616	26	-0.992258	0.346998	0.688725	0.459673	No Change
A0A0R4J0G0	Phosphoenolpyruvate carboxykinase (GTP)		0.0386881	0.014107	0.189443	0.85447	0.959941	-6.52031	125	0.204176	0.842758	0.955465	0.074297	No Change
A0A0R4J0G4	Ran-binding protein 10		-0.140854	0.0200492	-1.30917	0.226874	0.579066	-5.68615	18	-1.22478	0.251747	0.605305	0.599037	No Change
A0A0R4J0H7	Condensin complex subunit 1		0.147076	0.0655756	1.31676	0.224435	0.57636	-5.67716	105	1.46856	0.176014	0.523474	0.754453	No Change
A0A0R4J0I6	Acyl-CoA dehydrogenase family member 11		-0.0128305	0.0189491	-0.108087	0.916592	0.972857	-6.53361	23	-0.107494	0.916755	0.97254	0.0377467	No Change
A0A0R4J0I9	Prolow-density lipoprotein receptor-related protein 1		0.323724	0.121267	2.28469	0.051736	0.318601	-4.33979	80	2.4871	0.0345863	0.261414	1.4611	No Change
A0A0R4J0J3	DNA helicase		-0.530225	-0.108011	-0.997266	0.347879	0.691846	-6.02414	8	-1.04075	0.325141	0.665253	0.487929	No Change
A0A0R4J0J8	Cytospin-A		-0.146507	0.136911	-1.12684	0.292515	0.645447	-5.89166	11	-1.00578	0.340796	0.681597	0.467505	No Change
A0A0R4J0K5	SLAM family member 5		-0.0271879	0.0604092	-0.325758	0.752976	0.924403	-6.48196	22	-0.301938	0.76956	0.927518	0.113758	No Change
A0A0R4J0M1	Tubulin-folding cofactor C		-0.0451442	0.0418112	-0.441478	0.670572	0.885617	-6.43395	14	-0.384647	0.709431	0.902562	0.14909	No Change
A0A0R4J0N5	Programmed cell death protein 2		-0.182779	0.0155343	-1.68783	0.129975	0.460644	-5.202	7	-1.2908	0.228944	0.579682	0.64027	No Change
A0A0R4J0P5	Proline-serine-threonine phosphatase-interacting protein 1		0.0924858	0.0942381	0.57	0.584347	0.842119	-6.36462	28	0.592545	0.568072	0.831748	0.245596	No Change
A0A0R4J0P6	Poly(A)-specific ribonuclease PARN		-0.0127315	-0.0135852	-0.112363	0.913308	0.972048	-6.53309	37	-0.118183	0.908519	0.970562	0.0416662	No Change
A0A0R4J0Q5	Lamin-B2		-0.000686518	0.0628279	-0.0106464	0.991767	0.997584	-6.53998	114	-0.0134379	0.989572	0.997285	0.00455279	No Change
A0A0R4J0Q6	E3 ubiquitin-protein ligase TRIM56		-0.0756149	0.0132668	-0.605557	0.561613	0.829992	-6.34256	16	-0.571502	0.581648	0.836967	0.235339	No Change
A0A0R4J0Q9	Component of oligomeric Golgi complex 7		0.176782	0.0512956	2.71233	0.0265959	0.250536	-3.69001	32	2.6789	0.0252515	0.229152	1.59771	No Change
A0A0R4J0R1	Vesicle-associated membrane protein 8		-0.115915	0.0475138	-0.944022	0.372828	0.710235	-6.07496	23	-0.942611	0.370493	0.704448	0.431221	No Change
A0A0R4J0R3	Interferon-stimulated 20 kDa exonuclease-like 2		0.14473	0.0594159	1.47878	0.177512	0.528692	-5.47771	26	1.46509	0.176937	0.523863	0.752181	No Change
A0A0R4J0S3	Reticulon-4-interacting protein 1, mitochondrial		0.163895	0.0734191	0.981931	0.354932	0.697578	-6.039	23	1.0074	0.340057	0.681269	0.468448	No Change
A0A0R4J0T8	ADP-ribosylation factor GTPase-activating protein 3		-0.262757	0.0943156	-2.16643	0.0622104	0.341544	-4.51658	8	-1.78424	0.10805	0.418213	0.966375	No Change
A0A0R4J0U5	ATP-binding cassette sub-family D member 2		-0.166422	0.131992	-0.924142	0.382477	0.716206	-6.09337	14	-0.912272	0.38541	0.715867	0.414077	No Change
A0A0R4J0U8	TRMT1-like protein		-0.0608598	0.0639418	-0.486938	0.639381	0.869836	-6.41132	44	-0.519901	0.615677	0.853017	0.210647	No Change
A0A0R4J0V5	DNA-directed RNA polymerase subunit		-0.169398	0.0599881	-2.75023	0.0250829	0.243702	-3.63212	152	-3.61354	0.00562816	0.1197	2.24963	No Change
A0A0R4J0W6	Leucine-rich repeat-containing protein 40		0.0706614	0.0386515	0.991397	0.350566	0.694288	-6.02985	135	1.2174	0.254407	0.607418	0.59447	No Change
A0A0R4J0Z1	Protein disulfide-isomerase A4		0.0632247	0.0855475	0.542833	0.602056	0.850438	-6.38064	293	0.606505	0.559165	0.826923	0.25246	No Change
A0A0R4J101	Anion exchange protein		0.240787	0.0655656	1.07589	0.313393	0.66288	-5.94519	15	1.09312	0.302736	0.646643	0.518936	No Change
A0A0R4J107	Acyl-peptide hydrolase (Fragment)		0.0435459	0.0445359	0.485121	0.640613	0.870165	-6.41226	76	0.548069	0.596974	0.846842	0.224045	No Change
A0A0R4J114	UTP25 small subunit processome component		0.0142763	0.052442	0.164695	0.873275	0.964953	-6.52512	55	0.181814	0.859757	0.96035	0.0656241	No Change
A0A0R4J124	SRSF protein kinase 2		-0.0292807	-0.00134126	-0.336084	0.745465	0.920012	-6.47824	20	-0.306801	0.765975	0.925364	0.115786	No Change
A0A0R4J138	Arylsulfatase B		0.195924	0.0387699	0.780611	0.457535	0.77172	-6.21668	3	0.729736	0.484111	0.787648	0.315055	No Change
A0A0R4J140	Clustered mitochondria protein homolog		0.0394251	0.053254	0.311461	0.763423	0.928045	-6.48691	132	0.344603	0.738309	0.914031	0.131762	No Change
A0A0R4J187	ATP-dependent DNA helicase 2 subunit 1		-0.0953867	0.0228241	-0.722299	0.49071	0.79482	-6.26172	46	-0.772719	0.4595	0.771845	0.337715	No Change
A0A0R4J1A6	GAS2-like protein 3		0.563514	-0.0848395	2.90856	0.0196615	0.217115	-3.39048	3	2.53315	0.032069	0.255767	1.49391	No Change
A0A0R4J1F2	Presenilin		-0.320116	0.0259019	-2.08342	0.0707863	0.356563	-4.63936	10	-1.91644	0.087555	0.387041	1.05772	No Change
A0A0R4J1G4	RAD51-associated protein 1		0.105032	0.0538463	0.534783	0.607359	0.853318	-6.38525	13	0.530285	0.608747	0.85067	0.215563	No Change
A0A0R4J1G9	Metalloreductase STEAP3		0.246891	0.0855931	2.8336	0.0220589	0.231003	-3.50482	23	2.68142	0.0251475	0.229152	1.59951	No Change
A0A0R4J1I3	Menin		0.238728	0.0333936	1.9552	0.0863465	0.390642	-4.82631	14	1.79306	0.106554	0.415016	0.972432	No Change
A0A0R4J1I6	Nuclear pore membrane glycoprotein 210		0.011648	0.0485172	0.159593	0.877163	0.965765	-6.52603	112	0.192671	0.851495	0.959215	0.0698181	No Change
A0A0R4J1J1	Probable hydrolase PNKD		-0.0543628	-0.0284346	-0.0958852	0.925973	0.976646	-6.53498	11	-0.100682	0.92201	0.97428	0.0352643	No Change
A0A0R4J1N9	Transcription factor A, mitochondrial		-0.209893	0.043381	-1.9711	0.0842499	0.387193	-4.80332	35	-2.05696	0.0698233	0.354824	1.156	No Change
A0A0R4J1Q0	Enhancer of mRNA-decapping protein 4		0.0567673	0.043819	1.00559	0.344097	0.689938	-6.016	143	1.38793	0.198553	0.5447	0.702124	No Change
A0A0R4J1R7	4a-hydroxytetrahydrobiopterin dehydratase		-0.0436389	0.0606945	-0.317077	0.759313	0.926536	-6.48499	13	-0.29553	0.774293	0.929783	0.111094	No Change
A0A0R4J1Y3	Probable tRNA N6-adenosine threonylcarbamoyltransferase		0.0988461	0.0412393	1.05077	0.324107	0.673965	-5.9709	18	0.950896	0.366493	0.701585	0.435935	No Change
A0A0R4J205	RNA (guanine-9-)-methyltransferase domain-containing protein 2		-0.12825	0.0357255	-1.01769	0.338651	0.685168	-6.00407	17	-0.972557	0.356185	0.694725	0.448324	No Change
A0A0R4J215	Coiled-coil domain-containing protein 75		0.152088	-0.0196431	1.66103	0.135339	0.469243	-5.23836	4	1.03837	0.326189	0.666484	0.486531	No Change
A0A0R4J243	Sin3 histone deacetylase corepressor complex component SDS3		-0.114876	0.0445333	-0.955519	0.367331	0.709188	-6.06417	15	-0.883908	0.399742	0.72658	0.39822	No Change
A0A0R4J259	Heterogeneous nuclear ribonucleoprotein Q		-0.100141	0.122097	-0.959512	0.365436	0.708374	-6.0604	4	-0.650764	0.531459	0.814659	0.27453	No Change
A0A0R4J262	Sodium channel modifier 1		-0.226654	0.0491649	-1.65762	0.136035	0.470609	-5.24296	26	-1.69638	0.124048	0.446617	0.90641	No Change
A0A0R4J291	FAST kinase domain-containing protein 5, mitochondrial		0.00461466	0.0308166	0.0429701	0.96678	0.991554	-6.53903	10	0.0352038	0.972686	0.993274	0.0120275	No Change
A0A0R4J2B2	BTB/POZ domain-containing protein KCTD12		0.0939706	0.0670875	0.991848	0.350359	0.694288	-6.02941	54	1.08599	0.305714	0.647968	0.514684	No Change
A0A0R4J2B5	RIKEN cDNA 2310022A10 gene		-0.371556	0.035844	-2.88407	0.0204137	0.220489	-3.42783	14	-2.67969	0.0252187	0.229152	1.59828	No Change
A0A0U1RNF2	Leucine carboxyl methyltransferase 1		-0.0145732	0.0372809	-0.114638	0.911561	0.9716	-6.53281	16	-0.108592	0.915909	0.972365	0.0381478	No Change
A0A0U1RNZ3	Granule-associated Rac and RHOG effector 1		-0.369371	-0.0419477	-1.01077	0.341759	0.686958	-6.01091	2	-0.99688	0.344868	0.686299	0.462347	No Change
A0A0U1RP13	CDP-diacylglycerol--inositol 3-phosphatidyltransferase		0.148658	0.100054	1.16317	0.278322	0.632588	-5.85241	16	1.10302	0.298639	0.644039	0.524854	No Change
A0A0U1RP62	Selenoprotein S		0.372271	-0.0143578	1.3783	0.205477	0.561315	-5.60305	3	1.30865	0.223081	0.572883	0.651537	No Change
A0A0U1RPM2	Tyrosine-protein kinase		-0.144525	0.0315685	-1.42734	0.191378	0.546073	-5.54251	18	-1.31651	0.22054	0.568245	0.656512	No Change
A0A0X1KG67	ER membrane protein complex subunit 10		-0.177691	0.0172099	-1.56748	0.15569	0.503262	-5.363	17	-1.4656	0.176801	0.523802	0.752515	No Change
A0A140LHA2	Mitotic checkpoint protein BUB3		-0.0157706	0.0712415	-0.138008	0.893649	0.968649	-6.52956	65	-0.151092	0.883236	0.965746	0.0539234	No Change
A0A140LHT6	39S ribosomal protein L48, mitochondrial		-0.35599	0.0137266	-2.32979	0.0482209	0.311528	-4.27189	11	-2.16897	0.058211	0.330824	1.235	No Change
A0A140LHY7	DNA polymerase delta subunit 3		0.0188739	0.080611	0.158656	0.877877	0.965765	-6.52619	40	0.168198	0.870147	0.962933	0.0604074	No Change
A0A140LIF0	5-demethoxyubiquinone hydroxylase, mitochondrial		0.286294	0.13717	1.6722	0.133079	0.465325	-5.22324	7	1.51607	0.163808	0.506481	0.785665	No Change
A0A140LIH0	Mediator complex subunit 25 (Fragment)		-0.00180529	0.0125967	-0.0179768	0.986098	0.996596	-6.53987	5	-0.0123974	0.990379	0.997598	0.00419858	No Change
A0A140LIP6	Centriolar coiled-coil protein of 110 kDa (Fragment)		0.00466645	-0.1167	0.0102109	0.992103	0.997584	-6.53999	3	0.0103941	0.991934	0.997655	0.00351738	No Change
A0A140LIQ1	Transforming acidic coiled-coil-containing protein 2		-0.0286783	-0.0278097	-0.211097	0.838097	0.952796	-6.51556	19	-0.207912	0.839926	0.954844	0.0757588	No Change
A0A140LIT2	7-dehydrocholesterol reductase		-0.00696825	0.113025	-0.0452035	0.965055	0.99101	-6.53892	7	-0.0397475	0.969162	0.992449	0.0136035	No Change
A0A140LIT5	Protein PET100 homolog, mitochondrial (Fragment)		-0.326303	-0.0973593	-1.25148	0.24616	0.599797	-5.75342	3	-1.17966	0.268376	0.621158	0.571257	No Change
A0A140LJ31	Putative lipoyltransferase 2, mitochondrial (Fragment)		0.0671992	0.045355	0.38287	0.711802	0.904869	-6.46001	2	0.312997	0.761414	0.923636	0.118379	No Change
A0A140LJB7	COP9 signalosome complex subunit 1		-0.467347	0.0386322	-1.96313	0.085295	0.389587	-4.81486	2	-1.77843	0.109046	0.418864	0.962392	No Change
A0A140LJJ5	A-kinase anchor protein 13		-0.213429	0.108149	-2.38749	0.0440697	0.304046	-4.1847	41	-2.53819	0.0318052	0.255308	1.4975	No Change
A0A140T8R7	REST corepressor 1		0.139365	0.038346	1.02258	0.336471	0.683941	-5.99922	21	1.02133	0.333764	0.673294	0.476561	No Change
A0A140T8T4	60S ribosomal protein L9		0.126775	0.0675234	1.12646	0.292667	0.645447	-5.89207	77	1.24355	0.245082	0.597875	0.610689	No Change
A0A171KXD3	Protein arginine N-methyltransferase 1		0.0602149	0.0602736	0.597614	0.566648	0.83163	-6.34759	76	0.666083	0.522063	0.808368	0.282277	No Change
A0A1B0GQU8	60S ribosomal protein L18		0.0231906	0.053971	0.250185	0.808758	0.945962	-6.50569	105	0.285833	0.781476	0.933177	0.107085	No Change
A0A1B0GR08	Gamma-tubulin complex component (Fragment)		-0.0203548	0.0471443	-0.255525	0.804774	0.944396	-6.50421	20	-0.227524	0.825101	0.95019	0.0834928	No Change
A0A1B0GR85	RIKEN cDNA 2900026A02 gene		-0.0467189	0.0594468	-0.280059	0.786547	0.936442	-6.49704	4	-0.237446	0.817628	0.948699	0.0874444	No Change
A0A1B0GRA5	Stromal interaction molecule 1		-0.00530958	0.0339307	-0.0271815	0.978982	0.994896	-6.53964	13	-0.0269342	0.9791	0.99469	0.00917295	No Change
A0A1B0GRJ5	Predicted gene 45799 (Fragment)		0.118054	-0.0515518	0.159832	0.87698	0.965765	-6.52599	3	0.166883	0.871151	0.962933	0.0599064	No Change
A0A1B0GRS5	Macrophage scavenger receptor types I and II (Fragment)		0.507703	0.124897	1.83694	0.103582	0.417132	-4.99516	9	1.84706	0.0978071	0.403015	1.00963	No Change
A0A1B0GRT6	Receptor-type tyrosine-protein phosphatase		0.0343933	0.0739292	0.29663	0.774314	0.933051	-6.49183	44	0.317016	0.758462	0.922491	0.120066	No Change
A0A1B0GRU3	Zinc finger CCCH domain-containing protein 4		0.0344296	0.0401424	0.457492	0.659502	0.880086	-6.42622	57	0.514496	0.619301	0.853887	0.208099	No Change
A0A1B0GRV0	3'(2'),5'-bisphosphate nucleotidase 1		-0.436486	0.0080397	-2.46275	0.0391904	0.287722	-4.07056	4	-2.13252	0.0617678	0.34041	1.20924	No Change
A0A1B0GS68	60S ribosomal protein L13a		0.216491	0.0856811	0.913594	0.387671	0.719935	-6.10301	70	0.977249	0.353981	0.694166	0.45102	No Change
A0A1B0GSG5	Ribonuclease inhibitor		0.0960018	0.0911126	1.06148	0.319504	0.668949	-5.96	83	1.2043	0.259187	0.612261	0.586387	No Change
A0A1B0GSU0	Aldehyde dehydrogenase family 16 member A1		-0.115533	0.041754	-1.87866	0.0971567	0.40946	-4.93603	43	-2.0304	0.0728872	0.362337	1.13735	No Change
A0A1B0GSV1	39S ribosomal protein L17, mitochondrial (Fragment)		-0.022581	0.0375712	-0.206817	0.841327	0.954695	-6.51654	13	-0.180952	0.860414	0.96035	0.0652923	No Change
A0A1B0GSX0	L-lactate dehydrogenase		0.0693274	0.132664	0.777966	0.459007	0.771745	-6.21879	291	0.904636	0.389232	0.718231	0.409791	No Change
A0A1B0GX24	Nuclear autoantigen Sp-100 (Fragment)		-1.08541	-0.00303839	-1.84223	0.102745	0.417132	-4.98769	4	-1.91235	0.0881296	0.387271	1.05488	No Change
A0A1C7CYV0	Plastin-3 (Fragment)		0.0197366	0.077768	0.261727	0.800154	0.941966	-6.50246	194	0.318284	0.757531	0.922481	0.120599	No Change
A0A1D5RLD1	Unconventional myosin-IXb		-0.134105	0.0296996	-1.78911	0.111443	0.433481	-5.06231	90	-2.11312	0.0637456	0.344442	1.19555	No Change
A0A1D5RLL3	Protein EFR3 homolog A		-0.274486	-0.0107085	-3.27487	0.0112956	0.16714	-2.83609	11	-2.46006	0.0361553	0.267662	1.44183	No Change
A0A1D5RLL4	Transformation/transcription domain-associated protein		0.0917184	0.0477428	0.875319	0.406946	0.73332	-6.13724	99	0.981551	0.351969	0.692855	0.453496	No Change
A0A1D5RLM8	Predicted gene 11639		0.290559	0.102772	1.99945	0.0806346	0.382412	-4.7622	5	1.65032	0.133275	0.461576	0.875252	No Change
A0A1D5RLV3	Protein unc-80 homolog		-0.0599426	0.117213	-0.202385	0.844675	0.955026	-6.51753	2	-0.192845	0.851362	0.959215	0.0698857	No Change
A0A1D5RLV7	WD repeat and FYVE domain-containing protein 3		-0.297098	0.063865	-3.07419	0.0152763	0.189469	-3.13872	32	-3.15376	0.0116667	0.165608	1.93305	No Change
A0A1D5RLW5	60S ribosomal protein L18a		0.0578927	0.107627	0.745302	0.477441	0.785324	-6.24431	40	0.788861	0.450473	0.765829	0.346332	No Change
A0A1D5RM65	Ras association domain-containing protein 5		-0.835498	-0.0402876	-2.2582	0.0539179	0.324293	-4.37954	3	-2.25173	0.0508592	0.307992	1.29363	No Change
A0A1D5RM83	IQ motif and SEC7 domain-containing protein 1		0.076183	0.0718453	0.875406	0.406902	0.73332	-6.13717	11	0.669813	0.51979	0.80707	0.284172	No Change
A0A1D5RM97	Non-specific serine/threonine protein kinase		0.251736	0.0347658	0.755205	0.471801	0.782737	-6.23667	12	0.779885	0.455478	0.768526	0.341533	No Change
A0A1L1SQ51	Talin-2		-0.000237018	0.067421	-0.00373587	0.997111	0.999455	-6.54004	102	-0.00470012	0.996352	0.999259	0.00158703	No Change
A0A1L1SQR4	Dedicator of cytokinesis protein 6		-0.21636	0.0311163	-0.737979	0.48164	0.788799	-6.24991	2	-0.701791	0.500554	0.796103	0.300549	No Change
A0A1L1SQX4	Coiled-coil domain-containing 84 (Fragment)		-0.23873	0.0430764	-0.83592	0.427493	0.747387	-6.17121	3	-0.802185	0.443111	0.760041	0.353487	No Change
A0A1L1SRE8	Low-density lipoprotein receptor		0.172064	0.0297424	0.988008	0.352124	0.694867	-6.03313	14	0.970788	0.357019	0.69484	0.447309	No Change
A0A1L1SRM4	PR domain zinc finger protein 10		-0.29684	0.00344813	-1.52276	0.166372	0.516128	-5.42129	3	-1.32886	0.216597	0.562731	0.664348	No Change
A0A1L1SRX2	AMP deaminase		-0.0428373	0.0741249	-0.398585	0.70064	0.901329	-6.45337	17	-0.368067	0.721331	0.908623	0.141865	No Change
A0A1L1SSA8	Transmembrane protein 205 (Fragment)		0.0701388	0.0943834	0.174532	0.865789	0.962973	-6.52329	7	0.179316	0.861661	0.96035	0.0646634	No Change
A0A1L1SSC0	Leucine-rich repeat flightless-interacting protein 2		-0.0714709	0.0400273	-0.344243	0.73955	0.918906	-6.47523	36	-0.364067	0.724214	0.908976	0.140133	No Change
A0A1L1SSC7	Tetratricopeptide repeat domain 13		-0.545764	0.151549	-2.46065	0.0393187	0.28798	-4.07375	5	-2.30793	0.0463931	0.298779	1.33355	No Change
A0A1L1SSF2	ADP-dependent glucokinase		0.00466645	0.0592229	0.0383597	0.970342	0.992211	-6.53923	17	0.0364072	0.971752	0.993274	0.0124444	No Change
A0A1L1SSX7	Leucine zipper transcription factor-like protein 1 (Fragment)		-0.0749034	0.0651684	-0.447333	0.666515	0.883689	-6.43116	17	-0.4462	0.665994	0.879607	0.176529	No Change
A0A1L1ST08	COMM domain-containing protein 4 (Fragment)		0.0926456	0.0676334	0.875204	0.407005	0.73332	-6.13734	5	0.621806	0.549494	0.82311	0.260037	No Change
A0A1L1ST22	CLIP-associating protein 2		-0.0302557	0.0330849	-0.114138	0.911945	0.9716	-6.53287	11	-0.115528	0.910563	0.97106	0.04069	No Change
A0A1L1STC6	Nesprin-1		-0.0413121	0.00876757	-0.529144	0.611088	0.855375	-6.38844	103	-0.624521	0.547789	0.82268	0.261387	No Change
A0A1L1STE6	Isocitrate dehydrogenase [NAD] subunit, mitochondrial		-0.0932198	0.0746496	-1.33175	0.219685	0.572476	-5.65931	74	-1.56855	0.151199	0.489141	0.820452	No Change
A0A1L1SV25	Alpha-actinin-4		0.099727	0.0636354	1.53632	0.163064	0.511998	-5.4037	287	1.97039	0.0802914	0.373025	1.09533	No Change
A0A1L1SV73	Ubiquitin carboxyl-terminal hydrolase 47		0.108049	0.0377897	1.583	0.152133	0.497122	-5.34258	59	1.81475	0.102957	0.411266	0.987343	No Change
A0A1L1SVK0	Platelet-activating factor acetylhydrolase IB subunit alpha2 (Fragment)		0.11528	0.0448382	0.785598	0.454769	0.770511	-6.21269	8	0.692109	0.506331	0.798407	0.295566	No Change
A0A1W2P6F6	Myosin light polypeptide 6		0.165155	0.0718249	2.32183	0.0488235	0.312481	-4.28389	97	2.7965	0.0208316	0.207025	1.68128	No Change
A0A1W2P6N1	U6 snRNA-associated Sm-like protein LSm7		0.165468	0.0287023	0.875747	0.406727	0.73332	-6.13687	8	0.824061	0.431201	0.752037	0.365321	No Change
A0A1W2P6X3	Formin-like protein 1		0.035351	0.0152291	0.282891	0.784452	0.935989	-6.49617	136	0.313456	0.761077	0.923636	0.118571	No Change
A0A1W2P729	Protein canopy homolog 2 (Fragment)		0.0114367	0.0542705	0.0940792	0.927363	0.976761	-6.53517	26	0.0953933	0.926093	0.975072	0.0333455	No Change
A0A1W2P7A1	40S ribosomal protein S12		0.0970899	0.0435703	1.52504	0.16581	0.515293	-5.41833	29	1.45149	0.180592	0.528169	0.743302	No Change
A0A1W2P7M2	Palmitoyltransferase ZDHHC17 (Fragment)		0.0780875	0.0733595	0.478938	0.644817	0.871334	-6.41545	5	0.412422	0.689681	0.891999	0.161352	No Change
A0A1W2P7Q6	Exportin-T		0.0463891	0.0485372	0.62267	0.550857	0.827519	-6.33151	59	0.704468	0.498964	0.795709	0.301931	No Change
A0A1W2P7T7	Lipid droplet-associated hydrolase (Fragment)		0.0835696	-0.0174982	0.567703	0.585833	0.842603	-6.366	15	0.54753	0.597329	0.846842	0.223787	No Change
A0A1W2P7U1	Ubiquitin-conjugating enzyme E2 R1		0.188948	0.110665	0.998482	0.347324	0.691631	-6.02295	10	0.960075	0.362099	0.697923	0.441173	No Change
A0A1W2P7X0	ABRA C-terminal-like protein (Fragment)		0.238794	0.0403814	0.915138	0.386908	0.719306	-6.10161	5	0.885689	0.398831	0.725989	0.399211	No Change
A0A1W2P872	NOVA alternative-splicing regulator 2		0.126997	-0.0120058	0.665513	0.524467	0.814617	-6.30262	5	0.60151	0.562343	0.828581	0.249998	No Change
A0A1W2P8C6	Tetraspanin (Fragment)		-0.360034	0.055615	-1.46811	0.180311	0.532672	-5.49125	17	-1.51231	0.164745	0.507772	0.783188	No Change
A0A1X7SB71	RING-type E3 ubiquitin transferase		0.221452	-0.0226216	0.814004	0.43923	0.759258	-6.18954	7	0.806807	0.440576	0.757914	0.355979	No Change
A0A1Y7VJ48	Tubulin-specific chaperone A		0.0766171	0.0730806	0.30608	0.767368	0.93013	-6.48872	38	0.324448	0.753013	0.920579	0.123198	No Change
A0A1Y7VLP0	ATP synthase membrane subunit 6.8PL (Fragment)		-0.0558669	0.0723717	-0.45694	0.659882	0.880175	-6.42649	10	-0.392937	0.703511	0.900523	0.152729	No Change
A0A1Y7VM56	NAD-dependent protein deacylase sirtuin-5, mitochondrial		-0.294571	-0.0066452	-2.70926	0.0267228	0.250967	-3.69471	5	-1.95315	0.0825483	0.377074	1.08329	No Change
A0A1Y7VM77	Ribonuclease H1		0.0100945	0.085268	0.0695508	0.946261	0.984171	-6.53738	7	0.0599634	0.953495	0.986407	0.0206815	No Change
A0A1Y7VMH3	Serine/threonine-protein kinase VRK1		-0.125371	0.0100859	-1.73196	0.121572	0.446274	-5.14157	77	-2.03343	0.0725314	0.361516	1.13947	No Change
A0A1Y7VMH7	Kinase D-interacting substrate 220		0.210717	0.0141778	1.77853	0.113256	0.436629	-5.07706	30	1.83196	0.100183	0.406847	0.999204	No Change
A0A1Y7VN19	Dehydrogenase/reductase SDR family member 7 (Fragment)		-0.00693786	0.061297	-0.0420091	0.967522	0.991554	-6.53907	21	-0.042746	0.966837	0.990852	0.0146466	No Change
A0A1Y7VNF4	ERO1-like protein beta		0.0696033	0.0923153	0.524077	0.61445	0.858233	-6.39128	20	0.518389	0.616689	0.853735	0.209934	No Change
A0A286YCI8	Sorbin and SH3 domain-containing protein 1		-0.0275085	0.0166838	-0.241395	0.81533	0.946553	-6.50805	68	-0.264872	0.797074	0.939279	0.0985013	No Change
A0A286YCV0	Phospholipid-transporting ATPase		0.0468688	0.116686	0.248615	0.80993	0.945962	-6.50612	6	0.227691	0.824975	0.95019	0.0835594	No Change
A0A286YCX6	Trafficking protein particle complex 8		-0.0624695	0.0332361	-0.838473	0.426139	0.746276	-6.16905	39	-0.882275	0.400578	0.727032	0.397313	No Change
A0A286YD39	Regulator of microtubule dynamics protein 2 (Fragment)		-0.16984	0.187358	-0.887243	0.400869	0.73099	-6.12671	5	-0.802605	0.442881	0.759908	0.353713	No Change
A0A286YDB8	Elongator complex protein 3		0.23953	0.0466366	2.55204	0.034104	0.269468	-3.93467	26	2.51433	0.0330749	0.256476	1.4805	No Change
A0A286YDF5	Myoferlin		0.0997841	0.0986814	0.796508	0.448758	0.767439	-6.20388	238	0.884419	0.39948	0.726536	0.398505	No Change
A0A286YDT3	Nucleolar and coiled-body phosphoprotein 1		0.00340888	0.0532793	0.0235262	0.981808	0.996124	-6.53974	223	0.0258192	0.979965	0.994767	0.00878945	No Change
A0A286YDT6	F-box/WD repeat-containing protein 1A		0.272558	0.0769365	1.17397	0.274214	0.628559	-5.84057	13	1.18574	0.266084	0.618863	0.574981	No Change
A0A286YDZ5	G protein-coupled receptor kinase		0.0608095	0.0250872	0.501705	0.629407	0.866029	-6.40352	5	0.382359	0.711068	0.903136	0.148089	No Change
A0A2I3BPJ2	Predicted gene, 30083		-0.00876758	0.0635059	-0.0522791	0.95959	0.988775	-6.53854	4	-0.0444096	0.965548	0.990375	0.0152263	No Change
A0A2I3BPN6	TATA-box-binding protein-associated factor 4		-0.303697	-0.00163622	-2.39219	0.0437477	0.303293	-4.17759	17	-2.28927	0.0478316	0.301072	1.32028	No Change
A0A2I3BPN8	Ral GTPase-activating protein subunit alpha-2		0.0191078	-0.0742179	0.248318	0.810152	0.945962	-6.5062	19	0.21499	0.834568	0.952786	0.0785383	No Change
A0A2I3BPP1	Tuberin		-0.0138675	0.0606782	-0.148186	0.885868	0.966801	-6.52796	29	-0.149103	0.88476	0.965746	0.0531744	No Change
A0A2I3BPS1	Glia maturation factor beta (Fragment)		-0.196375	0.0369681	-2.33631	0.0477324	0.310947	-4.26205	16	-1.97001	0.080341	0.373025	1.09506	No Change
A0A2I3BPW9	Disks large-associated protein 5		-0.227499	0.0295088	-1.30076	0.229603	0.581191	-5.69608	23	-1.33843	0.213582	0.559399	0.670435	No Change
A0A2I3BPX9	ETS-related transcription factor Elf-1		0.186698	0.0508483	2.29764	0.0507012	0.315888	-4.32031	18	1.9889	0.0779341	0.369888	1.10827	No Change
A0A2I3BQ16	Leucine-rich repeat and calponin homology domain-containing protein 1		0.0964921	0.159392	0.845509	0.422426	0.742971	-6.16306	13	0.750018	0.472394	0.780472	0.325695	No Change
A0A2I3BQE0	Non-specific serine/threonine protein kinase		0.187746	-0.0823034	1.08516	0.309508	0.659356	-5.93559	30	1.13545	0.285519	0.634584	0.544365	No Change
A0A2I3BQU9	Inactive ubiquitin thioesterase OTULINL (Fragment)		-0.321843	0.0510796	-1.69559	0.12846	0.459443	-5.19143	3	-1.46674	0.176497	0.523802	0.753263	No Change
A0A2I3BR81	5'-nucleotidase domain-containing 2		0.00184491	0.0635448	0.0186851	0.985551	0.996596	-6.53985	34	0.0193657	0.984972	0.996632	0.00657617	No Change
A0A2I3BRD1	TBC1 domain family member 23		0.168962	0.07043	1.6571	0.136142	0.470645	-5.24367	13	1.41694	0.190172	0.536696	0.720853	No Change
A0A2I3BRH6	Glucosamine 6-phosphate N-acetyltransferase (Fragment)		0.0281826	-0.0626695	0.172174	0.867582	0.962973	-6.52374	7	0.154152	0.880891	0.965083	0.0550777	No Change
A0A2I3BRQ3	Inter-alpha-trypsin inhibitor heavy chain H3		0.905023	0.170413	2.72623	0.0260306	0.248616	-3.66878	5	2.72782	0.0233076	0.221244	1.6325	No Change
A0A2I3BRT6	ORC ubiquitin ligase 1		0.493125	-0.00874771	3.2922	0.0110073	0.166971	-2.81011	3	2.59602	0.0289262	0.244569	1.53871	No Change
A0A2I3BRW0	Microsomal signal peptidase 12 kDa subunit		0.0769892	-0.00446737	0.619045	0.553126	0.827743	-6.33387	13	0.562694	0.587384	0.841704	0.231078	No Change
A0A2I3BRX7	Methyltransferase-like protein		-0.0907466	0.0628919	-0.955356	0.367409	0.709188	-6.06433	8	-0.703517	0.499528	0.796103	0.30144	No Change
A0A2K6EDP7	WD repeat and HMG-box DNA-binding protein 1		-0.0340159	0.0301464	-0.376212	0.716554	0.906043	-6.46274	62	-0.418386	0.685472	0.889854	0.16401	No Change
A0A2R8VHI2	Intraflagellar transport protein 27 homolog		-0.0233145	0.0506601	-0.170922	0.868535	0.962973	-6.52397	6	-0.141001	0.890975	0.966224	0.0501347	No Change
A0A2R8VHV1	PHD finger protein 20-like protein 1		-0.462481	0.0965082	-1.50645	0.170428	0.522425	-5.44232	5	-1.49332	0.169556	0.513669	0.770686	No Change
A0A2R8VI80	Transcription factor AP4 (Fragment)		-0.321843	0.00749545	-1.34374	0.215946	0.569239	-5.64493	3	-1.24257	0.245427	0.598245	0.610078	No Change
A0A2R8VK01	Cytokine receptor common subunit beta		-0.141358	0.16378	-0.316314	0.759871	0.926536	-6.48526	4	-0.323206	0.753922	0.9211	0.122673	No Change
A0A2R8VK72	Methyltransferase-like 7A1		-0.366922	0.0952535	-1.63277	0.141213	0.477577	-5.27638	4	-1.51267	0.164655	0.507747	0.783425	No Change
A0A2R8VKI7	Alpha-globin transcription factor CP2		0.218359	0.0648942	1.38042	0.20485	0.560476	-5.60046	6	1.20138	0.260264	0.613392	0.584586	No Change
A0A2U3TZ54	DNA-directed RNA polymerases I, II, and III subunit RPABC2		0.134671	0.132134	0.830778	0.430226	0.749626	-6.17555	3	0.67767	0.515022	0.804864	0.288174	No Change
A0A2Y9CZM3	ATP-dependent DNA helicase DDX11		-0.202604	0.0152902	-2.30911	0.0498021	0.313875	-4.30305	28	-2.29021	0.0477583	0.301072	1.32095	No Change
A0A338P697	YEATS domain-containing protein 2 (Fragment)		0.0155461	0.168652	0.0760843	0.941223	0.981938	-6.53686	4	0.0687919	0.946659	0.983601	0.0238062	No Change
A0A338P6I2	DNA-directed RNA polymerases I, II, and III subunit RPABC3		-0.000780403	0.0731826	-0.00813704	0.993707	0.998061	-6.54001	24	-0.00791136	0.99386	0.997729	0.00267466	No Change
A0A338P6N4	Beta/gamma crystallin domain-containing protein 3		-0.377184	0.00779962	-2.39154	0.0437924	0.303293	-4.17858	38	-2.53003	0.0322336	0.256024	1.49169	No Change
A0A338P6P6	Arf-GAP with coiled-coil, ANK repeat and PH domain-containing protein 2		0.0315039	0.0111883	0.180309	0.8614	0.961791	-6.52217	37	0.190645	0.853035	0.959519	0.0690333	No Change
A0A338P6U8	AT-rich interactive domain-containing protein 1B		-0.136193	0.0697709	-1.48192	0.176693	0.52809	-5.4737	28	-1.47812	0.173497	0.519914	0.760707	No Change
A0A338P726	Dol-P-Man:Man(5)GlcNAc(2)-PP-Dol alpha-1,3-mannosyltransferase		0.274627	0.11361	1.58251	0.152243	0.497219	-5.34322	6	1.41709	0.19013	0.536696	0.720949	No Change
A0A338P7B7	Dynein light chain Tctex-type 1A		0.00958395	0.0198241	0.0515186	0.960177	0.988775	-6.53858	6	0.0470211	0.963523	0.99005	0.0161378	No Change
A0A338P7E3	Ribonuclease T2-B		-0.227721	0.104205	-2.00428	0.0800343	0.38044	-4.75518	4	-1.42689	0.187369	0.533184	0.727303	No Change
A0A3B2WBC6	DNA-directed RNA polymerase II subunit GRINL1A		0.553928	0.0537721	1.21572	0.258794	0.612729	-5.7941	4	1.24394	0.244944	0.597777	0.610932	No Change
A0A3B2WBH9	Tight junction protein ZO-2		-0.120044	0.0248079	-1.83645	0.10366	0.417132	-4.99585	99	-2.27743	0.0487674	0.303949	1.31187	No Change
A0A3Q4EBK4	Myc box-dependent-interacting protein 1		-0.0318172	0.0482141	-0.488888	0.638059	0.86968	-6.4103	108	-0.612071	0.555636	0.82603	0.25521	No Change
A0A3Q4EC24	Mitochondrial carrier homolog 1 (Fragment)		-0.103961	0.0728241	-1.08902	0.307904	0.658603	-5.93157	17	-0.974459	0.35529	0.694725	0.449417	No Change
A0A3Q4EGL6	Sulfhydryl oxidase		0.128492	0.048432	0.715027	0.494954	0.798143	-6.26712	3	0.606851	0.558946	0.826923	0.25263	No Change
A0A3Q4L2V5	G protein beta subunit-like		0.113191	0.185006	0.728163	0.487306	0.792208	-6.25733	3	0.583611	0.573815	0.834495	0.241228	No Change
A0A3Q8I8H5	Elongation factor-1 gamma		-0.200395	-0.0931899	-0.23729	0.818404	0.947814	-6.50913	22	-0.251477	0.807093	0.945969	0.0930764	No Change
A0A3Q8I8J3	DNA helicase		-0.042594	0.22643	-0.124936	0.903661	0.970543	-6.53145	3	-0.123298	0.904581	0.969358	0.0435527	No Change
A0A3Q8I8K3	40S ribosomal protein S4		0.103419	-0.154867	0.122336	0.905655	0.970543	-6.5318	24	0.129687	0.899666	0.969065	0.0459186	No Change
A0A3Q8I8T8	Ras family protein		-0.860273	-0.0502343	-1.12945	0.291477	0.644843	-5.88887	6	-1.1864	0.265839	0.618526	0.575381	No Change
A0A3Q8I917	Pyruvate, phosphate dikinase		-0.0839459	-0.126284	-0.0979867	0.924357	0.97642	-6.53476	46	-0.104022	0.919433	0.973012	0.03648	No Change
A0A3Q8I9V9	Small myristoylated protein-3, putative		-0.584174	-0.288736	-0.5093	0.624308	0.863621	-6.39942	27	-0.540312	0.602094	0.84897	0.220336	No Change
A0A3Q8IB80	Heat shock 70-related protein 1, mitochondrial, putative		-0.367798	-0.222728	-0.383724	0.711194	0.904727	-6.45965	170	-0.407582	0.693105	0.894045	0.159201	No Change
A0A3Q8IB83	Dehydrogenase E1 component family protein		-0.470206	-0.356031	-0.398831	0.700466	0.901329	-6.45326	12	-0.422368	0.682668	0.889211	0.165791	No Change
A0A3Q8IC45	ATP-dependent RNA helicase SUB2, putative		-0.0221766	-0.0735096	-0.0344909	0.973332	0.993396	-6.53939	17	-0.0364454	0.971723	0.993274	0.0124576	No Change
A0A3Q8ICC3	60S ribosomal protein L14, putative		-0.420628	-0.524131	-0.300476	0.771485	0.931525	-6.49057	8	-0.318137	0.757639	0.922481	0.120537	No Change
A0A3Q8ICF3	Endoribonuclease L-PSP (Pb5), putative		-0.869303	-0.384352	-0.725294	0.488969	0.793245	-6.25948	13	-0.768325	0.461978	0.773358	0.335379	No Change
A0A3Q8ICH0	60S ribosomal protein L21, putative		0.00931828	-0.290841	0.0102816	0.992049	0.997584	-6.53999	5	0.0108223	0.991601	0.997598	0.00366291	No Change
A0A3Q8IDD1	Leucine-rich repeat protein, putative		-0.463979	-0.447072	-0.319005	0.757904	0.926521	-6.48433	22	-0.338418	0.742809	0.916499	0.129123	No Change
A0A3Q8IDI1	Ribonucloprotein		-0.241063	-0.37315	-0.248381	0.810105	0.945962	-6.50618	7	-0.262125	0.799126	0.940801	0.0973847	No Change
A0A3Q8IDW6	60S ribosomal protein L36, putative		-0.372684	-0.491514	-0.278159	0.787954	0.936873	-6.49762	14	-0.294823	0.774817	0.92983	0.110801	No Change
A0A3Q8IDZ4	60S ribosomal protein L35, putative		0.380935	-0.00105184	0.695057	0.506729	0.805301	-6.28171	11	0.729284	0.484374	0.787648	0.314819	No Change
A0A3Q8IE42	Domain found in IF2B/IF5 family protein		-0.0605177	0.36212	-0.109441	0.915552	0.97243	-6.53345	6	-0.113912	0.911809	0.971455	0.0400963	No Change
A0A3Q8IE68	Ras-related protein RAB1A, putative		0.043736	-0.268881	0.0413258	0.96805	0.991896	-6.5391	16	0.0437826	0.966034	0.990521	0.0150077	No Change
A0A3Q8IED6	Thioredoxin-like family protein		-0.303362	-0.400782	-0.233481	0.821259	0.948942	-6.51011	20	-0.247621	0.809984	0.945969	0.0915234	No Change
A0A3Q8IED7	Arginyl-tRNA synthetase		-0.400566	0.271474	-0.851494	0.419285	0.741499	-6.15794	9	-0.886464	0.398435	0.725482	0.399642	No Change
A0A3Q8IEE5	Formyltetrahydrofolate synthetase		-0.0851983	0.110938	-0.377146	0.715887	0.906043	-6.46236	8	-0.366879	0.722187	0.908623	0.14135	No Change
A0A3Q8IET6	60S ribosomal protein L30		-0.394217	0.352397	-1.17945	0.272147	0.625881	-5.83454	11	-1.2144	0.255496	0.608033	0.592616	No Change
A0A3Q8IEU2	H(+)-exporting diphosphatase		-0.122802	-0.310888	-0.105436	0.918629	0.973527	-6.53392	32	-0.111882	0.913372	0.97195	0.0393521	No Change
A0A3Q8IEU7	ATP-dependent RNA helicase eIF4A		-0.162637	-0.089778	-0.211973	0.837436	0.952796	-6.51535	24	-0.224652	0.827268	0.950587	0.0823539	No Change
A0A3Q8IF81	Galactokinase galactose-binding signature family protein		0.1855	0.312466	0.300372	0.771561	0.931525	-6.49061	15	0.31692	0.758532	0.922491	0.120026	No Change
A0A3Q8IFA8	ATP synthase subunit beta		-0.153579	-0.0255717	-0.33375	0.74716	0.9206	-6.47909	52	-0.354647	0.731022	0.910321	0.136069	No Change
A0A3Q8IFF2	CCT-eta		-0.273588	-0.353745	-0.264365	0.798191	0.941611	-6.5017	16	-0.280057	0.785764	0.934596	0.104708	No Change
A0A3Q8IFI6	60S ribosomal protein L13, putative		-0.176547	-0.273787	-0.159466	0.87726	0.965765	-6.52605	23	-0.169122	0.869441	0.962933	0.0607599	No Change
A0A3Q8IFN2	RuvB-like helicase		-0.071129	0.0177865	-0.399608	0.699916	0.901329	-6.45293	20	-0.407322	0.693289	0.894096	0.159086	No Change
A0A3Q8IG52	60S acidic ribosomal protein P2, putative		-0.220659	-0.40011	-0.184341	0.858339	0.961148	-6.52136	12	-0.195233	0.849547	0.958867	0.0708126	No Change
A0A3Q8IGF4	Trypanothione synthetase, putative		0.156889	-0.0859175	0.266315	0.796741	0.940923	-6.50114	14	0.280628	0.78534	0.934596	0.104942	No Change
A0A3Q8IGI9	60S ribosomal protein L27A/L29, putative		-0.648513	0.145537	-2.63925	0.0297836	0.257732	-3.80163	20	-2.74132	0.0227983	0.217745	1.6421	No Change
A0A3Q8IGZ0	40S ribosomal protein S16, putative		0.0509514	0.304971	0.0698272	0.946047	0.984171	-6.53736	9	0.0735144	0.943005	0.982252	0.0254861	No Change
A0A3Q8IIK1	Ubiquitin carboxyl-terminal hydrolase		0.232121	0.147178	0.514273	0.620982	0.862345	-6.3967	2	0.519577	0.615894	0.853124	0.210494	No Change
A0A3Q8IIZ5	Enoyl-CoA hydratase/isomerase family protein		-0.135868	0.0999282	-0.365599	0.724156	0.911061	-6.46701	13	-0.380381	0.712485	0.903766	0.147224	No Change
A0A3Q8IJ28	40S ribosomal protein S3a		-0.380853	-0.0581781	-0.671105	0.521081	0.812945	-6.29873	11	-0.704693	0.49883	0.795709	0.302048	No Change
A0A3Q8IJ78	NADH-dependent fumarate reductase, putative		-0.583984	-0.0605738	-0.701453	0.502939	0.803896	-6.27708	19	-0.742927	0.476469	0.781986	0.321965	No Change
A0A3Q8IJC5	60S ribosomal protein L5, putative		-0.941541	-0.507088	-0.5956	0.567928	0.83232	-6.34886	18	-0.631749	0.543262	0.820279	0.264991	No Change
A0A3Q8IJI4	Prolyl endopeptidase		-0.480973	0.153356	-1.18619	0.269625	0.623218	-5.82709	5	-1.20928	0.257363	0.609575	0.589454	No Change
A0A3Q8IJL9	CCT-alpha		-0.122445	-0.646697	-0.0838134	0.935267	0.980073	-6.53618	24	-0.0889228	0.931091	0.977344	0.031008	No Change
A0A3Q8IJS0	19S proteasome regulatory subunit		-0.016643	0.0879281	-0.109655	0.915388	0.97243	-6.53342	19	-0.109523	0.915191	0.972365	0.0384885	No Change
A0A3Q8IK98	40S ribosomal protein S18, putative		-0.909039	-0.616243	-0.625576	0.549043	0.826756	-6.3296	11	-0.662888	0.524014	0.810007	0.280657	No Change
A0A3Q8IKN9	Small myristoylated protein-1		-0.191561	-0.286248	-0.175884	0.864762	0.962698	-6.52303	5	-0.185606	0.856869	0.96035	0.0670855	No Change
A0A3Q8IL41	Histone H2A		-0.643684	-0.593324	-0.432134	0.677071	0.889241	-6.43834	10	-0.45786	0.657906	0.873383	0.181836	No Change
A0A3Q8IL75	Flagellum targeting protein kharon1, putative		-0.789898	-0.221079	-0.749351	0.47513	0.784782	-6.2412	37	-0.795277	0.446918	0.762818	0.349772	No Change
A0A3Q8IMW2	Polyadenylate-binding protein		-0.812089	-0.380442	-0.666308	0.523985	0.814606	-6.30207	12	-0.705732	0.498214	0.795709	0.302584	No Change
A0A3Q8IPA6	Diadenosine tetraphosphate synthetase		-0.340097	-0.55414	-0.203973	0.843475	0.955026	-6.51718	4	-0.215884	0.833891	0.952786	0.0788906	No Change
A0A3Q8IQ17	ERF1 domain 1/eRF1 domain 2/eRF1 domain 3, putative		-0.0642654	0.18112	-0.125963	0.902873	0.970543	-6.53131	8	-0.131268	0.898451	0.968214	0.0465058	No Change
A0A3Q8IQL3	40S ribosomal protein S10, putative		-0.576377	-0.615263	-0.366252	0.723686	0.911061	-6.46675	4	-0.387507	0.707386	0.902273	0.150344	No Change
A0A3Q8IQP5	AAA ATPase, CDC48 subfamily protein		0.118122	0.137661	0.216583	0.833962	0.951781	-6.51427	23	0.229127	0.823892	0.950001	0.0841298	No Change
A0A3Q8IU22	Protein kinase domain family protein		0.584367	0.051106	3.09501	0.0148023	0.187728	-3.10718	6	2.83564	0.0195418	0.201754	1.70904	No Change
A0A3Q8IVG4	Gim5A protein, putative		-0.610484	-0.656455	-0.388993	0.707444	0.902199	-6.45745	15	-0.412494	0.68963	0.891999	0.161384	No Change
A0A3Q8IVV7	Translation elongation factor 1-beta, putative		-0.37177	-0.431331	-0.289888	0.779284	0.934325	-6.49398	21	-0.307462	0.765487	0.925364	0.116062	No Change
A0A3Q8IVZ2	Chaperonin GroL		-0.195688	-0.425686	-0.154148	0.881316	0.966317	-6.52697	61	-0.163649	0.873624	0.962933	0.0586756	No Change
A0A3Q8IWD8	40S ribosomal protein SA		-1.79033	-0.214765	-1.85498	0.100756	0.414061	-4.96965	13	-1.96296	0.0812569	0.374962	1.09014	No Change
A0A3S5H4X0	ATP-dependent RNA helicase eIF4A		-0.226383	-0.0560962	-0.292948	0.777027	0.934023	-6.49301	35	-0.310833	0.763006	0.924597	0.117472	No Change
A0A3S5H503	Voltage-dependent anion-selective channel, putative		-0.20886	-0.00970771	-0.292062	0.77768	0.934072	-6.49329	8	-0.307089	0.765762	0.925364	0.115906	No Change
A0A3S5H5A8	60S ribosomal protein L11 (L5, L16)		0.111048	0.237381	0.1876	0.855868	0.960291	-6.52069	9	0.196684	0.848445	0.958597	0.0713764	No Change
A0A3S5H5I2	ATP synthase F1, alpha subunit		-0.3346	-0.288796	-0.318732	0.758103	0.926521	-6.48442	42	-0.338315	0.742884	0.916499	0.129079	No Change
A0A3S5H5N2	Peptidyl-prolyl cis-trans isomerase		-0.891539	-0.0639303	-1.13983	0.287375	0.642372	-5.87773	13	-1.2043	0.259189	0.612261	0.586383	No Change
A0A3S5H6C3	Kinesin, putative		0.302603	0.0536224	1.12549	0.293053	0.645447	-5.8931	2	1.05089	0.320708	0.662283	0.49389	No Change
A0A3S5H6F4	Nucleolar protein 56, putative		-0.377214	0.0769392	-0.789031	0.452872	0.770007	-6.20993	16	-0.830012	0.427999	0.750112	0.368558	No Change
A0A3S5H6G7	Nuclear transport factor 2 (NTF2) domain family protein		-0.160699	0.15859	-0.237061	0.818575	0.947832	-6.50919	7	-0.248695	0.809179	0.945969	0.0919553	No Change
A0A3S5H6N5	40S ribosomal protein S12		-0.425814	-0.33005	-0.391946	0.705346	0.901795	-6.45621	12	-0.414911	0.687923	0.891541	0.16246	No Change
A0A3S5H6Q3	Ubiquitin-conjugating enzyme family protein		-0.533289	-0.264784	-0.444789	0.668276	0.884509	-6.43238	6	-0.470109	0.64946	0.868708	0.187447	No Change
A0A3S5H6R4	N-inal_conserved_domain_of_Nudc./CS_domain_contai ning_protein_putative/Pfam:PF14050/Pfam:PF04969		0.0512875	0.086763	0.0941296	0.927324	0.976761	-6.53516	10	0.0986178	0.923603	0.974294	0.0345146	No Change
A0A3S5H6T1	Inositol-3-phosphate synthase		0.0237679	0.26254	0.046516	0.964041	0.990611	-6.53885	15	0.0489451	0.962032	0.98984	0.0168105	No Change
A0A3S5H748	Histone H2B		-0.624223	-0.405173	-0.483325	0.641833	0.870165	-6.41319	20	-0.512591	0.62058	0.854264	0.207202	No Change
A0A3S5H7L0	Ribosomal protein L1a, putative		-0.6108	-0.645955	-0.395148	0.703075	0.901795	-6.45484	22	-0.419219	0.684885	0.889746	0.164383	No Change
A0A3S5H7W1	Elongation factor 1-beta		-0.686438	-0.371033	-0.523644	0.614738	0.858259	-6.39152	11	-0.554667	0.592637	0.845707	0.227211	No Change
A0A3S5H807	CS domain containing protein, putative		-0.613447	-0.471319	-0.431717	0.677361	0.889241	-6.43854	10	-0.457339	0.658267	0.873383	0.181598	No Change
A0A3S7WNJ7	40S ribosomal protein S7		-0.728967	-0.19143	-0.819754	0.436129	0.756079	-6.18477	9	-0.865324	0.409334	0.733317	0.387922	No Change
A0A3S7WPW6	60S ribosomal protein L7a		-0.346684	-0.293486	-0.340114	0.742541	0.919407	-6.47676	11	-0.359787	0.727305	0.909351	0.138284	No Change
A0A3S7WQF2	Dimethylargininase		-0.0604036	-0.289445	-0.0578335	0.955302	0.986737	-6.5382	16	-0.0612686	0.952484	0.986373	0.0211422	No Change
A0A3S7WRA9	Ras family protein		0.0925507	0.187774	0.569425	0.584719	0.842119	-6.36496	23	0.58315	0.574112	0.834667	0.241003	No Change
A0A3S7WRN3	Uncharacterized protein		0.0462035	0.13931	0.25676	0.803853	0.943689	-6.50387	4	0.223452	0.828173	0.950587	0.0818789	No Change
A0A3S7WSK7	26S proteasome subunit P45 family protein		0.1965	0.116494	1.09805	0.304173	0.655476	-5.92214	10	1.04479	0.323367	0.664669	0.490304	No Change
A0A3S7WT45	Phosphopyruvate hydratase		-0.351976	-0.52338	-0.26988	0.794093	0.940164	-6.50009	64	-0.286515	0.78097	0.933177	0.107366	No Change
A0A3S7WTC4	Ribonucleoprotein p18, mitochondrial, putative		-0.987274	-0.384045	-0.833098	0.428991	0.748391	-6.1736	16	-0.882952	0.400231	0.726881	0.397689	No Change
A0A3S7WU26	Cytochrome c family protein		-0.179981	-0.0933627	-0.284037	0.783605	0.93585	-6.49581	17	-0.300093	0.770922	0.928311	0.11299	No Change
A0A3S7WUK6	Histone H2B		-0.0931401	0.0849254	-0.135105	0.895871	0.968649	-6.53	4	-0.141077	0.890916	0.966224	0.0501631	No Change
A0A3S7WUM6	Kinesin, putative		-0.415946	0.0049206	-2.48793	0.037683	0.283606	-4.03229	2	-1.99292	0.0774315	0.369849	1.11108	No Change
A0A3S7WVW6	Phosphoglycerate kinase		-0.335975	-0.116063	-0.449444	0.665054	0.88357	-6.43014	15	-0.475099	0.646034	0.8669	0.189744	No Change
A0A3S7WWY7	40S ribosomal protein S6		0.0256201	-0.253156	0.0277277	0.978559	0.99463	-6.53962	14	0.0293433	0.977231	0.993933	0.0100027	No Change
A0A3S7WXL6	3-ketoacyl-CoA thiolase, putative		-0.247861	-0.181112	-0.267666	0.795737	0.940748	-6.50074	13	-0.283174	0.783449	0.934524	0.105989	No Change
A0A3S7WY02	60S ribosomal protein L17, putative		-0.459588	-0.207074	-0.448033	0.666031	0.883689	-6.43082	13	-0.474276	0.646599	0.8669	0.189365	No Change
A0A3S7WYJ2	Translationally controlled tumor family protein		-0.693282	-0.493478	-0.450967	0.664002	0.883386	-6.4294	16	-0.478238	0.643883	0.866491	0.191193	No Change
A0A3S7WYY5	Peptidyl-prolyl cis-trans isomerase		-0.497958	-0.319913	-0.43639	0.674107	0.887293	-6.43635	29	-0.463008	0.65435	0.871084	0.18419	No Change
A0A3S7WZ18	Aldehyde dehydrogenase family protein		-0.711087	-0.279492	-0.650847	0.533414	0.817271	-6.31271	48	-0.69091	0.507049	0.799115	0.29495	No Change
A0A3S7WZX1	Heat shock 70-related protein 1, mitochondrial, putative		-0.478881	0.0708607	-0.804269	0.444514	0.76449	-6.19755	62	-0.854529	0.414979	0.738521	0.381974	No Change
A0A3S7X186	Modifier of rudimentary (Mod(R)) family protein		0.0866495	0.167146	0.341357	0.74164	0.919407	-6.4763	2	0.314425	0.760365	0.923631	0.118978	No Change
A0A3S7X1F5	Heat shock 70-related protein 1, mitochondrial, putative		-0.451276	-0.365741	-0.384784	0.710438	0.904265	-6.45921	68	-0.408534	0.692431	0.893581	0.159623	No Change
A0A3S7X1W3	Glycosomal membrane protein, putative		-0.766008	-0.190374	-0.862541	0.413532	0.736941	-6.1484	8	-0.909909	0.38659	0.717208	0.41275	No Change
A0A3S7X2A7	ADF/Cofilin		-0.694926	-0.49884	-0.485724	0.640204	0.870165	-6.41195	6	-0.514019	0.619621	0.853887	0.207874	No Change
A0A3S7X2Y4	ATP-dependent 6-phosphofructokinase		-0.307344	-0.116169	-0.390782	0.706173	0.902157	-6.4567	28	-0.414402	0.688283	0.891541	0.162233	No Change
A0A3S7X3R3	Glyceraldehyde-3-phosphate dehydrogenase		-0.60928	-0.364531	-0.498941	0.631268	0.866279	-6.40499	62	-0.529705	0.609133	0.850791	0.215288	No Change
A0A3S7X5X3	Nucleoside diphosphate kinase		-0.476572	-0.341624	-0.431967	0.677187	0.889241	-6.43842	24	-0.458158	0.6577	0.873383	0.181972	No Change
A0A3S7X6B0	Heat shock protein 83-17		-0.418474	0.102196	-0.880805	0.404142	0.732314	-6.13241	188	-0.937699	0.372879	0.706427	0.428432	No Change
A0A3S7X842	Alba family protein		-0.700413	-0.493671	-0.474118	0.648104	0.87331	-6.41791	18	-0.502846	0.627147	0.857036	0.202631	No Change
A0A3S7XBD2	Nascent polypeptide-associated complex subunit beta		0.273218	-0.164505	0.293351	0.77673	0.933977	-6.49288	9	0.309808	0.76376	0.925032	0.117043	No Change
A0A3S7XBG7	Adenosylhomocysteinase		0.10281	0.333317	0.138162	0.893531	0.968649	-6.52954	23	0.146386	0.886843	0.965975	0.0521534	No Change
A0A494B908	GST class-pi (Fragment)		0.0137095	0.0698482	0.0554688	0.957127	0.987748	-6.53835	45	0.0589856	0.954253	0.986514	0.0203367	No Change
A0A494B989	BTB/POZ domain-containing protein 9		0.305498	-0.0118277	1.02138	0.337004	0.684514	-6.00041	3	0.988163	0.348893	0.691418	0.457308	No Change
A0A494B9B9	Succinate dehydrogenase assembly factor 2, mitochondrial		0.574294	0.0677323	3.20884	0.0124689	0.174592	-2.9353	12	3.11479	0.0124226	0.168602	1.90579	No Change
A0A494B9D7	N-alpha-acetyltransferase 40		0.193511	0.0672775	2.68059	0.0279351	0.254119	-3.73849	19	2.26967	0.04939	0.304783	1.30636	No Change
A0A494B9F0	E3 ubiquitin-protein ligase		-0.0567905	0.0985032	-0.217664	0.833148	0.951781	-6.51401	15	-0.223636	0.828035	0.950587	0.0819516	No Change
A0A494B9H1	Nucleotide exchange factor SIL1		-0.212781	0.0083795	-1.85715	0.100421	0.413509	-4.96658	10	-1.56027	0.153129	0.491498	0.814944	No Change
A0A494B9L0	A-kinase anchor protein 8-like		-0.0674847	0.0674192	-0.392021	0.705293	0.901795	-6.45617	14	-0.384544	0.709504	0.902562	0.149045	No Change
A0A494B9R1	Protein phosphatase 1 regulatory subunit 14B (Fragment)		-0.183498	0.0505656	-0.917652	0.385667	0.718186	-6.09932	12	-0.905615	0.38874	0.718231	0.410341	No Change
A0A494B9U4	Farnesylated proteins-converting enzyme 2		0.299359	0.106595	1.70254	0.127115	0.45645	-5.18193	4	1.47031	0.175551	0.5226	0.755597	No Change
A0A494B9V8	Protein prenyltransferase alpha subunit repeat-containing 1		0.0607403	0.0349832	0.360943	0.7275	0.912872	-6.46884	9	0.334951	0.745337	0.917011	0.127647	No Change
A0A494BA97	Osteoclast-stimulating factor 1		-0.0499991	0.050994	-0.441736	0.670393	0.885617	-6.43383	32	-0.457265	0.658318	0.873383	0.181564	No Change
A0A494BAK4	Endoplasmic reticulum-Golgi intermediate compartment protein 1		0.24192	0.059149	1.78723	0.111763	0.433481	-5.06493	30	1.85358	0.0967972	0.401258	1.01414	No Change
A0A494BAM2	RNA 3'-terminal phosphate cyclase-like protein		0.142127	0.0721185	0.30222	0.770203	0.930975	-6.49	19	0.318638	0.757271	0.922481	0.120749	No Change
A0A494BAY0	Vacuolar protein sorting-associated protein 37C (Fragment)		0.048217	0.0912205	0.226185	0.826737	0.949491	-6.51194	11	0.223477	0.828154	0.950587	0.0818888	No Change
A0A494BB75	WD repeat-containing protein 26		-0.263189	0.0660615	-2.36889	0.0453674	0.307728	-4.21285	31	-2.44051	0.0373335	0.270242	1.4279	No Change
A0A494BB95	Eukaryotic translation initiation factor 4C		-0.22847	0.0731313	-2.07625	0.0715796	0.358	-4.64991	44	-2.22063	0.053509	0.316466	1.27157	No Change
A0A494BBE1	DNA polymerase delta subunit 4		-0.13213	-0.0317855	-0.511197	0.623038	0.863602	-6.39839	6	-0.498953	0.62978	0.857751	0.200811	No Change
A0A494BBI9	SH3 and PX domain-containing protein 2A		0.0389169	0.0989229	0.252374	0.807124	0.94593	-6.50509	7	0.221935	0.829319	0.951065	0.0812786	No Change
A0A498WFS2	UBX domain-containing protein 1		0.0450427	0.104694	0.5744	0.581506	0.840423	-6.36195	55	0.639943	0.538158	0.817658	0.269091	No Change
A0A498WGL8	Protein phosphatase Slingshot homolog 3		-0.408961	0.0981495	-4.89888	0.0012003	0.0634646	-0.572822	4	-2.87765	0.0182478	0.195443	1.73879	No Change
A0A504WTC3	Cytosol aminopeptidase family, catalytic domain protein		-0.473987	-0.0888278	-0.672537	0.520216	0.812945	-6.29773	26	-0.712816	0.494025	0.793647	0.306251	No Change
A0A504WVI1	Eukaryotic translation initiation factor 5A		-0.634348	-0.348688	-0.587355	0.573187	0.837386	-6.354	13	-0.621922	0.549422	0.82311	0.260094	No Change
A0A504WXH8	Kinesin motor domain family protein		-1.07875	-0.281726	-0.89965	0.394615	0.725792	-6.11562	17	-0.953658	0.365167	0.700346	0.437509	No Change
A0A504WXJ8	Peptidase M20/M25/M40 family protein		-0.588766	-0.418603	-0.478867	0.644866	0.871334	-6.41549	14	-0.50742	0.62406	0.855993	0.204774	No Change
A0A504WXZ6	Calpain cysteine protease family protein		-0.673873	-0.173252	-0.797704	0.448102	0.766953	-6.20291	19	-0.844921	0.420048	0.742977	0.376701	No Change
A0A504WZS1	Aldo/keto reductase family protein		-0.442436	-0.409601	-0.335661	0.745772	0.920172	-6.4784	32	-0.356203	0.729896	0.910018	0.136739	No Change
A0A504X0L6	Elongation factor Tu GTP binding domain family protein		-0.393117	-0.0494287	-0.540602	0.603524	0.851038	-6.38193	46	-0.573942	0.580065	0.836264	0.236523	No Change
A0A504X198	PCI domain family protein		-0.709019	-0.38106	-0.635921	0.542612	0.822132	-6.32276	2	-0.669303	0.5201	0.807147	0.283913	No Change
A0A504X1D9	Dullard-like phosphatase domain protein		-0.428414	-0.0524912	-0.55564	0.593671	0.847447	-6.37318	9	-0.585474	0.572615	0.834495	0.242138	No Change
A0A504X2S4	Chaperonin GroL		-0.340351	-0.211593	-0.344933	0.73905	0.918839	-6.47497	83	-0.366303	0.722602	0.908623	0.141101	No Change
A0A504X2U7	Calreticulin		-0.788411	0.180218	-1.09176	0.306766	0.657661	-5.92871	9	-1.14922	0.28009	0.628982	0.552703	No Change
A0A504X410	40S_ribosomal_protein_S5/GeneDB:LmjF.11.0960/Gene DB:LmjF.11.0970		0.222351	0.0303159	0.922107	0.383475	0.716585	-6.09524	19	0.954584	0.364722	0.699928	0.438037	No Change
A0A504X4E2	Ribosomal protein S11 family protein		-0.142222	-0.429242	-0.128343	0.901049	0.970162	-6.53098	6	-0.135552	0.895159	0.967034	0.0480999	No Change
A0A504X4R7	Cysteinyl-tRNA synthetase		0.0205638	0.122828	0.0619748	0.952105	0.985979	-6.53793	9	0.0633181	0.950897	0.985853	0.0218664	No Change
A0A504X549	Alanine_aminotransferase/GeneDB:LmjF.12.0630		-0.503023	-0.066689	-1.01572	0.339533	0.685538	-6.00602	5	-1.04897	0.321542	0.6629	0.492762	No Change
A0A504X5D8	Fructose-bisphosphate aldolase		-0.562058	-0.205807	-0.546949	0.599355	0.84906	-6.37826	24	-0.580047	0.576115	0.83495	0.239491	No Change
A0A504X5L2	Heat_shock_protein_70_putative/GeneDB:LmjF.28.282 0		0.122312	-0.0462405	0.855243	0.417327	0.740672	-6.15471	7	0.733623	0.481851	0.785817	0.317087	No Change
A0A504X617	RRM_8 domain-containing protein		-0.843824	-0.268524	-0.80178	0.445872	0.765252	-6.19959	16	-0.849427	0.417665	0.740456	0.379171	No Change
A0A504X6T8	GTP-binding nuclear protein		-0.394085	-0.110928	-0.474353	0.647943	0.873284	-6.41779	8	-0.49997	0.629092	0.857751	0.201286	No Change
A0A504X7J1	Transketolase		-0.116485	-0.201761	-0.12226	0.905712	0.970543	-6.53181	17	-0.129503	0.899808	0.969065	0.0458502	No Change
A0A504X8V9	Dynein light chain type 1 family protein		-0.153583	-0.0221926	-0.746136	0.476965	0.785324	-6.24367	10	-0.727605	0.485352	0.787997	0.313943	No Change
A0A504XAP0	Ubiquitin family protein		-0.112076	0.0833073	-0.572673	0.58262	0.841502	-6.363	182	-0.618832	0.551367	0.823221	0.258559	No Change
A0A504XAR3	14-3-3 family protein		-0.404011	-0.318096	-0.338895	0.743424	0.919407	-6.47721	6	-0.35817	0.728473	0.90971	0.137586	No Change
A0A504XBY2	Eukaryotic translation initiation factor 2 alpha subunit family protein		0.0273342	0.345601	0.04341	0.96644	0.991554	-6.53901	14	0.0457841	0.964482	0.990184	0.0157058	No Change
A0A504XCF7	Uncharacterized protein		0.23281	-0.0544856	0.770369	0.463251	0.774643	-6.22481	3	0.746604	0.474353	0.781375	0.323898	No Change
A0A504XFJ1	Phosphoenolpyruvate carboxykinase (ATP)		-0.520944	-0.425036	-0.382765	0.711877	0.904869	-6.46005	26	-0.406112	0.694147	0.894456	0.158549	No Change
A0A504XFT6	Diacylglycerol kinase		0.308571	0.119052	1.63883	0.139934	0.475593	-5.26826	3	1.41379	0.191067	0.538241	0.718814	No Change
A0A504XG93	Cyclophilin type peptidyl-prolyl cis-trans isomerase/CLD family protein		-0.325809	-0.640495	-0.19881	0.847378	0.956365	-6.51832	15	-0.210837	0.837711	0.953719	0.0769059	No Change
A0A504XGM6	Protein kinase domain family protein		-0.234915	0.182843	-0.418169	0.686838	0.893362	-6.44474	13	-0.439943	0.670354	0.882067	0.173696	No Change
A0A504XGS2	Ribosomal protein S3		-0.0223144	-0.442405	-0.0166576	0.987118	0.996596	-6.53989	15	-0.0176579	0.986297	0.996632	0.00599226	No Change
A0A504XH80	Hypothetical_protein_conserved		-0.793888	-0.274341	-0.777388	0.459329	0.771867	-6.21925	26	-0.82456	0.430931	0.752037	0.365592	No Change
A0A504XHA9	Cyclic nucleotide-binding domain family protein		0.51866	0.0771581	1.92499	0.0904683	0.397928	-4.8698	2	1.79824	0.105684	0.414867	0.975991	No Change
A0A504XIE0	Clathrin heavy chain		-0.121444	0.0746343	-0.182386	0.859823	0.961588	-6.52175	27	-0.19331	0.851008	0.959186	0.0700661	No Change
A0A504XII7	Transketolase, pyrimidine binding domain family protein		-0.244921	-0.105135	-0.313625	0.761838	0.927605	-6.48618	19	-0.332072	0.747438	0.91756	0.126425	No Change
A0A504XIV1	Succinate--CoA ligase [ADP-forming] subunit alpha, mitochondrial		-0.718714	-0.272693	-0.673246	0.519788	0.812945	-6.29723	15	-0.713153	0.493826	0.793647	0.306426	No Change
A0A504XJ57	Hypothetical_protein_conserved		-0.468862	0.131388	-0.789692	0.452507	0.769819	-6.2094	6	-0.824046	0.431209	0.752037	0.365312	No Change
A0A504XK79	La domain family protein		-0.33695	0.122366	-0.47854	0.645088	0.871334	-6.41566	8	-0.503014	0.627033	0.857036	0.202709	No Change
A0A504XKK1	Vps54-like family protein		1.48575	0.141037	2.68744	0.0276405	0.254119	-3.72804	2	2.75871	0.0221589	0.213284	1.65445	No Change
A0A504XME5	Uncharacterized protein		0.00213866	-0.143849	0.00224783	0.998262	0.999827	-6.54004	31	0.00238484	0.998149	0.999765	0.000804538	No Change
A0A504XMM7	Kinesin motor domain family protein		0.0737874	0.122278	0.530954	0.60989	0.854564	-6.38742	3	0.404288	0.69544	0.895563	0.157741	No Change
A0A504XNH3	Malate dehydrogenase		-0.224982	-0.148206	-0.243414	0.813819	0.945962	-6.50752	20	-0.257956	0.802242	0.942586	0.0956944	No Change
A0A504XP48	Mitochondrial carrier family protein		-0.665415	-0.427107	-0.52096	0.616522	0.859656	-6.39302	23	-0.552615	0.593984	0.845874	0.226225	No Change
A0A504XPL9	CCT-theta		-0.534096	-0.439376	-0.428835	0.679373	0.889241	-6.43987	19	-0.454728	0.660074	0.874962	0.180407	No Change
A0A504XPQ7	Kinetoplastid membrane protein 11 family protein		-0.765299	-0.398977	-0.57078	0.583842	0.842119	-6.36414	23	-0.605496	0.559806	0.827399	0.251962	No Change
A0A504XPS1	Hsp70 family protein		-0.601393	-0.0444919	-0.864471	0.412532	0.736418	-6.14672	14	-0.912788	0.385153	0.715615	0.414367	No Change
A0A504XQJ1	T-complex protein 1 subunit gamma		-0.304124	-0.574217	-0.20712	0.841098	0.954622	-6.51647	22	-0.219727	0.830987	0.951698	0.080406	No Change
A0A504XR42	Transaldolase		-0.246319	-0.172379	-0.271773	0.792687	0.939296	-6.49953	22	-0.28808	0.779809	0.932607	0.108012	No Change
A0A504XSA8	Uncharacterized protein		-0.62862	0.293507	-0.980707	0.3555	0.698029	-6.04018	11	-1.03217	0.328933	0.668779	0.482893	No Change
A0A504XSH7	RNA recognition motif family protein		-0.470978	-0.441631	-0.357786	0.729772	0.914325	-6.47007	17	-0.379348	0.713225	0.904354	0.146773	No Change
A0A504XT28	Papain cysteine protease family protein		-0.285966	-0.221325	-0.291524	0.778077	0.934072	-6.49346	4	-0.306917	0.765889	0.925364	0.115834	No Change
A0A504XVT2	Vacuolar (H+)-ATPase G subunit family protein		-0.13213	0.1618	-0.70178	0.502745	0.803795	-6.27684	9	-0.667244	0.521355	0.807991	0.282866	No Change
A0A504XVU0	AAA domain (Cdc48 subfamily) protein		-1.0534	0.110995	-2.10188	0.0687846	0.352992	-4.61217	26	-2.22467	0.0531571	0.316032	1.27444	No Change
A0A504XW31	Dipeptidyl peptidase 3		0.227568	-0.243502	0.243721	0.813589	0.945962	-6.50743	13	0.257855	0.802318	0.942586	0.0956536	No Change
A0A504XXF5	Citrate synthase		0.206095	0.119473	0.315055	0.760792	0.926717	-6.48569	20	0.333361	0.746497	0.917011	0.126972	No Change
A0A504XXH7	Tubulin/FtsZ family, GTPase domain protein		-0.194931	-0.38973	-0.16209	0.87526	0.965765	-6.52559	8	-0.171467	0.86765	0.962629	0.0616553	No Change
A0A504XXS2	Heat_shock_protein_90_putative/GeneDB:LmjF.29.076 0		-0.262949	-0.561226	-0.160185	0.876712	0.965765	-6.52593	34	-0.170005	0.868767	0.962933	0.0610969	No Change
A0A504XYA2	Thioredoxin-like family protein		-0.569361	-1.04125	-0.251381	0.807865	0.945962	-6.50536	9	-0.266589	0.795793	0.938842	0.0991997	No Change
A0A504XZB8	Ribosomal protein S4		-0.362485	-0.164297	-0.428857	0.679357	0.889241	-6.43986	16	-0.453879	0.660663	0.874993	0.18002	No Change
A0A504XZD0	V-type proton ATPase subunit C		-0.0199446	0.137364	-0.0171774	0.986716	0.996596	-6.53988	3	-0.0181102	0.985946	0.996632	0.00614683	No Change
A0A504Y0P2	Adaptin N terminal region family protein		0.0333492	0.231743	0.068042	0.947424	0.984819	-6.53749	6	0.0704535	0.945373	0.982852	0.0243967	No Change
A0A504Y141	Elongation factor 1-alpha		-0.382999	-0.101621	-0.506078	0.626469	0.864331	-6.40116	199	-0.537788	0.603765	0.849801	0.219132	No Change
A0A504Y1B8	Uncharacterized protein		-0.340626	0.0146421	-1.08582	0.309234	0.659272	-5.9349	5	-1.07928	0.308538	0.651054	0.510691	No Change
A0A504Y1R8	Ubiquitin-activating enzyme E1 family protein		-0.0150219	0.153603	-0.0451838	0.96507	0.99101	-6.53892	16	-0.0470866	0.963473	0.99005	0.0161607	No Change
A0A504Y1Y6	Hydroxymethylglutaryl-coenzyme A synthase N terminal family protein		-0.568049	-0.208984	-0.567945	0.585676	0.842603	-6.36585	38	-0.602767	0.561543	0.828581	0.250617	No Change
A0A504Y2G2	Ribosomal protein S10		-0.725857	-0.547802	-0.551552	0.596341	0.84829	-6.37558	10	-0.584099	0.5735	0.834495	0.241466	No Change
A0A504Y3E8	Histone H3-K79 methyltransferase		-0.128363	0.0872462	-0.746905	0.476525	0.785324	-6.24308	3	-0.623498	0.548431	0.82311	0.260878	No Change
A0A504Y543	Hsp70 family protein		-0.692431	-0.18322	-0.715102	0.49491	0.798143	-6.26707	38	-0.758942	0.467297	0.776082	0.330407	No Change
A0A504Y576	Core histone H2A/H2B/H3/H4 family protein		-0.680173	-0.221418	-0.595379	0.568069	0.83232	-6.34899	6	-0.629003	0.544979	0.821278	0.26362	No Change
A0A504Y8N2	Multifunctional fusion protein		-0.502288	-0.337352	-0.365302	0.724368	0.911061	-6.46712	17	-0.387352	0.707497	0.902273	0.150276	No Change
A0A571BEI2	AP2-associated protein kinase 1 (Fragment)		0.043886	0.0411731	0.491357	0.636388	0.869641	-6.40901	31	0.498383	0.630166	0.857751	0.200545	No Change
A0A571BEK9	Squalene synthase		0.3311	0.0964646	1.42629	0.191672	0.546219	-5.54383	5	1.35072	0.209764	0.55551	0.67827	No Change
A0A571BES6	E3 ubiquitin-protein ligase RNF130		0.134671	0.0380958	1.08248	0.310628	0.660281	-5.93837	5	0.835328	0.425152	0.747094	0.371456	No Change
A0A571BF12	Ligand-dependent corepressor		0.0755408	-0.0224833	0.504394	0.627599	0.864888	-6.40207	14	0.483574	0.640236	0.863837	0.19366	No Change
A0A571BG95	Active breakpoint cluster region-related protein		-0.0870243	0.067539	-0.869418	0.409978	0.73471	-6.14241	67	-0.962988	0.360712	0.696769	0.442839	No Change
A0A571BGD8	Protein phosphatase 1 regulatory subunit 12B		0.117204	0.00378321	1.10032	0.303239	0.65442	-5.91975	14	0.971175	0.356837	0.69484	0.447531	No Change
A0A5F8MPF0	Kinesin-like protein KIF1B		0.00112553	0.0490535	0.00703797	0.994557	0.998372	-6.54002	14	0.00682519	0.994703	0.998414	0.00230648	No Change
A0A5F8MPP4	Ubiquitin carboxyl-terminal hydrolase 25		0.152423	0.039964	1.42796	0.191206	0.546073	-5.54174	27	1.43818	0.184233	0.531088	0.734633	No Change
A0A5F8MPX1	Histone acetyltransferase		-0.457308	0.16963	-3.1983	0.0126678	0.175524	-2.95118	3	-2.46869	0.0356468	0.265805	1.44798	No Change
A0A5F8MPX7	RNA-binding motif, single-stranded-interacting protein 2		0.113462	0.0407478	0.509718	0.624029	0.863621	-6.39919	5	0.478459	0.643733	0.866477	0.191294	No Change
A0A5F8MPY3	Non-specific protein-tyrosine kinase		0.139117	0.022615	1.42764	0.191295	0.546073	-5.54214	13	1.20091	0.260437	0.613392	0.584298	No Change
A0A5H1ZRL3	Negative elongation factor B		0.0946998	0.0468293	0.832667	0.42922	0.748499	-6.17396	40	0.882643	0.40039	0.726903	0.397517	No Change
A0A5H1ZRL7	Transformation-related protein 53-binding protein 1		-0.0717319	0.148515	-0.401412	0.698641	0.900997	-6.45215	46	-0.427891	0.678787	0.887226	0.168266	No Change
A0A5K1VVP6	Methylcytosine dioxygenase TET		0.186205	0.0495149	1.12929	0.291543	0.644843	-5.88905	5	0.976167	0.354488	0.694527	0.450398	No Change
A0A5K1VVS7	Protein unc-45 homolog A		-0.187523	0.107597	-1.74222	0.119693	0.443648	-5.12743	33	-1.80572	0.10444	0.414244	0.981134	No Change
A0A668KL90	Diacylglycerol kinase		-0.148802	0.0652883	-2.31639	0.049239	0.312554	-4.29208	33	-2.30598	0.0465419	0.299115	1.33216	No Change
A0A668KLA9	Serine/threonine-protein phosphatase 2A 55 kDa regulatory subunit B		-0.103195	0.0438733	-0.944964	0.372376	0.710211	-6.07408	6	-0.705248	0.4985	0.795709	0.302335	No Change
A0A6I8MX00	DnaJ homolog subfamily C member 7		0.194045	0.0381525	1.97554	0.0836738	0.386461	-4.7969	91	2.22621	0.0530235	0.315845	1.27553	No Change
A0A6I8MX07	Golgin subfamily A member 2		-0.0861551	0.0622597	-1.28988	0.233178	0.585535	-5.70887	63	-1.50062	0.167693	0.511939	0.775485	No Change
A0A6I8MX08	Girdin		-0.0264128	-0.0566855	-0.177855	0.863264	0.962698	-6.52265	33	-0.186405	0.856261	0.96035	0.0673937	No Change
A0A6I8MX27	L-lactate dehydrogenase		-0.16367	0.0475678	-0.848318	0.42095	0.742542	-6.16066	7	-0.792212	0.448614	0.764509	0.348127	No Change
A0A6J8F299	Dymeclin		0.836533	-0.239368	2.81901	0.0225597	0.232703	-3.52709	2	2.68711	0.024914	0.228096	1.60356	No Change
A0A6J8F523	14-3-3_protein_2_putative/GeneDB:LmjF.11.0350		-0.238828	-0.0227575	-0.346185	0.738144	0.918635	-6.4745	10	-0.364457	0.723933	0.908976	0.140302	No Change
A0A6J8F572	Microtubule-associated_protein_putative/GeneDB:Lm jF.05.0380		-0.672497	-0.897004	-0.328577	0.750923	0.922901	-6.48095	31	-0.34872	0.735319	0.912002	0.133524	No Change
A0A6J8F6G7	Hypothetical_protein_conserved		-0.173196	-0.283578	-0.133231	0.897305	0.969405	-6.53027	10	-0.141085	0.89091	0.966224	0.0501662	No Change
A0A6J8FA99	NAD-specific glutamate dehydrogenase		-0.419849	-0.235091	-0.427512	0.680296	0.889386	-6.44048	58	-0.453912	0.66064	0.874993	0.180035	No Change
A0A6J8FAZ3	Kinesin_K39_putative/GeneDB:LmjF.14.1100/GeneDB:L mjF.14.1110/GeneDB:LmjF.14.1120		-0.510657	0.242546	-1.4884	0.175018	0.527097	-5.46544	6	-1.50381	0.166884	0.511578	0.777586	No Change
A0A6J8FBI1	Acetyl-coenzyme A synthetase		-0.00401356	-0.571765	-0.00286152	0.997787	0.999725	-6.54004	19	-0.00303492	0.997645	0.999421	0.0010241	No Change
A0A6J8FED1	I/6_autoantigen-like_protein/GeneDB:LmjF.22.1460		-0.74173	-0.178628	-0.842439	0.424044	0.744153	-6.16568	16	-0.891792	0.395721	0.723521	0.402611	No Change
A0A6J8FEZ9	Nucleoside_2-deoxyribosyltransferase_putative/Pfa m:PF05014		-1.18342	-0.452951	-1.00069	0.346319	0.691408	-6.02079	12	-1.05976	0.316865	0.658742	0.499126	No Change
A0A6J8FHI3	Heat_shock_70-related_protein_1_mitochondrial_pre cursor_putative/GeneDB:LmjF.30.2460/GeneDB:LmjF.30.2470/Gen eDB:LmjF.30.2480/GeneDB:LmjF.30.2490/GeneDB:LmjF.30.2550		-0.322697	-0.0820366	-0.429786	0.678709	0.889241	-6.43943	105	-0.456651	0.658743	0.873759	0.181284	No Change
A0A6J8FI31	Hypothetical_protein_conserved		-0.543869	0.0348004	-1.70545	0.126557	0.45645	-5.17796	2	-1.64717	0.133929	0.462735	0.873127	No Change
A0A6J8FJ05	Kinesin-like protein		-0.0189369	0.0585488	-0.0933917	0.927892	0.97682	-6.53524	2	-0.0805675	0.937549	0.980482	0.028006	No Change
A0A6J8FLZ9	AMP_deaminase_putative/GeneDB:LmjF.35.4800		0.0285481	-0.182518	0.0606197	0.953151	0.986104	-6.53802	3	0.061852	0.952033	0.986373	0.0213482	No Change
A0A6J8FNE7	Mitochondrial_ATP_synthase_epsilon_chain_putative /Pfam:PF04627		-0.485245	0.0977128	-0.699627	0.504019	0.805027	-6.2784	6	-0.733347	0.482011	0.785871	0.316943	No Change
A0A6J8FPV3	Isoleucyl-tRNA synthetase		-0.3213	0.0202582	-0.615464	0.555372	0.828279	-6.33619	37	-0.65297	0.5301	0.813688	0.275642	No Change
A0A6J8FRP7	ATP-dependent RNA helicase eIF4A		-0.240887	-0.716335	-0.136607	0.894721	0.968649	-6.52977	26	-0.144962	0.887935	0.966224	0.0516186	No Change
A0A6Q6PUT5	Pre-mRNA-processing factor 40 homolog A (Fragment)		0.0638317	0.079444	0.942111	0.373748	0.710857	-6.07675	134	1.1779	0.269042	0.621942	0.570179	No Change
A0A6Q6QAE5	INO80 complex subunit B		0.101331	0.0558428	0.336044	0.745494	0.920012	-6.47826	8	0.339013	0.742376	0.916499	0.129376	No Change
A0A7N9VR94	AHNAK nucleoprotein 2		0.287541	0.0622299	2.4992	0.037027	0.281406	-4.01514	22	2.45887	0.0362255	0.267861	1.44099	No Change
A0A7N9VSG0	Spermatosis associated 5-like 1		0.304858	0.0928698	1.10125	0.302857	0.65442	-5.91877	9	1.1075	0.296797	0.64219	0.527541	No Change
A0A7S7M5T4	Phosphopyruvate hydratase (Fragment)		-0.180528	-0.0577531	-0.370755	0.720458	0.908315	-6.46495	9	-0.38647	0.708127	0.902273	0.149889	No Change
A1Y2C7	Zeta-crystallin/NADPH-oxidoreductase-like protein (Fragment)		-0.340097	-0.123852	-0.484696	0.640902	0.870165	-6.41248	5	-0.507393	0.624079	0.855993	0.204761	No Change
A2A432	Cullin-4B		-0.038453	0.0668299	-0.596915	0.567092	0.832012	-6.34803	66	-0.705387	0.498418	0.795709	0.302406	No Change
A2A468	Nuclear receptor coactivator		-0.0541405	0.0492318	-0.441409	0.67062	0.885617	-6.43399	47	-0.473467	0.647154	0.86696	0.188993	No Change
A2A483	Zinc finger, MYND-type-containing 8		-0.210944	0.0503639	-2.54737	0.0343525	0.269556	-3.94178	50	-2.79066	0.0210312	0.208259	1.67714	No Change
A2A4P0	ATP-dependent RNA helicase DHX8		-0.0525112	0.02127	-0.845285	0.422544	0.742971	-6.16326	54	-0.967576	0.358537	0.695242	0.445466	No Change
A2A4P3	Predicted gene, 27029		0.226396	0.0147863	2.27541	0.0524901	0.319713	-4.35372	28	2.2893	0.0478296	0.301072	1.3203	No Change
A2A533	F-box/LRR-repeat protein 20 (Fragment)		0.075697	0.0762802	0.437031	0.673661	0.887277	-6.43605	7	0.397462	0.700289	0.898441	0.154723	No Change
A2A559	Post-GPI attachment to proteins factor 3		-0.226767	-0.0170916	-0.646914	0.535828	0.817499	-6.31537	2	-0.634277	0.541684	0.819478	0.266254	No Change
A2A5R2	Brefeldin A-inhibited guanine nucleotide-exchange protein 2		-0.165472	-0.0243833	-2.00899	0.0794522	0.379206	-4.74833	96	-2.33447	0.0444208	0.292228	1.35241	No Change
A2A5S3	Double-stranded RNA-binding protein Staufen homolog 1		0.00603635	0.0355119	0.0650033	0.949769	0.984994	-6.53772	61	0.0720149	0.944165	0.982704	0.0249521	No Change
A2A6A1	G patch domain-containing protein 8		-0.242025	-0.0613241	-1.53602	0.163138	0.511998	-5.4041	25	-1.58073	0.148399	0.48441	0.828569	No Change
A2A6A2	Heat shock protein HSP 90-alpha (Fragment)		0.057329	-0.0396562	0.19405	0.85098	0.958456	-6.51934	2	0.184812	0.857474	0.96035	0.0667789	No Change
A2A6J7	Lymphocyte-specific protein 1		-0.144443	0.00369556	-0.89753	0.395678	0.727094	-6.11752	47	-0.958453	0.362872	0.69838	0.440246	No Change
A2A6Q5	Cell division cycle protein 27 homolog		-0.0119718	0.012964	-0.130714	0.899233	0.969405	-6.53064	29	-0.13123	0.89848	0.968214	0.0464917	No Change
A2A716	Oxysterol-binding protein		0.392402	-0.123412	1.20878	0.261305	0.615778	-5.8019	4	1.19652	0.262063	0.615058	0.581594	No Change
A2A7B5	PR domain-containing 2, with ZNF domain		-0.133094	-0.00504245	-0.585082	0.574642	0.837386	-6.35541	4	-0.543606	0.599917	0.84769	0.221909	No Change
A2A841	Band 4.1		-0.0449234	0.0583308	-0.540866	0.60335	0.851038	-6.38177	24	-0.512306	0.620772	0.854331	0.207068	No Change
A2A8S2	Protein YIPF (Fragment)		0.284538	0.0783009	1.32866	0.220656	0.574039	-5.66299	2	1.16689	0.27324	0.624707	0.563456	No Change
A2A8U2	Transmembrane protein 201		0.221452	0.0875568	1.02806	0.334041	0.682602	-5.99376	2	0.904545	0.389278	0.718231	0.409741	No Change
A2A8W8	MAP kinase-interacting serine/threonine-protein kinase 1		-0.179781	0.000928648	-1.71163	0.125378	0.455121	-5.16949	12	-1.45083	0.180771	0.528229	0.742872	No Change
A2A9I0	Golgi SNAP receptor complex member 2		-0.117043	0.0381577	-0.702448	0.50235	0.803752	-6.27635	16	-0.695638	0.50422	0.796712	0.29738	No Change
A2A9K3	Centrosomal protein of 85 kDa		-0.189498	0.0371889	-1.07072	0.315575	0.664544	-5.95052	13	-1.04642	0.322658	0.664103	0.491258	No Change
A2A9M4	Dedicator of cytokinesis protein 7		-0.150395	0.0061991	-1.56953	0.155216	0.502948	-5.36031	81	-1.76488	0.111402	0.422856	0.953107	No Change
A2AA59	E3 ubiquitin-protein ligase Jade-2		0.388142	0.0531934	2.44927	0.0400227	0.291413	-4.09104	4	2.03713	0.0720991	0.361313	1.14207	No Change
A2AA85	SUZ domain-containing protein 1 (Fragment)		0.280311	-0.00815079	1.42262	0.192696	0.546393	-5.54839	10	1.37752	0.201636	0.54878	0.695432	No Change
A2AAY5	SH3 and PX domain-containing protein 2B		-0.0509686	0.0443855	-0.706971	0.499683	0.802423	-6.27305	43	-0.760269	0.466543	0.775673	0.331109	No Change
A2AB59-2	Isoform 2 of Rho GTPase-activating protein 27		-0.212168	-0.0493093	-2.50814	0.0365155	0.280847	-4.00154	5	-1.5555	0.15425	0.493614	0.811776	No Change
A2ABG6	MBT domain-containing protein 1		0.045666	0.0369923	0.13905	0.892852	0.968649	-6.5294	3	0.136511	0.894422	0.967034	0.0484574	No Change
A2ABV5	Mediator of RNA polymerase II transcription subunit 14		-0.0880339	-0.0190477	-1.10311	0.302095	0.654415	-5.91681	23	-1.0239	0.332613	0.672725	0.478061	No Change
A2ABY3	CTP:phosphoethanolamine cytidylyltransferase		-0.0281291	0.090934	-0.265484	0.797359	0.941274	-6.50138	41	-0.282109	0.78424	0.934524	0.105551	No Change
A2ADA5	tRNA pseudouridine synthase-like 1		0.176483	0.060866	1.47795	0.177727	0.528812	-5.47876	21	1.45122	0.180665	0.528169	0.743127	No Change
A2ADH1	Dolichyl-diphosphooligosaccharide--protein glycosyltransferase subunit MAGT1		0.110483	0.0520439	1.34993	0.214037	0.569239	-5.63747	20	1.21149	0.256555	0.608518	0.59082	No Change
A2ADY9	Protein DDI1 homolog 2		0.0764546	0.0226252	1.09998	0.303379	0.65442	-5.92011	41	1.17065	0.2718	0.624424	0.56575	No Change
A2AE27	AMP deaminase		-0.0273803	0.0186673	-0.429457	0.678938	0.889241	-6.43959	96	-0.535898	0.605018	0.849921	0.218232	No Change
A2AEM2	Chloride channel CLIC-like protein 1		-0.10031	0.0472109	-1.04777	0.325405	0.674911	-5.97394	35	-1.08911	0.304407	0.647008	0.516546	No Change
A2AER4	UDP-galactose translocator		0.142348	0.0649461	0.778441	0.458743	0.77172	-6.21841	6	0.707273	0.497301	0.795707	0.303381	No Change
A2AEW0	Transcription factor E3		-0.209838	0.100273	-1.38802	0.202611	0.557812	-5.59114	14	-1.33301	0.215285	0.561616	0.666986	No Change
A2AEW6	GRIP1-associated protein 1 (Fragment)		-0.054714	0.030267	-0.482076	0.642682	0.870935	-6.41384	33	-0.500821	0.628516	0.857751	0.201684	No Change
A2AF47	Dedicator of cytokinesis protein 11		0.167221	-0.0706096	0.998943	0.347115	0.691631	-6.0225	13	0.967637	0.358508	0.695242	0.445501	No Change
A2AF67	Dedicator of cytokinesis protein 11		-0.0306836	0.0532194	-0.400733	0.69912	0.901241	-6.45244	79	-0.466066	0.652242	0.870791	0.185591	No Change
A2AFK4	Mitochondrial ribosome-associated GTPase 2		-0.146979	-0.0891438	-0.508817	0.624632	0.863683	-6.39968	4	-0.495245	0.632294	0.858965	0.199081	No Change
A2AGH8	Mediator of RNA polymerase II transcription subunit 12		0.169476	0.121156	1.4429	0.187087	0.541139	-5.52305	28	1.47296	0.174851	0.522022	0.757332	No Change
A2AGQ2	MAP kinase-activating death domain protein		0.0530587	0.134375	0.303837	0.769015	0.930556	-6.48947	9	0.284357	0.782571	0.934104	0.106476	No Change
A2AGS2	Dual-specificity mitogen-activated protein kinase kinase 6		-0.510433	0.094574	-1.89275	0.0950737	0.406009	-4.91595	3	-1.79656	0.105966	0.414867	0.974832	No Change
A2AGT5	Cytoskeleton-associated protein 5		0.115564	0.041636	1.1858	0.269769	0.623218	-5.82752	245	1.359	0.207224	0.55384	0.683561	No Change
A2AH22	Activating molecule in BECN1-regulated autophagy protein 1		-0.305777	-0.0150501	-1.36671	0.208937	0.563746	-5.61716	14	-1.38242	0.200181	0.546343	0.698576	No Change
A2AI05	NADPH-dependent diflavin oxidoreductase 1		0.207855	0.0461501	2.15166	0.0636581	0.342889	-4.53852	12	1.76645	0.111127	0.422579	0.954179	No Change
A2AI52	Ubiquitin carboxyl-terminal hydrolase 8		0.0730076	0.0891512	0.396653	0.702008	0.901795	-6.4542	17	0.399695	0.698701	0.897696	0.155709	No Change
A2AIV2	Protein virilizer homolog		0.0263154	0.0338435	0.349627	0.735657	0.917019	-6.4732	34	0.356437	0.729727	0.90999	0.13684	No Change
A2AIV8	Caspase recruitment domain-containing protein 9		0.0639848	0.0278767	0.647054	0.535742	0.817499	-6.31528	38	0.681084	0.512959	0.802712	0.289917	No Change
A2AJ15	Endoplasmic reticulum mannosyl-oligosaccharide 1,2-alpha-mannosidase		-0.0621192	0.0567522	-0.742917	0.478806	0.785821	-6.24614	12	-0.572623	0.580921	0.836829	0.235883	No Change
A2AJ88	Patatin-like phospholipase domain-containing protein 7		-0.103807	0.0252511	-0.765318	0.466088	0.776478	-6.22878	20	-0.759075	0.467222	0.776082	0.330477	No Change
A2AJG0	Ribonuclease P protein subunit p38		0.00583621	0.0640802	0.0761253	0.941191	0.981938	-6.53685	22	0.0690579	0.946454	0.983601	0.0239007	No Change
A2AJI1	MAP7 domain-containing protein 1		-0.139322	-0.1167	-1.07212	0.31498	0.663968	-5.94907	15	-1.00941	0.339144	0.679936	0.469616	No Change
A2AJK6	Chromodomain-helicase-DNA-binding protein 7		-0.19349	0.0252861	-1.4579	0.18303	0.535295	-5.50417	13	-1.34726	0.210835	0.55693	0.676058	No Change
A2AJT4	Arginine/serine-rich protein PNISR		-0.277506	0.0630291	-1.96536	0.0850008	0.388817	-4.81162	10	-1.76778	0.110894	0.422094	0.955091	No Change
A2AKI5	Integrin alpha-V		-0.12793	0.0509722	-1.48121	0.176878	0.528328	-5.47461	21	-1.36735	0.204688	0.552587	0.688908	No Change
A2AKX3	Probable helicase senataxin		0.0506395	0.0785697	0.510327	0.62362	0.863621	-6.39886	21	0.485655	0.638816	0.863428	0.194624	No Change
A2AL50	Alkylglycerone-phosphate synthase		0.0903039	0.0896561	1.06893	0.316333	0.664782	-5.95236	88	1.23006	0.249857	0.603874	0.602309	No Change
A2AL85	Aspartyl/asparaginyl beta-hydroxylase		-0.092039	0.0412395	-0.625392	0.549157	0.826756	-6.32972	102	-0.682318	0.512215	0.802556	0.290548	No Change
A2ALA4	Mediator complex subunit 22 (Fragment)		0.0318369	0.00199792	0.145094	0.88823	0.968256	-6.52846	12	0.144864	0.88801	0.966224	0.0515819	No Change
A2AMS3	Galactose-1-phosphate uridylyltransferase		0.00263529	0.0262027	0.0135431	0.989527	0.997424	-6.53994	4	0.0120762	0.990628	0.997598	0.00408929	No Change
A2AMW0	F-actin-capping protein subunit beta		0.125571	0.0962534	1.11688	0.296507	0.649746	-5.90227	25	1.11756	0.292698	0.641241	0.533581	No Change
A2AN08	E3 ubiquitin-protein ligase UBR4		-0.0351406	0.0315343	-0.510211	0.623698	0.863621	-6.39892	181	-0.640113	0.538052	0.817658	0.269176	No Change
A2AN61	CDKN1A-interacting zinc finger protein 1		0.00344871	-0.0214503	0.00860524	0.993345	0.997917	-6.54	6	0.00880543	0.993166	0.997695	0.00297795	No Change
A2ANY6	Midasin		-0.00721603	0.0307907	-0.107038	0.917398	0.972891	-6.53374	213	-0.135671	0.895067	0.967034	0.0481442	No Change
A2APB8	Targeting protein for Xklp2		-0.0711954	0.0409757	-0.526436	0.612883	0.857012	-6.38996	105	-0.577644	0.577668	0.835323	0.238322	No Change
A2APM3	CD44 antigen		0.108437	0.0956836	1.46713	0.180572	0.532959	-5.4925	40	1.55242	0.154978	0.49456	0.80973	No Change
A2APR8	Mitotic checkpoint serine/threonine-protein kinase BUB1		-0.546046	0.0561693	-3.17664	0.013087	0.175986	-2.98382	6	-2.83673	0.0195069	0.201754	1.70981	No Change
A2APV2-3	Isoform 3 of Formin-like protein 2		0.0275088	0.053114	0.299592	0.772135	0.931711	-6.49086	29	0.300856	0.770359	0.92812	0.113307	No Change
A2APY7	Arginine-hydroxylase NDUFAF5, mitochondrial		-0.261579	0.0185408	-2.46761	0.0388945	0.287239	-4.06317	14	-2.17474	0.0576669	0.329548	1.23907	No Change
A2AQ17	Complex I intermediate-associated protein 30, mitochondrial		0.237223	-0.00706381	1.7381	0.120445	0.444518	-5.13312	10	1.5481	0.156004	0.495641	0.806864	No Change
A2AQ19	RNA polymerase-associated protein RTF1 homolog		0.0296579	0.0330259	0.380869	0.713229	0.905162	-6.46084	40	0.403135	0.696258	0.895985	0.15723	No Change
A2AQ43	Formin-binding protein 1		-0.137045	0.0227259	-1.38219	0.204327	0.560339	-5.59829	63	-1.52626	0.161289	0.504317	0.792395	No Change
A2AQD6	Protein ITPRID2		0.230091	0.14308	1.06445	0.318236	0.666744	-5.95695	8	1.02792	0.330819	0.670825	0.480409	No Change
A2AQE2	SECIS binding protein 2-like		-0.102938	-0.0336972	-0.40573	0.69559	0.898749	-6.45027	3	-0.380199	0.712615	0.903766	0.147145	No Change
A2AQH1	Ceramide kinase-like		0.245323	-0.0577684	1.28271	0.235556	0.587223	-5.71725	3	1.1124	0.294796	0.641739	0.530479	No Change
A2AQN4	Propionate--CoA ligase		-0.158789	0.107098	-0.949556	0.370175	0.710052	-6.06978	4	-0.805784	0.441137	0.757967	0.355426	No Change
A2AR02	Peptidyl-prolyl cis-trans isomerase G		-0.246508	0.0767203	-1.36702	0.208844	0.563746	-5.61678	29	-1.42941	0.186664	0.53281	0.72894	No Change
A2AR76	TRAF family member-associated NF-kappa-B activator		-0.00409273	0.0771147	-0.0163032	0.987392	0.996596	-6.5399	9	-0.0162176	0.987415	0.996632	0.00550043	No Change
A2AS03	Helicase with zinc finger domain 2		0.194185	0.0639973	2.72716	0.0259932	0.248616	-3.66737	46	2.97581	0.0155549	0.181607	1.80813	No Change
A2AS44	Plakophilin-4 (Fragment)		-0.0761334	0.0025579	-0.448603	0.665636	0.88366	-6.43054	6	-0.399096	0.699127	0.897696	0.155444	No Change
A2ASS6-3	Isoform 3 of Titin		0.133701	0.0175928	0.587811	0.572895	0.837386	-6.35372	6	0.561252	0.588325	0.842468	0.230382	No Change
A2AST1	Coiled-coil domain-containing 141		-0.30342	0.0700241	-1.62221	0.143467	0.480406	-5.29051	3	-1.39629	0.196106	0.544477	0.70751	No Change
A2ASZ8	Calcium-binding mitochondrial carrier protein SCaMC-2		-0.171891	0.0163002	-0.883088	0.402979	0.73187	-6.13039	8	-0.836152	0.424712	0.746745	0.371905	No Change
A2ATN9	Serine/threonine-protein kinase Nek6		-0.0787086	0.0415334	-0.653112	0.532026	0.816736	-6.31116	9	-0.54787	0.597105	0.846842	0.223949	No Change
A2AUD5	Tumor protein D54		-0.0650895	0.0748657	-0.884332	0.402347	0.73187	-6.12929	61	-1.00674	0.340359	0.681269	0.468062	No Change
A2AUF7	Rab9 effector protein with kelch motifs		-0.379594	0.0458331	-1.02253	0.336493	0.683941	-5.99927	3	-1.02	0.334362	0.673664	0.475783	No Change
A2AUM2	Non-specific serine/threonine protein kinase		-0.0526901	0.152607	-0.296896	0.774119	0.933014	-6.49174	19	-0.301207	0.7701	0.927988	0.113453	No Change
A2AUX5	Disabled homolog 2-interacting protein		-0.23877	0.0686444	-2.22838	0.056485	0.329177	-4.42421	8	-1.74045	0.115769	0.431273	0.936406	No Change
A2AWA9	Rab GTPase-activating protein 1		-0.248218	0.037828	-2.88699	0.0203225	0.220274	-3.42338	32	-2.93637	0.0165843	0.187404	1.7803	No Change
A2AWL7-3	Isoform 3 of MAX gene-associated protein		-0.153514	0.0897754	-0.985378	0.353337	0.696212	-6.03568	19	-0.987077	0.349397	0.691752	0.456681	No Change
A2AWP8	Rho guanine nucleotide exchange factor 10-like protein		0.227592	0.0657813	1.87399	0.0978568	0.410879	-4.94268	34	1.95775	0.0819407	0.375931	1.0865	No Change
A2AWS5	Histone deacetylase		-0.320233	-0.0692507	-0.950317	0.369811	0.710052	-6.06907	4	-0.945115	0.369281	0.703224	0.432643	No Change
A2AWT7	Nucleolar transcription factor 1		-0.274813	0.0285995	-2.67178	0.0283188	0.255602	-3.75195	80	-2.97871	0.015482	0.181607	1.81017	No Change
A2BDX3	Adenylyltransferase and sulfurtransferase MOCS3		-0.0599647	0.0120513	-0.584084	0.575281	0.837386	-6.35602	26	-0.582105	0.574786	0.83495	0.240494	No Change
A2BE28	Ribosomal biogenesis protein LAS1L		-0.0753201	0.0473203	-1.28764	0.233918	0.58611	-5.71149	72	-1.59015	0.146264	0.481761	0.834862	No Change
A2BE93	Protein SET (Fragment)		-0.00601876	0.0783597	-0.0869803	0.932828	0.979018	-6.53588	92	-0.105137	0.918573	0.972653	0.0368863	No Change
A2BFG8	Zinc finger protein 971		0.568413	-0.074812	2.01693	0.07848	0.377399	-4.73675	3	1.9308	0.0855626	0.381697	1.06772	No Change
A2CF65	C-type lectin domain family 10 member A (Fragment)		0.206672	0.00316762	0.795796	0.449148	0.767568	-6.20446	22	0.831397	0.427256	0.749939	0.369312	No Change
A2CG35	Ras-related protein Rab-12		-0.343553	0.0173468	-2.14246	0.064576	0.344702	-4.55216	12	-2.03908	0.071872	0.360759	1.14344	No Change
A2CG63	AT-rich interactive domain-containing protein 4B		0.0918604	-0.0222386	0.607827	0.56018	0.829992	-6.34111	13	0.577924	0.577487	0.835323	0.238458	No Change
A2CG76	Histone-lysine N-methyltransferase EHMT2		0.13495	0.0293145	1.6478	0.138061	0.472598	-5.2562	20	1.47909	0.173244	0.519914	0.761342	No Change
A2CIA8	Isocitrate dehydrogenase [NADP]		-0.531499	0.172354	-0.94669	0.371548	0.710052	-6.07247	46	-1.00525	0.341036	0.681742	0.467199	No Change
A2RSX7	tRNA wybutosine-synthesizing protein 5		-0.0751274	0.0105821	-0.376301	0.71649	0.906043	-6.46271	7	-0.354066	0.731443	0.910469	0.13582	No Change
A2RSY1	KAT8 regulatory NSL complex subunit 3		-0.273933	0.0465413	-3.00591	0.0169456	0.199007	-3.24233	14	-2.51486	0.0330461	0.256476	1.48088	No Change
A3KG93	Lysine-specific histone demethylase		-0.0629374	0.0553173	-0.994263	0.349252	0.693017	-6.02706	75	-1.20493	0.258957	0.612179	0.586772	No Change
A3KGB4	TBC1 domain family member 8B		-0.185725	0.0927322	-1.79352	0.110695	0.432903	-5.05615	11	-1.48073	0.172814	0.519241	0.762421	No Change
A3KGI3	Kinetochore scaffold 1		0.0415616	0.153722	0.186616	0.856614	0.96078	-6.5209	16	0.190311	0.853289	0.959519	0.0689038	No Change
A3KGJ7	Centrosome-associated protein CEP250		0.180558	-0.0730723	1.27632	0.237695	0.589852	-5.7247	28	1.31836	0.219948	0.5679	0.657681	No Change
A3KGL0	Alkyl transferase		0.0909116	0.059508	0.474772	0.647657	0.873088	-6.41758	3	0.411899	0.69005	0.89215	0.161119	No Change
A3KGV1	Outer dense fiber protein 2		0.286953	-0.0368477	0.98959	0.351396	0.694487	-6.0316	6	0.981579	0.351956	0.692855	0.453512	No Change
A3KMP2	Tetratricopeptide repeat protein 38		0.191766	0.0573546	0.670932	0.521186	0.812945	-6.29885	16	0.694784	0.504731	0.796882	0.29694	No Change
A4QPD3	Proto-oncogene c-Rel		-0.128998	0.0411175	-1.28835	0.233682	0.585767	-5.71066	13	-1.09455	0.302141	0.646493	0.519791	No Change
A6H5X4	PHD finger protein 11		0.240428	0.15357	1.47601	0.178234	0.529315	-5.48123	6	1.29673	0.226981	0.578102	0.64401	No Change
A6H5Y3	Methionine synthase		0.522154	-0.00539471	3.02992	0.0163379	0.195204	-3.20586	24	3.12451	0.0122294	0.16802	1.91259	No Change
A6H611	Mitochondrial intermediate peptidase		0.0301328	0.0696768	0.233329	0.821373	0.948942	-6.51015	31	0.242212	0.814045	0.947194	0.0893514	No Change
A6H619	PHD and RING finger domain-containing protein 1		-0.0928713	0.0432177	-0.679678	0.515915	0.812342	-6.2927	5	-0.547006	0.597674	0.846842	0.223536	No Change
A6H630	Damage-control phosphatase ARMT1		0.340113	-0.0215294	2.51018	0.0363993	0.280847	-3.99842	12	2.30047	0.0469633	0.299954	1.32824	No Change
A6H8H2	DENN domain-containing protein 4C		-0.00179972	0.0641021	-0.0299658	0.976829	0.994015	-6.53955	72	-0.0366738	0.971546	0.993274	0.0125368	No Change
A6P3E4	Mitogen-activated protein kinase		-0.231799	0.124563	-2.62497	0.030451	0.258467	-3.82343	16	-2.2528	0.0507705	0.307992	1.29439	No Change
A6PWX9	Ubiquinol-cytochrome-c reductase complex assembly factor 1		0.46827	0.0817043	3.18311	0.0129602	0.175986	-2.97406	7	2.75684	0.0222267	0.213337	1.65313	No Change
A6PWY4	WD repeat-containing protein 76		-0.0513798	0.100396	-0.469569	0.651213	0.875994	-6.42021	14	-0.417841	0.685856	0.889887	0.163767	No Change
A6X8Z5	Rho GTPase-activating protein 31		-0.0278459	0.0469131	-0.226664	0.826378	0.949491	-6.51182	3	-0.161949	0.874923	0.962933	0.05803	No Change
A6X919	Probable C-mannosyltransferase DPY19L1		-0.212305	0.199765	-1.85848	0.100216	0.412942	-4.9647	2	-1.21898	0.253835	0.606763	0.595449	No Change
A6ZI44	Fructose-bisphosphate aldolase		0.231243	0.094327	2.27487	0.0525344	0.319713	-4.35454	442	2.56348	0.0305123	0.249689	1.51553	No Change
A7LBL5	ADP/ATP translocase		-0.190009	-0.141838	-0.21414	0.835802	0.952331	-6.51485	16	-0.226694	0.825727	0.950422	0.0831637	No Change
A7UAK5	6-phosphofructo-2-kinase		-0.170762	0.306003	-0.256954	0.803708	0.943689	-6.50381	9	-0.270075	0.793193	0.937285	0.100621	No Change
A8C756	Thyroid adenoma-associated protein homolog		0.163858	0.00501109	1.92213	0.0908679	0.397928	-4.87391	67	2.1658	0.0585124	0.331928	1.23275	No Change
A8WEV1	ABC transporter ABCG6		0.284538	0.103124	1.39471	0.200662	0.555788	-5.58293	4	1.2605	0.239188	0.59051	0.621261	No Change
A8Y5J3	Cleavage and polyadenylation-specific factor 3-like protein		0.0552524	0.0663501	0.499098	0.631162	0.866279	-6.40491	21	0.484396	0.639675	0.863645	0.19404	No Change
A9XX86	Macrophage galactose N-acetyl-galactosamine specific lectin 2 isoform i		0.992971	-0.0196145	3.14862	0.013651	0.180912	-3.02611	3	3.07243	0.0133016	0.170125	1.8761	No Change
B0V3P4	AP complex subunit beta		-0.0199768	0.0519503	-0.177603	0.863455	0.962698	-6.5227	8	-0.141755	0.890396	0.966224	0.0504167	No Change
B1AQD4	Ras-related protein Rab-34 (Fragment)		0.284224	0.0671347	1.88198	0.0966621	0.40885	-4.9313	16	1.83807	0.099216	0.406157	1.00342	No Change
B1AQF4	Dual specificity protein phosphatase		0.0599794	0.0276675	0.643243	0.538088	0.819042	-6.31785	30	0.651024	0.531299	0.814659	0.274661	No Change
B1AQJ2	Ubiquitin carboxyl-terminal hydrolase 36		0.00853828	0.0632548	0.0881229	0.931948	0.978759	-6.53577	32	0.0904191	0.929935	0.976644	0.0315476	No Change
B1AR17	DNA helicase		-0.0597017	0.0037546	-0.525253	0.613669	0.857619	-6.39062	8	-0.421132	0.683538	0.889677	0.165237	No Change
B1AR50	Gamma-aminobutyric acid receptor-associated protein		-0.33695	0.0563359	-2.36057	0.04596	0.308492	-4.22542	8	-2.0615	0.0693112	0.353606	1.1592	No Change
B1ARD6	Schlafen family member 9		0.22555	0.0649575	3.07436	0.0152724	0.189469	-3.13846	35	3.15066	0.011725	0.165813	1.93089	No Change
B1ARU4	Microtubule-actin cross-linking factor 1		0.00951563	0.0652045	0.161242	0.875906	0.965765	-6.52574	315	0.216453	0.833461	0.952769	0.0791147	No Change
B1ASP2	Tyrosine-protein kinase		-0.0935745	0.0390948	-1.37741	0.20574	0.561315	-5.60413	40	-1.45667	0.179192	0.525104	0.746681	No Change
B1ASW6	Trafficking protein particle complex subunit		0.250555	-0.0275871	0.633392	0.54418	0.823703	-6.32444	4	0.640742	0.537662	0.817658	0.269491	No Change
B1AT82	Phosphoribosyl pyrophosphate synthase-associated protein 1		0.0533314	0.0493286	0.619823	0.552638	0.827743	-6.33336	62	0.692847	0.505889	0.7981	0.295945	No Change
B1ATD4	Phosphatidylinositol-3-phosphate phosphatase (Fragment)		-0.246535	0.132186	-0.912757	0.388085	0.719982	-6.10378	3	-0.866639	0.40865	0.733317	0.388649	No Change
B1ATR2	Testis-expressed protein 2		-0.159412	0.121968	-0.824757	0.433443	0.753247	-6.1806	3	-0.717747	0.491123	0.792073	0.30881	No Change
B1ATS5	Calcium-transporting ATPase		0.145982	0.0674265	1.07504	0.31375	0.663184	-5.94607	74	1.17064	0.271804	0.624424	0.565744	No Change
B1AU25	Apoptosis-inducing factor 1, mitochondrial		0.058914	0.048756	0.947821	0.371005	0.710052	-6.07141	108	1.20965	0.257229	0.609491	0.58968	No Change
B1AU74	Motile sperm domain-containing protein 2		0.107325	0.0386793	0.767488	0.464868	0.776042	-6.22708	25	0.783523	0.453445	0.767187	0.343476	No Change
B1AUB9	Nuclear factor 1		-0.342021	0.0303641	-2.69411	0.0273562	0.254119	-3.71784	10	-2.34616	0.0435786	0.289386	1.36073	No Change
B1AUN2	Eukaryotic translation initiation factor 2B, subunit 3		-0.0527734	0.0240295	-0.805082	0.444071	0.764069	-6.19689	60	-0.932307	0.375512	0.708333	0.425377	No Change
B1AV77	Aldehyde dehydrogenase		0.0357875	0.0656931	0.121907	0.905984	0.970543	-6.53186	27	0.128456	0.900613	0.969149	0.0454619	No Change
B1AVH7	TBC1 domain family member 2A		-0.447981	-0.013682	-3.40819	0.00926717	0.15537	-2.637	3	-2.52395	0.0325569	0.256354	1.48736	No Change
B1AVP5	Gem-associated protein 8		-0.0643347	0.0730443	-0.477696	0.645663	0.87134	-6.41609	12	-0.437111	0.672331	0.884015	0.172417	No Change
B1AVY7	Kinesin-like protein KIF16B		0.127718	0.0393562	0.800075	0.446803	0.765989	-6.20098	32	0.838446	0.423489	0.746078	0.373158	No Change
B1AVZ0	Uracil phosphoribosyltransferase homolog		0.0218715	0.13421	0.0834065	0.93558	0.980073	-6.53621	8	0.0828636	0.935774	0.979287	0.0288291	No Change
B1AWZ5	Protein NipSnap homolog 3B		0.194823	0.097652	1.42149	0.193015	0.546393	-5.5498	16	1.36607	0.205075	0.552587	0.688087	No Change
B1AXD8	Akirin-2		-0.301501	-0.0682841	-2.33567	0.04778	0.310947	-4.26301	8	-1.97011	0.0803276	0.373025	1.09514	No Change
B1AXI9	5-azacytidine induced gene 1		-0.0809959	-0.00215938	-0.957173	0.366545	0.709188	-6.06261	20	-0.867025	0.408449	0.733317	0.388862	No Change
B1AXN9	Non-specific serine/threonine protein kinase		0.0548402	0.0525534	0.629485	0.546608	0.825765	-6.32703	36	0.654845	0.528946	0.812925	0.276588	No Change
B1AY10	Transcriptional repressor NF-X1		-0.437928	-0.0441336	-2.32697	0.0484331	0.311775	-4.27613	12	-2.27665	0.0488296	0.30403	1.31132	No Change
B1AYU7	Pre-mRNA-splicing factor CWC22 homolog		-0.0889251	0.0465233	-0.894048	0.39743	0.727936	-6.12064	40	-0.947329	0.368211	0.702603	0.433903	No Change
B1AZ46	Brain-specific angiogenesis inhibitor 1-associated protein 2		-0.0530575	0.0538448	-0.488399	0.63839	0.86968	-6.41056	40	-0.517648	0.617186	0.853887	0.209584	No Change
B1AZI6	THO complex subunit 2		-0.115754	0.042987	-1.76804	0.115081	0.437492	-5.09165	95	-2.18249	0.0569432	0.327834	1.24456	No Change
B1AZP2	Disks large-associated protein 4		-0.330686	0.0981657	-1.91148	0.0923712	0.401657	-4.88917	15	-1.88957	0.0913996	0.390658	1.03906	No Change
B1B1D8	39S ribosomal protein L2, mitochondrial		-0.0203649	0.0140763	-0.2108	0.838321	0.952796	-6.51563	24	-0.205192	0.841988	0.955457	0.0746943	No Change
B1PSN3	Calmodulin		0.0134952	0.0875015	0.114872	0.911381	0.9716	-6.53278	42	0.122289	0.905358	0.96959	0.0431798	No Change
B1Q2W7	Transcription initiation factor TFIID subunit		-0.279352	-0.0165878	-2.06035	0.0733693	0.362165	-4.67326	14	-1.93645	0.0847905	0.380267	1.07165	No Change
B2KGA7	Protein archease		-0.132623	0.0672835	-1.33796	0.217743	0.570538	-5.65187	13	-1.13256	0.286668	0.634584	0.542621	No Change
B2M1R6	Heterogeneous nuclear ribonucleoprotein K		-0.0976666	0.176962	-0.547445	0.59903	0.84906	-6.37797	6	-0.494066	0.633094	0.859331	0.198532	No Change
B2RQ57	Tyrosine-protein kinase		-0.283072	0.0326487	-3.3121	0.0106858	0.166167	-2.78032	15	-2.75666	0.0222334	0.213337	1.65299	No Change
B2RQS1	Striatin-3		0.0315235	0.101368	0.296239	0.774602	0.933051	-6.49195	19	0.279784	0.785967	0.934596	0.104595	No Change
B2RR83	3'-5' RNA helicase YTHDC2		-0.0140623	0.0521104	-0.099091	0.923507	0.97625	-6.53464	35	-0.104168	0.91932	0.973012	0.0365333	No Change
B2RRE7	OTU domain-containing protein 4		0.0105204	0.0901312	0.0789609	0.939006	0.981508	-6.53661	29	0.0815709	0.936773	0.980002	0.0283656	No Change
B2RRI2	Protein strawberry notch homolog 1		0.110691	0.0817742	1.5162	0.167993	0.518677	-5.42976	85	1.79366	0.106453	0.415016	0.97284	No Change
B2RSU6	Cingulin-like 1		-0.164083	0.0228596	-1.50942	0.169682	0.521431	-5.4385	39	-1.59556	0.145052	0.479299	0.838476	No Change
B2RSU7	GRIP and coiled-coil domain containing 2		-0.219987	0.0249599	-1.56405	0.156487	0.503639	-5.36751	61	-1.69062	0.125169	0.44882	0.902504	No Change
B2RT41	Zinc finger, C3H1-type-containing		-0.215644	0.044524	-1.65529	0.136512	0.47147	-5.2461	23	-1.66353	0.130566	0.457833	0.884169	No Change
B2RUJ6	Rap guanine nucleotide exchange factor (GEF) 6		-0.168721	0.163936	-0.630229	0.546145	0.825419	-6.32654	10	-0.635151	0.541139	0.819141	0.266691	No Change
B2RUR8	OTU domain-containing protein 7B		0.00715735	-0.0333512	0.0799783	0.938222	0.981019	-6.53652	22	0.0753036	0.94162	0.982252	0.0261241	No Change
B2RWS6	Histone acetyltransferase p300		-0.177926	0.0540609	-1.53151	0.16423	0.513399	-5.40995	30	-1.57569	0.149552	0.485611	0.825209	No Change
B2RXC1	Trafficking protein particle complex subunit 11		0.188976	0.0747587	2.20973	0.0581516	0.333684	-4.45208	29	2.20149	0.0552066	0.322638	1.25801	No Change
B2RXC6	DNA-directed RNA polymerase subunit		0.110082	0.0385448	1.42109	0.193127	0.546393	-5.5503	26	1.35683	0.207887	0.55423	0.682173	No Change
B2RXQ2	Ppfia1 protein		-0.0343103	0.0258764	-0.348801	0.736253	0.917574	-6.47351	38	-0.367113	0.722018	0.908623	0.141452	No Change
B2RXQ4	Nek1 protein		-0.0883554	0.00218377	-0.934771	0.377296	0.712066	-6.08357	12	-0.760647	0.466328	0.775626	0.331308	No Change
B2RXR6	Serine/threonine-protein phosphatase 6 regulatory ankyrin repeat subunit B		-0.135585	0.0687824	-1.37552	0.206302	0.561315	-5.60643	34	-1.42551	0.187755	0.533184	0.726409	No Change
B2RXS4	Plexin-B2		-0.0833372	0.0742801	-1.02806	0.33404	0.682602	-5.99376	74	-1.17673	0.269488	0.621942	0.56946	No Change
B2RXV4	Feline leukemia virus subgroup C receptor-related protein 1		-0.0439804	0.0219008	-0.216865	0.833749	0.951781	-6.5142	8	-0.207011	0.840609	0.954844	0.0754058	No Change
B2RY56	RNA-binding protein 25		0.0556757	0.0103781	0.715125	0.494897	0.798143	-6.26705	69	0.818638	0.434133	0.754098	0.362377	No Change
B5APK4	Triosephosphate isomerase		-0.552887	-0.32583	-0.472583	0.649152	0.874532	-6.41869	12	-0.500455	0.628764	0.857751	0.201513	No Change
B5B2N2	Nuclear factor of activated T-cells c1 isoform IA-IXL		-0.311565	-0.0094109	-1.43841	0.188316	0.54234	-5.52868	5	-1.34202	0.212462	0.558313	0.672718	No Change
B7ZC21	cAMP-dependent protein kinase inhibitor gamma (Fragment)		0.0362673	0.159177	0.111329	0.914102	0.972187	-6.53322	2	0.107912	0.916433	0.972365	0.0378993	No Change
B7ZC46	Septin		0.0883331	0.0709328	1.14065	0.287054	0.642059	-5.87685	35	1.17304	0.27089	0.624117	0.567207	No Change
B7ZCR6	Zinc finger protein 512B		-0.324877	0.0592042	-1.91108	0.0924282	0.401657	-4.88974	6	-1.70102	0.12315	0.444678	0.909564	No Change
B7ZCT1	Regulator of G-protein-signaling 19		0.398051	-0.0887746	1.44405	0.186772	0.541139	-5.5216	7	1.43367	0.185481	0.531385	0.731701	No Change
B7ZCV4	Ubiquinone biosynthesis protein COQ4 homolog, mitochondrial (Fragment)		0.242448	0.106922	0.780493	0.457601	0.77172	-6.21677	12	0.802759	0.442796	0.759908	0.353796	No Change
B7ZMP1	Xaa-Pro aminopeptidase 3		-0.00852359	0.103237	-0.0873307	0.932558	0.979018	-6.53584	30	-0.0887393	0.931232	0.977344	0.0309419	No Change
B7ZNL9	TatD DNase domain-containing 2		0.0999469	0.0624309	0.459546	0.658089	0.87966	-6.42521	12	0.458346	0.65757	0.873383	0.182058	No Change
B8JJE7	Centrosomal protein of 57 kDa		0.101357	0.0700286	0.606563	0.560978	0.829992	-6.34191	4	0.514586	0.61924	0.853887	0.208141	No Change
B8JK51	Centromere protein O (Fragment)		-0.363422	0.120711	-3.6457	0.00655043	0.136962	-2.28712	5	-2.50348	0.0336691	0.258209	1.47277	No Change
B8ZXI1	Queuine tRNA-ribosyltransferase accessory subunit 2		-0.227361	0.100282	-1.61613	0.144781	0.483305	-5.29862	16	-1.5603	0.153121	0.491498	0.814964	No Change
B9EHX4	Serine-protein kinase ATM		-0.0384188	0.0850243	-0.277594	0.788372	0.936873	-6.49779	50	-0.297925	0.772524	0.929021	0.112088	No Change
B9EJ22	Mismatch repair endonuclease PMS2		-0.0479421	-0.00599879	-0.286718	0.781623	0.935319	-6.49498	8	-0.262141	0.799114	0.940801	0.0973914	No Change
B9EJ54	Nucleoporin 205		0.0183296	0.0565274	0.294135	0.776153	0.933646	-6.49263	188	0.386703	0.70796	0.902273	0.149991	No Change
B9EJ80	PDZ domain-containing protein 8		0.228679	0.128217	1.41296	0.195422	0.548759	-5.56039	5	1.21364	0.255771	0.608033	0.592148	No Change
B9EJ86	Oxysterol-binding protein-related protein 8		-0.0103104	0.0996042	-0.0963701	0.9256	0.976646	-6.53493	126	-0.10843	0.916033	0.972365	0.0380887	No Change
B9EJR8	Dynein axonemal assembly factor 5		-0.00367691	0.0300066	-0.0436376	0.966264	0.991554	-6.539	26	-0.0422939	0.967188	0.991047	0.0144892	No Change
B9EKI3	TATA element modulatory factor		-0.212892	0.0744084	-1.23353	0.252434	0.60696	-5.77393	30	-1.29061	0.229007	0.579682	0.640151	No Change
B9EKS2	Jumonji domain containing 1B		-0.11272	0.0261911	-1.24043	0.250009	0.603708	-5.76608	50	-1.35143	0.209545	0.555472	0.678723	No Change
C0HKD9	Microfibrillar-associated protein 1B		-0.170255	0.0606099	-1.15877	0.280014	0.633571	-5.85722	37	-1.22326	0.252295	0.605578	0.598092	No Change
C6GKV5	N(1),N(8)-bis(glutathionyl)spermidine reductase		-0.581068	-0.36515	-0.499106	0.631157	0.866279	-6.40491	18	-0.529102	0.609534	0.850791	0.215002	No Change
C6KJC6	Actin		-0.400554	0.0254038	-0.579669	0.578114	0.839303	-6.35874	53	-0.615591	0.553411	0.824323	0.256952	No Change
C8YIX4	P2X purinoceptor		-0.0751587	0.0521439	-1.14223	0.286434	0.641833	-5.87514	21	-0.972297	0.356308	0.694725	0.448175	No Change
C9EF60	Prolyl endopeptidase		-0.980094	-0.404216	-0.69327	0.507791	0.805837	-6.283	11	-0.734551	0.481312	0.785607	0.317573	No Change
D2EAC2	Zinc finger BED domain-containing protein 6		-0.039749	0.245526	-0.0715333	0.944732	0.983837	-6.53723	2	-0.0734545	0.943051	0.982252	0.0254648	No Change
D3YTP8	U6 snRNA-associated Sm-like protein LSm4 (Fragment)		0.129793	0.0439931	1.84966	0.101582	0.416448	-4.97719	32	1.84391	0.0982986	0.404771	1.00745	No Change
D3YTQ3	Heterogeneous nuclear ribonucleoprotein D-like		-0.0840256	0.0498782	-0.814513	0.438955	0.759064	-6.18912	47	-0.877537	0.403012	0.729311	0.394682	No Change
D3YTT4	Isobutyryl-CoA dehydrogenase, mitochondrial		-0.162629	0.0952395	-0.923364	0.382859	0.716206	-6.09409	18	-0.931421	0.375945	0.708525	0.424876	No Change
D3YTZ7	Ubiquitinyl hydrolase 1		-0.431277	0.456657	-1.13917	0.287634	0.642427	-5.87844	3	-1.13892	0.284144	0.633945	0.546462	No Change
D3YU01	Pleckstrin homology domain-containing family A member 1		0.25866	0.0773434	1.35121	0.213646	0.569137	-5.63593	4	1.199	0.261142	0.614293	0.583124	No Change
D3YU12	NmrA-like family domain-containing protein 1		-0.171773	0.0753416	-1.54	0.162179	0.511582	-5.39893	37	-1.61929	0.139838	0.471125	0.854376	No Change
D3YUM7	Suppressor of tumorigenicity 7 protein		-0.00321259	0.105396	-0.0207727	0.983936	0.996596	-6.53981	5	-0.0175566	0.986376	0.996632	0.00595765	No Change
D3YUP0	Vacuolar protein sorting-associated protein 8 homolog		0.00823641	0.0138188	0.0544811	0.95789	0.987899	-6.53841	15	0.0527843	0.959057	0.98879	0.0181557	No Change
D3YUS1	5'-AMP-activated protein kinase subunit gamma-2 (Fragment)		-0.0162399	0.120267	-0.202892	0.844292	0.955026	-6.51742	11	-0.148867	0.884941	0.965773	0.0530859	No Change
D3YUY3	Phosphatidylinositol 4-phosphate 5-kinase type-1 alpha		-0.372521	0.0475416	-3.04238	0.0160315	0.193787	-3.18695	19	-2.94952	0.0162337	0.18544	1.78958	No Change
D3YVM8	Biogenesis of lysosome-related organelles complex 1 subunit 1		-0.218246	-0.0258324	-1.44324	0.186992	0.541139	-5.52262	10	-1.32225	0.218702	0.565864	0.660147	No Change
D3YVU0	Ubiquitin carboxyl-terminal hydrolase 46		0.366068	0.0329403	1.21224	0.260049	0.614313	-5.79801	2	1.15938	0.276134	0.626401	0.55888	No Change
D3YVY9	Sister chromatid cohesion protein DCC1		0.21619	0.192333	1.49518	0.17328	0.524859	-5.45677	9	1.33296	0.215303	0.561616	0.66695	No Change
D3YW09	Splicing factor 3A subunit 2		0.0997175	0.0461975	1.25406	0.24527	0.599043	-5.75045	44	1.35082	0.209734	0.55551	0.678331	No Change
D3YW62	Sorting nexin-10 (Fragment)		0.0608611	0.0236835	0.20554	0.842291	0.955026	-6.51683	8	0.206986	0.840628	0.954844	0.0753963	No Change
D3YWF5	NKAP domain-containing 1		-0.0873361	0.0423065	-0.468983	0.651614	0.876196	-6.42051	7	-0.43438	0.67424	0.884833	0.171185	No Change
D3YWF6	Ubiquitinyl hydrolase 1		0.0533903	0.0666041	0.448928	0.665411	0.88357	-6.43039	48	0.482516	0.640958	0.864058	0.19317	No Change
D3YWK1	WD repeat domain phosphoinositide-interacting protein 2		-0.127398	0.126514	-0.561736	0.589703	0.845038	-6.36957	8	-0.546787	0.597819	0.846853	0.223431	No Change
D3YWN6	Protein downstream neighbor of Son		-0.411297	0.0674127	-2.3505	0.0466874	0.309206	-4.24063	3	-1.97551	0.0796325	0.372387	1.09891	No Change
D3YWR0	Protein Aster-B		-0.0424253	-0.00973374	-0.140304	0.891893	0.968649	-6.52921	4	-0.137521	0.893647	0.96689	0.0488341	No Change
D3YWR7	Dihydropteridine reductase		0.030214	0.0520377	0.408143	0.693889	0.897454	-6.44921	65	0.468001	0.65091	0.869894	0.186479	No Change
D3YWT0	Signal peptidase complex catalytic subunit SEC11		0.275456	0.0370961	1.99111	0.081682	0.384641	-4.77432	22	2.00293	0.0761914	0.367823	1.11809	No Change
D3YWV5	Semaphorin-4A		-0.364856	-0.0848983	-0.802968	0.445223	0.764977	-6.19862	3	-0.816995	0.435024	0.754586	0.361487	No Change
D3YWY6	Mitochondrial pyruvate carrier		0.205548	0.169945	1.3882	0.202559	0.557812	-5.59092	5	1.15422	0.278136	0.627097	0.555743	No Change
D3YX27	Serine protease HTRA2, mitochondrial		0.149391	0.0418763	1.69692	0.128201	0.458898	-5.18961	67	1.90452	0.0892404	0.388449	1.04944	No Change
D3YXD1	Ubiquitin-conjugating enzyme E2 E2 (Fragment)		-0.0997737	0.197475	-0.220655	0.830896	0.950731	-6.5133	8	-0.228826	0.824119	0.950001	0.0840102	No Change
D3YXG0	Hemicentin-1		-0.554855	0.0477464	-2.02131	0.0779491	0.375138	-4.73036	2	-1.89606	0.0904559	0.389413	1.04356	No Change
D3YXL0	Coiled-coil domain-containing 170		0.0579096	0.0830087	0.268384	0.795204	0.940621	-6.50053	2	0.236264	0.818517	0.948941	0.0869724	No Change
D3YXP6	Phosphomevalonate kinase		0.0660683	0.0911607	0.787604	0.45366	0.770089	-6.21108	23	0.73935	0.478534	0.783879	0.320088	No Change
D3YXZ0	CCR4-NOT transcription complex subunit 6-like (Fragment)		-0.184947	0.123817	-0.589327	0.571927	0.8366	-6.35278	6	-0.590047	0.569675	0.832827	0.244373	No Change
D3YXZ3	Kinesin light chain		-0.172505	0.102951	-1.77696	0.113529	0.436629	-5.07926	20	-1.66484	0.130301	0.457739	0.885052	No Change
D3YYC3	Histone-lysine N-methyltransferase SETDB1		-0.123159	0.0093924	-0.804179	0.444563	0.76449	-6.19763	13	-0.766603	0.462951	0.773995	0.334465	No Change
D3YYK8	Microtubule-associated protein RP/EB family member 2 (Fragment)		0.0107609	0.0129375	0.105575	0.918522	0.973527	-6.53391	31	0.10818	0.916226	0.972365	0.0379973	No Change
D3YYN8	Non-specific serine/threonine protein kinase		-0.411718	0.113933	-1.95536	0.0863254	0.390642	-4.82608	4	-1.78226	0.108389	0.418864	0.965017	No Change
D3YYT1	Glyoxylate reductase 1 homolog		0.210319	0.0427303	2.6274	0.030336	0.258467	-3.81971	46	2.85009	0.0190865	0.200001	1.71927	No Change
D3YZ08	Telomeric repeat-binding factor		-0.283011	0.100322	-1.17775	0.272788	0.626219	-5.83641	6	-1.13586	0.285356	0.634584	0.544613	No Change
D3YZ09	H/ACA ribonucleoprotein complex subunit (Fragment)		-0.0563155	0.0289697	-0.561515	0.589847	0.845038	-6.3697	33	-0.579943	0.576182	0.83495	0.23944	No Change
D3YZ62	Unconventional myosin-Va		0.159904	-0.052138	0.971037	0.360008	0.702495	-6.04945	3	0.797152	0.445882	0.76168	0.35078	No Change
D3YZ99	Protein N-terminal asparagine amidohydrolase		-0.175173	0.0791292	-0.956078	0.367066	0.709188	-6.06365	5	-0.854239	0.415131	0.738521	0.381815	No Change
D3YZP9	Coiled-coil domain-containing protein 6		0.0473253	0.0526299	0.590832	0.570966	0.835589	-6.35184	30	0.58857	0.570623	0.833708	0.24365	No Change
D3Z030	F-actin-uncapping protein LRRC16A		0.161919	0.16807	0.731909	0.485138	0.790761	-6.2545	2	0.649272	0.53238	0.815171	0.273778	No Change
D3Z041	Long-chain-fatty-acid--CoA ligase 1		0.206486	0.0755352	2.45843	0.0394549	0.288637	-4.07712	58	2.73698	0.0229606	0.218957	1.63902	No Change
D3Z079	Syntaxin-binding protein 5		0.357825	0.113201	2.16542	0.0623076	0.341544	-4.51808	9	2.00076	0.076459	0.367966	1.11657	No Change
D3Z0K6	Round spermatid basic protein 1-like		-0.312933	0.0278865	-1.84634	0.1021	0.416817	-4.98188	14	-1.80697	0.104234	0.413795	0.981989	No Change
D3Z0M9	RNA helicase		0.00753535	0.0603196	0.0833833	0.935598	0.980073	-6.53621	86	0.0947956	0.926554	0.975072	0.0331292	No Change
D3Z118	Islet cell autoantigen 1		-0.053157	0.00685263	-0.252528	0.807009	0.94593	-6.50504	3	-0.225641	0.826521	0.950587	0.0827459	No Change
D3Z132	THO complex subunit 6 homolog		-0.0633	0.0482812	-0.848324	0.420947	0.742542	-6.16066	23	-0.774413	0.458547	0.771034	0.338616	No Change
D3Z191	Transmembrane protein 106B (Fragment)		-0.15798	-0.022198	-1.15715	0.280635	0.633571	-5.85897	12	-1.06252	0.315679	0.657382	0.500754	No Change
D3Z197	Histone-lysine N-methyltransferase NSD3		-0.0137253	0.0702654	-0.0794753	0.938609	0.981259	-6.53657	14	-0.0779959	0.939538	0.981387	0.0270857	No Change
D3Z1Y1	RING-type E3 ubiquitin transferase		-0.820415	0.0547873	-3.2296	0.0120867	0.172924	-2.90406	2	-2.97535	0.0155666	0.181607	1.80781	No Change
D3Z282	RISC-loading complex subunit TARBP2 (Fragment)		0.177029	0.0907881	1.41298	0.195415	0.548759	-5.56036	7	1.15298	0.278621	0.627882	0.554986	No Change
D3Z286	Transmembrane protein with metallophosphoesterase domain		0.178489	0.0186931	1.06918	0.316227	0.664782	-5.9521	2	0.85591	0.414253	0.738001	0.382734	No Change
D3Z2A4	Ribonucleoside-diphosphate reductase subunit M2 B		0.30048	0.0348523	1.96153	0.0855061	0.390263	-4.81717	15	1.90458	0.0892322	0.388449	1.04948	No Change
D3Z2K2	28S ribosomal protein S14, mitochondrial		-0.232154	0.0412575	-2.00538	0.0798972	0.380372	-4.75357	8	-1.62043	0.139592	0.470882	0.855139	No Change
D3Z2W0	TNFAIP3-interacting protein 1		0.334128	0.0110503	4.11456	0.00337945	0.102026	-1.61801	11	3.04165	0.0139804	0.173396	1.85448	No Change
D3Z2Z8	Neurocalcin-delta (Fragment)		-0.339867	0.0364091	-2.96652	0.0179943	0.207002	-3.30223	8	-2.38654	0.0407881	0.282637	1.38947	No Change
D3Z3L3	Tripartite motif-containing 12C		-0.415519	-0.0350327	-2.16959	0.0619044	0.341544	-4.51188	7	-2.02271	0.073798	0.363823	1.13196	No Change
D3Z3N4	Heterogeneous nuclear ribonucleoprotein H3		0.255692	0.0537599	2.2954	0.0508788	0.316202	-4.32369	27	2.32129	0.0453895	0.296324	1.34304	No Change
D3Z440	COP9 signalosome complex subunit 7a (Fragment)		0.0895792	0.0574825	1.22884	0.254098	0.60915	-5.77927	39	1.29254	0.228367	0.579553	0.641366	No Change
D3Z456	39S ribosomal protein L3, mitochondrial		-0.303571	0.0679404	-1.926	0.0903276	0.397928	-4.86835	17	-1.90685	0.0889086	0.38805	1.05106	No Change
D3Z479	Sorting nexin-15		-0.229341	0.0666974	-1.49925	0.172245	0.52394	-5.45156	13	-1.42887	0.186815	0.53281	0.728588	No Change
D3Z494	Aldo-keto reductase family 1, member B10 (aldose reductase)		-0.0384081	0.0853529	-0.411684	0.691394	0.896229	-6.44764	47	-0.445045	0.666799	0.87976	0.176005	No Change
D3Z4C9	Mitochondrial nucleoid factor 1		0.0229006	0.0398244	0.198671	0.847483	0.956365	-6.51835	10	0.167288	0.870842	0.962933	0.0600605	No Change
D3Z4S3	Putative peptidyl-tRNA hydrolase PTRHD1		-0.160512	0.0702643	-0.47988	0.644176	0.871334	-6.41497	14	-0.498199	0.630291	0.857751	0.200459	No Change
D3Z512	Deoxyribonuclease II		0.205244	-0.035469	2.9795	0.0176415	0.204847	-3.28248	13	2.13948	0.0610728	0.338501	1.21415	No Change
D3Z5B1	Zinc finger, BED type-containing 5 (Fragment)		0.22017	0.129995	1.51986	0.167086	0.517677	-5.42503	15	1.4617	0.177842	0.524564	0.749966	No Change
D3Z5H3	Signal peptidase complex catalytic subunit SEC11		-0.128363	0.0969748	-0.959476	0.365453	0.708374	-6.06044	11	-0.863443	0.410313	0.733317	0.386884	No Change
D3Z5I1	Zinc finger CCCH-type antiviral protein 1		-0.13068	0.0245399	-1.45902	0.18273	0.535295	-5.50276	53	-1.60061	0.143927	0.478454	0.841857	No Change
D3Z5I9	RNA-binding protein 33		-0.274314	0.000253519	-3.21624	0.0123313	0.173846	-2.92417	22	-2.9962	0.0150489	0.18015	1.8225	No Change
D3Z5K6	Mitochondrial import inner membrane translocase subunit TIM14		0.322618	0.00388635	3.29279	0.0109975	0.166971	-2.80922	11	2.65778	0.0261407	0.233595	1.58268	No Change
D3Z5N6	Zinc finger protein ubi-d4		0.14974	0.0298307	1.83738	0.103513	0.417132	-4.99455	24	1.73354	0.117033	0.433205	0.931691	No Change
D3Z632	AKT-interacting protein		-0.502009	0.0954064	-1.67095	0.13333	0.465676	-5.22493	2	-1.59654	0.144832	0.479085	0.839135	No Change
D3Z6C9	N-acetylglucosamine-1-phosphodiester alpha-N-acetylglucosaminidase		-0.106752	0.0171706	-0.599172	0.565658	0.831138	-6.34661	8	-0.556436	0.591477	0.845111	0.228062	No Change
D3Z6D2	Double-stranded RNA-binding protein Staufen homolog 2		-0.227032	0.0583726	-1.9187	0.0913488	0.398254	-4.87882	10	-1.6311	0.137305	0.466914	0.862313	No Change
D3Z723	CAAT box DNA-binding protein subunit B (Fragment)		0.345709	0.0448756	1.36218	0.210304	0.565347	-5.62266	6	1.32575	0.217585	0.564391	0.66237	No Change
D3Z774	Histone-lysine N-methyltransferase EZH2		-0.0925498	0.0359826	-1.31358	0.225454	0.578018	-5.68093	21	-1.14456	0.281918	0.631514	0.549878	No Change
D3Z7B1	Run domain Beclin-1-interacting and cysteine-rich domain-containing protein		0.580588	-0.200443	3.0246	0.0164708	0.196034	-3.21395	7	2.8213	0.0200047	0.204821	1.69887	No Change
D3Z7B5	Protein CIP2A		0.121788	0.020804	0.786038	0.454526	0.770511	-6.21234	27	0.813226	0.437072	0.75567	0.359447	No Change
D3Z7M9	Acidic leucine-rich nuclear phosphoprotein 32 family member A		0.0278332	0.0288855	0.44649	0.667098	0.884026	-6.43156	67	0.533422	0.606662	0.850233	0.217053	No Change
D3Z7P3	Glutaminase kidney isoform, mitochondrial		0.69246	-0.00437196	3.38655	0.00956826	0.157914	-2.66919	4	3.06257	0.0135154	0.170293	1.86917	No Change
D3Z7P3-2	Isoform 2 of Glutaminase kidney isoform, mitochondrial		-0.0950136	0.0334202	-1.24528	0.248314	0.602507	-5.76053	136	-1.49762	0.168457	0.512324	0.773511	No Change
D3Z7Q2	Small integral membrane protein 20		-0.372667	-0.0385348	-2.62695	0.0303572	0.258467	-3.8204	5	-2.14742	0.0602893	0.337287	1.21976	No Change
D3Z7X0	Acyl-Coenzyme A dehydrogenase family, member 12		-0.059416	0.0646403	-0.319413	0.757606	0.926521	-6.48418	12	-0.311952	0.762183	0.923844	0.117941	No Change
D4AFX7	DnaJ heat shock protein family (Hsp40) member C13		0.00813286	0.058099	0.122559	0.905484	0.970543	-6.53177	130	0.154252	0.880815	0.965083	0.0551155	No Change
D6RCH1	Eukaryotic translation initiation factor 4 gamma 1		-0.273185	0.0813801	-1.81658	0.106861	0.424638	-5.02383	12	-1.70618	0.122161	0.443297	0.913066	No Change
D6RE34	Ceroid-lipofuscinosis, neuronal 6		-0.534889	-0.0385666	-2.08284	0.0708508	0.356563	-4.64022	4	-1.98582	0.0783227	0.370524	1.10611	No Change
D6RFN6	Caspase-2		-0.258212	-0.00876838	-1.30389	0.228585	0.580285	-5.69239	5	-1.19024	0.264399	0.617776	0.57774	No Change
D6RG69	Coiled-coil domain-containing protein 167		-0.221473	-0.0468592	-1.10239	0.302392	0.65442	-5.91758	4	-0.992062	0.347089	0.688725	0.45956	No Change
D6RGM8	Transmembrane 9 superfamily member		-0.0506458	-0.510141	-0.171315	0.868236	0.962973	-6.5239	7	-0.171489	0.867633	0.962629	0.061664	No Change
D6RGR4	WD repeat domain-containing protein 83 (Fragment)		-0.0969992	-0.060052	-0.39149	0.70567	0.901795	-6.4564	5	-0.375455	0.716018	0.905851	0.145076	No Change
D6RI20	Immediate early response 3-interacting protein 1		0.248988	0.10131	1.3673	0.20876	0.563746	-5.61644	6	1.24091	0.24601	0.598594	0.609047	No Change
E0CX53	TBC1 domain family member 4		-0.344535	0.0290155	-1.00383	0.344893	0.690317	-6.01772	15	-1.04536	0.32312	0.664382	0.490636	No Change
E0CY14	Transducin-like enhancer protein 3		-0.104289	0.0116346	-1.13807	0.28807	0.642938	-5.87963	15	-0.971881	0.356504	0.694725	0.447936	No Change
E0CYE2	Inosine-5'-monophosphate dehydrogenase		-0.0194318	0.0321414	-0.194238	0.850837	0.958456	-6.5193	52	-0.211332	0.837336	0.953719	0.0771001	No Change
E0CYF3	Nuclear transcription factor Y subunit		-0.0244274	0.0123986	-0.130816	0.899155	0.969405	-6.53062	10	-0.12548	0.902902	0.969358	0.0443596	No Change
E0CYH0	Female-lethal(2)D homolog		0.0123446	0.0374289	0.13521	0.89579	0.968649	-6.52998	40	0.143223	0.88927	0.966224	0.0509666	No Change
E0CYH7	Filamin A-interacting protein 1-like		0.0625626	0.0222984	0.362982	0.726035	0.912557	-6.46804	8	0.334416	0.745727	0.917011	0.12742	No Change
E0CYS8	Forkhead box protein J3 (Fragment)		-0.696738	-0.00126178	-3.58571	0.00714529	0.142081	-2.37487	2	-3.04766	0.0138451	0.172464	1.8587	No Change
E0CYT6	Syndecan-1 (Fragment)		0.0449207	0.0223946	0.200665	0.845975	0.955601	-6.51791	4	0.185734	0.856772	0.96035	0.0671348	No Change
E0CYV0	Protein-L-isoaspartate O-methyltransferase		-0.0986148	0.0417369	-0.781549	0.457014	0.77172	-6.21593	24	-0.787082	0.451462	0.766324	0.345379	No Change
E0CYX9	Coiled-coil domain-containing protein 127 (Fragment)		-0.0792988	0.0651051	-0.65754	0.52932	0.816736	-6.30813	7	-0.528054	0.610232	0.850809	0.214505	No Change
E0CZ22	Maestro heat-like repeat family member 1		-0.0226181	0.0258776	-0.118209	0.90882	0.970543	-6.53235	22	-0.121909	0.90565	0.969609	0.0430397	No Change
E0CZ78	Serine/threonine-protein phosphatase		0.201894	0.0530889	2.16538	0.0623116	0.341544	-4.51814	19	1.98357	0.078607	0.370807	1.10454	No Change
E0CZE8	Bax inhibitor 1 (Fragment)		-0.217368	0.043778	-0.959218	0.365575	0.708374	-6.06068	5	-0.903856	0.389624	0.718314	0.409355	No Change
E1U8D0	Protein SOGA1		-0.0826598	0.026059	-1.01453	0.340067	0.685785	-6.00719	22	-0.934892	0.374248	0.707459	0.426841	No Change
E9PU87	Non-specific serine/threonine protein kinase		0.223138	0.0798446	1.02019	0.337537	0.684675	-6.00159	8	0.987159	0.349359	0.691752	0.456728	No Change
E9PU93	Set1/Ash2 histone methyltransferase complex subunit ASH2		-0.16435	0.0379223	-1.97676	0.083516	0.386165	-4.79513	39	-2.08356	0.0668783	0.350081	1.17472	No Change
E9PU96	Nucleolar pre-ribosomal-associated protein 1		-0.0704523	0.0626673	-0.347536	0.737167	0.918218	-6.47399	90	-0.373824	0.717189	0.906362	0.144366	No Change
E9PUA5	Kinesin-like protein		-0.194585	0.102948	-1.62568	0.142725	0.479576	-5.28588	31	-1.68158	0.126948	0.4518	0.896375	No Change
E9PUA7	Tumor protein D52		0.0441077	0.0700969	0.380186	0.713716	0.905162	-6.46112	80	0.419252	0.684862	0.889746	0.164397	No Change
E9PUD0	Zinc finger Ran-binding domain-containing protein 2		-0.0923595	0.0454723	-1.27973	0.236552	0.588937	-5.72073	18	-1.06124	0.316229	0.658084	0.499998	No Change
E9PUF4	RNA-binding protein 26		0.413072	-0.0812583	1.62464	0.142947	0.479651	-5.28727	2	1.49706	0.168599	0.512504	0.773145	No Change
E9PUF7	Rho guanine nucleotide exchange factor 1		0.165711	-0.0485985	1.56706	0.155789	0.503262	-5.36356	79	1.74132	0.115612	0.431229	0.936999	No Change
E9PUK3	Formin-binding protein 1-like		-0.302351	0.0891949	-2.07305	0.0719365	0.358466	-4.65462	16	-2.01356	0.0748967	0.364989	1.12554	No Change
E9PUK6	Serine/arginine repetitive matrix protein 1		-0.189126	-0.00549332	-2.01548	0.0786566	0.377796	-4.73886	75	-2.2625	0.049972	0.305912	1.30127	No Change
E9PUQ9	Piezo-type mechanosensitive ion channel component		0.0963497	0.0899254	0.415094	0.688997	0.894688	-6.44612	3	0.38088	0.712127	0.903593	0.147443	No Change
E9PUU4	Gem-associated protein 5		0.107352	0.0691525	1.84774	0.10188	0.416472	-4.9799	74	2.29975	0.047019	0.3	1.32773	No Change
E9PUW6	Cardiolipin synthase (CMP-forming)		0.558416	0.22113	3.04742	0.0159095	0.193787	-3.17931	4	2.66772	0.0257185	0.231075	1.58975	No Change
E9PUW7	Exportin-7		-0.138926	0.0783871	-2.10636	0.0683063	0.351704	-4.60555	75	-2.52263	0.0326276	0.256476	1.48641	No Change
E9PUY1	28S ribosomal protein S12, mitochondrial (Fragment)		-0.0333729	0.146223	-0.163058	0.874522	0.965468	-6.52542	4	-0.147497	0.885991	0.965833	0.0525707	No Change
E9PV41	Protein diaphanous homolog 1		-0.104162	0.0657881	-1.44146	0.18748	0.541315	-5.52486	71	-1.67787	0.127683	0.453112	0.893869	No Change
E9PV44	ATP synthase F1 subunit epsilon		-0.159776	-0.0538514	-1.03244	0.332105	0.681711	-5.98938	9	-0.938142	0.372663	0.706427	0.428683	No Change
E9PV45	Ubiquitinyl hydrolase 1		-0.106442	0.0447021	-1.48627	0.175567	0.527723	-5.46816	84	-1.76469	0.111436	0.422856	0.952974	No Change
E9PV80	Nuclear receptor coactivator		-0.208794	0.0914226	-0.8828	0.403126	0.73187	-6.13065	7	-0.857448	0.413447	0.736832	0.38358	No Change
E9PVA2	Ribosomal RNA-processing protein 8		-0.0109878	0.00940548	-0.0811449	0.937323	0.980742	-6.53642	17	-0.0785479	0.939111	0.981286	0.0272831	No Change
E9PVA6	ARF GTPase-activating protein GIT2		0.0405746	0.0230279	0.345078	0.738945	0.918839	-6.47492	28	0.352297	0.732724	0.910975	0.135059	No Change
E9PVA8	eIF-2-alpha kinase activator GCN1		0.0130931	0.0371736	0.235939	0.819417	0.948127	-6.50948	249	0.33414	0.745928	0.917011	0.127303	No Change
E9PVB5	Tetratricopeptide repeat protein 17		-0.0245657	0.0526588	-0.216107	0.834321	0.951781	-6.51438	6	-0.164523	0.872955	0.962933	0.059008	No Change
E9PVJ6	Receptor-type tyrosine-protein phosphatase O		0.407395	0.0995433	2.20236	0.0588229	0.336314	-4.46307	3	1.88842	0.0915671	0.391103	1.03826	No Change
E9PVN6	Cytochrome c oxidase assembly protein COX16 homolog, mitochondrial		-0.199091	0.0146466	-1.7656	0.11551	0.438449	-5.09505	28	-1.79668	0.105946	0.414867	0.974915	No Change
E9PVX6	Proliferation marker protein Ki-67		0.0389221	0.11203	0.261809	0.800092	0.941966	-6.50244	407	0.285811	0.781492	0.933177	0.107075	No Change
E9PVZ8	Golgi autoantigen, golgin subfamily b, macrogolgin 1		-0.179469	0.0503706	-1.68276	0.130975	0.460644	-5.2089	142	-1.89784	0.0901993	0.389413	1.0448	No Change
E9PW20	Chromatin target of PRMT1 protein		-0.184363	0.070873	-1.92218	0.09086	0.397928	-4.87383	66	-2.13542	0.0614778	0.339114	1.21128	No Change
E9PW43	Predicted pseudogene 10320		-0.0121103	0.0977585	-0.121067	0.906628	0.970543	-6.53197	26	-0.120277	0.906906	0.97024	0.0424377	No Change
E9PWB1	Pleckstrin homology-like domain family B member 1		0.0577961	0.139926	0.222198	0.829735	0.950731	-6.51292	8	0.220528	0.830381	0.951357	0.0807226	No Change
E9PWD4	tRNA (guanine(26)-N(2))-dimethyltransferase		0.137501	0.0192322	1.65974	0.135601	0.469635	-5.2401	45	1.79189	0.106751	0.415522	0.971629	No Change
E9PWG6	Non-SMC condensin I complex, subunit G		-0.0933317	0.0840733	-0.752061	0.473588	0.783908	-6.23911	64	-0.818878	0.434003	0.754083	0.362507	No Change
E9PWR4	Disco-interacting protein 2 homolog C		-0.383493	0.0869589	-3.2407	0.0118875	0.171496	-2.88738	6	-2.51477	0.033051	0.256476	1.48082	No Change
E9PWV3	Ribosomal protein S6 kinase		-0.0317243	0.0473457	-0.427676	0.680182	0.889386	-6.44041	42	-0.457348	0.658261	0.873383	0.181602	No Change
E9PWV7	tRNA modification GTPase GTPBP3, mitochondrial		0.226126	0.081113	1.41021	0.196205	0.550708	-5.5638	16	1.38938	0.198127	0.544477	0.703056	No Change
E9PWW6	Zinc finger CCCH type-containing 7 A		0.137215	0.0933829	1.75758	0.11693	0.438859	-5.10618	15	1.40995	0.192164	0.540095	0.716329	No Change
E9PX24	LYR motif-containing protein 9 (Fragment)		-0.209715	0.0727901	-1.39237	0.201343	0.556299	-5.58581	2	-1.06348	0.315266	0.657297	0.501323	No Change
E9PX30	Mitogen-activated protein kinase kinase kinase kinase 5		-0.26492	0.106074	-1.84568	0.102203	0.416851	-4.98282	10	-1.66774	0.129715	0.456658	0.88701	No Change
E9PX53	Serine/threonine-protein phosphatase 4 regulatory subunit 1		0.0515457	0.0956785	0.65472	0.531042	0.816736	-6.31006	30	0.650854	0.531404	0.814659	0.274575	No Change
E9PX66	STAGA complex 65 subunit gamma		-0.329874	0.0606536	-1.60997	0.146123	0.48517	-5.30684	5	-1.48241	0.172378	0.518894	0.763518	No Change
E9PXB9	Mitochondrial import inner membrane translocase subunit Tim22		-0.222915	0.105013	-1.34606	0.215228	0.569239	-5.64213	5	-1.16525	0.273871	0.625613	0.562453	No Change
E9PXI0	Proto-oncogene vav		-0.155126	0.0334775	-2.56468	0.0334404	0.266121	-3.91541	90	-3.24322	0.0101065	0.152931	1.9954	No Change
E9PXU2	Disintegrin and metalloproteinase domain-containing protein 17		-0.156462	0.0644458	-0.583624	0.575576	0.837386	-6.35631	24	-0.611994	0.555685	0.82603	0.255171	No Change
E9PXX7	Thioredoxin domain-containing protein 5		0.1175	0.0918366	1.41855	0.193841	0.546659	-5.55345	53	1.56529	0.151954	0.489853	0.818287	No Change
E9PXY8	Ubiquitin carboxyl-terminal hydrolase 7		-0.0714216	0.043917	-1.1558	0.281158	0.633571	-5.86045	98	-1.46384	0.177269	0.523935	0.751367	No Change
E9PY16	ArfGAP with dual PH domains 1		-0.192951	0.0341988	-1.97345	0.0839447	0.387134	-4.79992	18	-1.80428	0.104679	0.414244	0.98014	No Change
E9PY39	Predicted gene 20431		-0.10455	0.0805897	-0.963885	0.363369	0.706417	-6.05626	71	-1.06362	0.315204	0.657297	0.501408	No Change
E9PY45	Mitochondrial glutamate carrier 1 (Fragment)		0.00123594	0.0324021	0.00905095	0.993	0.997837	-6.54	14	0.0085197	0.993388	0.997695	0.002881	No Change
E9PY46	Intraflagellar transport protein 140 homolog		-0.259736	0.0860944	-2.31806	0.0491115	0.312554	-4.28957	21	-2.25418	0.0506558	0.307992	1.29537	No Change
E9PYD1	Family with sequence similarity 98, member C		-0.0362161	0.0623171	-0.243618	0.813666	0.945962	-6.50746	14	-0.233242	0.820792	0.949206	0.085767	No Change
E9PYD6	Beclin-1		0.26707	0.00336305	3.1758	0.0131036	0.175986	-2.98509	13	2.51592	0.032989	0.256476	1.48163	No Change
E9PYF7	AP1AR		0.0236397	0.110878	0.170924	0.868533	0.962973	-6.52397	2	0.125064	0.903222	0.969358	0.0442054	No Change
E9PYG6	RAS p21 protein activator 1		0.106409	0.048359	1.10668	0.30064	0.653092	-5.91306	42	1.17986	0.268301	0.621158	0.571378	No Change
E9PYH2	Cytosolic acyl coenzyme A thioester hydrolase		0.143454	0.0557101	1.64926	0.137758	0.472083	-5.25423	71	1.86217	0.0954824	0.399554	1.02008	No Change
E9PYH6	Histone-lysine N-methyltransferase SETD1A		-0.0477242	0.0401883	-0.421934	0.684199	0.891821	-6.44304	31	-0.435134	0.673713	0.884807	0.171525	No Change
E9PYI3	1-phosphatidylinositol 4,5-bisphosphate phosphodiesterase		-0.00707063	0.0265249	-0.097038	0.925087	0.976646	-6.53486	27	-0.0925909	0.928257	0.975819	0.0323318	No Change
E9PYI4	Maestro heat-like repeat family member 8		-0.562831	0.0187484	-2.16274	0.0625688	0.341544	-4.52207	4	-2.06723	0.0686709	0.352701	1.16323	No Change
E9PYJ6	Focadhesin		-0.0597393	0.0499077	-0.790561	0.452028	0.769819	-6.2087	40	-0.836634	0.424455	0.746717	0.372168	No Change
E9PYK0	Protein unc-93 homolog B1		0.41375	0.00995416	1.89285	0.095059	0.406009	-4.9158	19	1.94925	0.0830672	0.377888	1.08057	No Change
E9PYK3	Protein mono-ADP-ribosyltransferase PARP4		-0.0301654	0.0207637	-0.170517	0.868843	0.962973	-6.52405	9	-0.16004	0.876384	0.963399	0.0573058	No Change
E9PYL2	Proline-rich protein 12		-0.226767	0.0357067	-0.445547	0.667751	0.884191	-6.43201	9	-0.465133	0.652885	0.870791	0.185163	No Change
E9PYU4	DNA helicase		0.202442	0.0419641	2.05611	0.0738538	0.363628	-4.67948	61	2.26672	0.0496287	0.305161	1.30427	No Change
E9PYV1	Glucocorticoid receptor		-0.260235	0.040519	-2.23064	0.0562859	0.329177	-4.42083	12	-1.95917	0.0817533	0.37535	1.08749	No Change
E9PZ88	Alpha-mannosidase		0.0454661	0.120683	0.240448	0.816038	0.947021	-6.5083	9	0.228808	0.824133	0.950001	0.084003	No Change
E9PZ97	DNA helicase		0.0212252	0.0935056	0.106379	0.917905	0.973259	-6.53381	15	0.106933	0.917188	0.972653	0.0375418	No Change
E9PZF0	Nucleoside diphosphate kinase		-0.0803427	0.0662834	-0.946398	0.371688	0.710052	-6.07274	197	-1.11481	0.293813	0.641739	0.531929	No Change
E9PZF4	Nebulin-related-anchoring protein		-0.515592	0.147137	-1.61674	0.144649	0.483127	-5.29782	2	-1.56149	0.152841	0.491498	0.815759	No Change
E9PZJ8	Activating signal cointegrator 1 complex subunit 3		-0.162356	0.0661506	-2.39528	0.0435373	0.302654	-4.17291	55	-2.71579	0.0237712	0.223247	1.62395	No Change
E9PZM4	Chromodomain-helicase-DNA-binding protein 2		-0.225368	0.0194308	-3.03492	0.0162142	0.19449	-3.19827	34	-3.09077	0.0129135	0.169384	1.88896	No Change
E9PZM7	SR-related CTD-associated factor 11		-0.415508	0.0241515	-2.61814	0.0307753	0.259646	-3.83385	55	-2.81077	0.0203515	0.2057	1.6914	No Change
E9PZP8	HECT and RLD domain-containing E3 ubiquitin protein ligase family member 1		0.0821687	0.0556376	0.373166	0.718732	0.907228	-6.46398	19	0.384448	0.709573	0.902562	0.149003	No Change
E9PZY1	Hermansky-Pudlak syndrome 3 protein homolog		0.0663103	-0.0929384	0.244581	0.812946	0.945962	-6.5072	5	0.238194	0.817065	0.948699	0.0877434	No Change
E9Q045	Hermansky-Pudlak syndrome 1 protein homolog		0.0480303	0.00919318	0.277864	0.788172	0.936873	-6.4977	5	0.243916	0.812765	0.947115	0.0900349	No Change
E9Q0A7	Oxidation resistance protein 1		-0.100451	0.0300608	-1.23417	0.252211	0.606901	-5.77322	39	-1.30045	0.225758	0.577676	0.646356	No Change
E9Q0J5	Kinesin-like protein KIF21A		-0.0309842	-0.063053	-0.19353	0.851374	0.958551	-6.51945	13	-0.186021	0.856554	0.96035	0.0672455	No Change
E9Q0Y4	Signal-induced proliferation-associated protein 1		0.104056	0.00664545	1.13472	0.28939	0.644024	-5.88323	45	1.22119	0.253038	0.605894	0.596814	No Change
E9Q137	Testis-expressed protein 264 homolog		0.017026	0.0452763	0.210758	0.838353	0.952796	-6.51564	14	0.167877	0.870392	0.962933	0.0602853	No Change
E9Q166	ATPase family, AAA domain-containing 2B		-0.00272453	0.0778242	-0.0184356	0.985743	0.996596	-6.53986	16	-0.0179446	0.986075	0.996632	0.00609025	No Change
E9Q1G8	Septin		-0.0256197	0.0323084	-0.414915	0.689123	0.894688	-6.4462	112	-0.53296	0.606969	0.850278	0.216834	No Change
E9Q1M6	Ankyrin repeat and KH domain-containing 1		-0.266281	0.0816426	-1.80933	0.108053	0.426219	-5.034	25	-1.85389	0.0967498	0.401258	1.01435	No Change
E9Q1S3	Protein transport protein SEC23		-0.0423911	0.0552435	-0.532084	0.609142	0.854199	-6.38678	54	-0.590483	0.569395	0.832827	0.244586	No Change
E9Q1W7	TBC domain-containing protein kinase-like protein		-0.0128861	-0.0104093	-0.0801167	0.938115	0.981019	-6.53651	9	-0.0735319	0.942991	0.982252	0.0254924	No Change
E9Q1Y3	Apolipoprotein B-100 (Fragment)		-0.381344	0.0246004	-1.03404	0.331403	0.680961	-5.98778	6	-1.0514	0.320484	0.662283	0.494194	No Change
E9Q1Z0	Keratin 90		0.26585	0.11313	0.880191	0.404456	0.732314	-6.13295	10	0.896574	0.393296	0.72186	0.40528	No Change
E9Q284	Coilin		-0.121904	0.0755482	-0.611428	0.55791	0.829826	-6.3388	22	-0.63196	0.543131	0.820279	0.265096	No Change
E9Q2A6	Non-specific protein-tyrosine kinase		0.154922	0.0696834	1.75711	0.117012	0.438902	-5.10682	91	2.01115	0.0751884	0.365834	1.12385	No Change
E9Q2I4	Mitotic deacetylase-associated SANT domain protein		-0.0631799	0.0822924	-0.585848	0.574151	0.837386	-6.35493	29	-0.596991	0.565227	0.829413	0.247777	No Change
E9Q2M9	WD repeat- and FYVE domain-containing protein 4		0.195247	0.0353313	2.15778	0.0630537	0.342015	-4.52943	94	2.46341	0.0359571	0.266833	1.44422	No Change
E9Q2S9	Coiled-coil domain-containing protein 43		-0.248273	0.0147022	-2.78202	0.0238824	0.238363	-3.58357	14	-2.30891	0.0463189	0.298779	1.33424	No Change
E9Q2W8	BLOC-1-related complex subunit 5		-0.103684	0.00865415	-0.899201	0.39484	0.725985	-6.11603	12	-0.786835	0.451599	0.766324	0.345247	No Change
E9Q2X6	Structural maintenance of chromosomes protein		-0.190261	0.0563216	-1.83729	0.103526	0.417132	-4.99466	81	-2.04803	0.0708391	0.357368	1.14973	No Change
E9Q2Y3	NF-kappa-B essential modulator		-0.0785407	0.0483506	-0.571605	0.58331	0.841908	-6.36365	10	-0.51013	0.622235	0.855021	0.206045	No Change
E9Q317	18 kDa Sin3-associated polypeptide		0.143915	0.0580817	1.75862	0.116744	0.438733	-5.10473	45	1.89947	0.0899642	0.389413	1.04593	No Change
E9Q361	Integrator complex subunit 10		-0.0235716	0.0758807	-0.264705	0.797938	0.941611	-6.5016	18	-0.23584	0.818836	0.948941	0.086803	No Change
E9Q368	TAR RNA-binding protein 1		0.0380101	0.0955479	0.0809027	0.937509	0.980766	-6.53644	40	0.0858635	0.933455	0.97795	0.0299067	No Change
E9Q3G8	Nucleoporin 153		-0.116299	0.0369801	-1.18291	0.270849	0.624013	-5.83071	124	-1.34588	0.211261	0.55693	0.67518	No Change
E9Q3I4	Intersectin-1		0.185134	0.0752583	1.88309	0.0964974	0.408497	-4.92972	50	2.04364	0.0713443	0.358983	1.14664	No Change
E9Q3L2	Phosphatidylinositol 4-kinase alpha		0.148922	0.0536716	2.18434	0.0604983	0.338783	-4.48993	49	2.4213	0.0385283	0.274878	1.41422	No Change
E9Q3M3	Dynactin subunit 1		0.0379311	0.0589231	0.617998	0.553782	0.828064	-6.33455	141	0.810238	0.438701	0.756723	0.357831	No Change
E9Q3N0	ATP-dependent DNA helicase		-0.142456	0.0348439	-0.911986	0.388467	0.720475	-6.10448	9	-0.83074	0.427608	0.750017	0.368954	No Change
E9Q3P4	Centromere protein F		-0.0352892	0.0133817	-0.245384	0.812345	0.945962	-6.50699	67	-0.265765	0.796408	0.939209	0.0988644	No Change
E9Q3Q6	Activated leukocyte cell adhesion molecule		-0.0190536	0.0565004	-0.171899	0.867792	0.962973	-6.52379	42	-0.183063	0.858806	0.96035	0.0661051	No Change
E9Q3W1	Casein kinase I isoform alpha		-0.0608828	0.0441402	-0.875805	0.406698	0.73332	-6.13681	25	-0.806812	0.440574	0.757914	0.355981	No Change
E9Q3X0	Major vault protein		0.171859	0.0475333	1.55214	0.159282	0.507759	-5.3831	185	1.74647	0.11468	0.429632	0.940514	No Change
E9Q3Y4	Lipopolysaccharide-responsive and beige-like anchor protein		0.0231935	0.0312068	0.228608	0.824917	0.949491	-6.51134	29	0.231781	0.821892	0.949741	0.0851851	No Change
E9Q3Z5	Supervillin		-0.105266	0.044712	-1.38012	0.204937	0.560476	-5.60082	64	-1.5721	0.150376	0.486757	0.82282	No Change
E9Q411	Neuroblastoma-amplified sequence		0.0223335	0.0357877	0.222566	0.829458	0.950731	-6.51283	29	0.225435	0.826676	0.950587	0.0826645	No Change
E9Q446	E3 ubiquitin-protein ligase RNF25		-0.0756039	-0.00973351	-0.721676	0.491073	0.795199	-6.26218	39	-0.762622	0.465206	0.775427	0.332354	No Change
E9Q447	Spectrin alpha chain, non-erythrocytic 1		-0.312612	0.137971	-2.36149	0.0458935	0.308398	-4.22402	16	-2.25487	0.0505992	0.307992	1.29586	No Change
E9Q481	Serine/threonine-protein phosphatase 4 regulatory subunit 3A		-0.0230812	0.0924825	-0.268409	0.795185	0.940621	-6.50052	67	-0.302105	0.769437	0.927518	0.113827	No Change
E9Q496	USE1-like protein		-0.0508823	0.080083	-0.311576	0.763338	0.928045	-6.48687	25	-0.321311	0.755311	0.921261	0.121874	No Change
E9Q4K3	Branched-chain-amino-acid aminotransferase		0.107724	0.0674575	1.27394	0.238496	0.590419	-5.72747	49	1.39025	0.197872	0.544477	0.703615	No Change
E9Q4K7	Kinesin family member 13B		0.0829207	0.102318	1.10499	0.301327	0.65408	-5.91484	30	1.09174	0.30331	0.646643	0.518114	No Change
E9Q4M2	Hormone-sensitive lipase		0.212011	0.0411494	1.96951	0.0844581	0.387193	-4.80563	18	1.84276	0.0984783	0.405241	1.00666	No Change
E9Q4P1	WD repeat and FYVE domain-containing protein 1		0.0177149	-0.0594579	0.12097	0.906702	0.970543	-6.53199	9	0.108246	0.916176	0.972365	0.0380212	No Change
E9Q4Q2	Splicing factor 1		-0.0707448	0.0453559	-1.08581	0.309237	0.659272	-5.93491	82	-1.3204	0.219292	0.566917	0.658977	No Change
E9Q4S7	Protein-tyrosine-phosphatase		-0.239653	0.0366681	-1.69206	0.129148	0.460056	-5.19625	9	-1.49918	0.168058	0.512118	0.774541	No Change
E9Q4Y5	Protein polybromo-1		-0.0258576	0.0283601	-0.371573	0.719872	0.907946	-6.46462	66	-0.431759	0.676076	0.885622	0.170005	No Change
E9Q4Z2	Acetyl-CoA carboxylase 2		-0.0233005	0.125358	-0.173244	0.866768	0.962973	-6.52354	4	-0.134374	0.896064	0.967167	0.0476611	No Change
E9Q512	Thyroid hormone receptor interactor 11		-0.0142272	0.0158487	-0.0948153	0.926797	0.976761	-6.53509	34	-0.0995908	0.922852	0.974294	0.0348678	No Change
E9Q555	E3 ubiquitin-protein ligase RNF213		0.0891456	0.0650801	0.688072	0.510888	0.807616	-6.28673	301	0.760779	0.466253	0.775626	0.331378	No Change
E9Q557	Desmoplakin		0.0291779	0.0458695	0.109487	0.915516	0.97243	-6.53344	4	0.105114	0.918591	0.972653	0.036878	No Change
E9Q585	Solute carrier family 4 (anion exchanger), member 1, adaptor protein		-0.0837314	0.0242949	-1.17878	0.272401	0.625881	-5.83528	60	-1.34617	0.21117	0.55693	0.675368	No Change
E9Q5E0	Myocyte-specific enhancer factor 2D		-0.241967	0.0615097	-2.38414	0.0443009	0.304811	-4.18978	11	-1.95257	0.0826243	0.377074	1.08289	No Change
E9Q5F9	Histone-lysine N-methyltransferase SETD2		0.149384	0.0578286	1.53364	0.163714	0.512507	-5.40719	21	1.45411	0.179883	0.526629	0.745011	No Change
E9Q5G3	Kinesin-like protein KIF23		0.225286	0.107826	1.37073	0.207732	0.563746	-5.61227	44	1.45986	0.178335	0.524996	0.748764	No Change
E9Q5K9	YTH domain-containing protein 1		-0.231167	-0.0325063	-1.26427	0.24177	0.595431	-5.73868	17	-1.27313	0.234873	0.58614	0.629167	No Change
E9Q5V3	Gasdermin-E		0.237063	0.0454782	1.08715	0.308679	0.658755	-5.93351	14	1.09699	0.301127	0.646212	0.52125	No Change
E9Q5Y1	Dual-specificity protein kinase CLK2		0.18057	0.0289046	1.12647	0.292663	0.645447	-5.89206	6	0.984607	0.350545	0.692644	0.455256	No Change
E9Q605	I-kappa-B kinase		-0.0844655	-0.0373462	-0.333767	0.747148	0.9206	-6.47909	11	-0.336354	0.744313	0.91691	0.128244	No Change
E9Q616	AHNAK nucleoprotein (desmoyokin)		0.213122	0.0825484	2.33758	0.0476382	0.310678	-4.26014	981	2.52698	0.0323956	0.256024	1.48951	No Change
E9Q634	Unconventional myosin-Ie		0.100081	0.0634697	1.54335	0.161373	0.510608	-5.39456	155	1.97855	0.0792445	0.371267	1.10103	No Change
E9Q6C1	Oxysterol-binding protein		-0.333637	0.035515	-2.6898	0.0275395	0.254119	-3.72443	23	-2.68888	0.024842	0.228096	1.60481	No Change
E9Q6I2	Interleukin-1 receptor accessory protein		0.0155664	0.118123	0.0303988	0.976495	0.994001	-6.53954	3	0.0311999	0.975791	0.993655	0.0106432	No Change
E9Q6I9	Transmembrane protein 40		-0.0663024	0.174531	-0.391846	0.705417	0.901795	-6.45625	4	-0.333921	0.746088	0.917011	0.12721	No Change
E9Q6J5	Biorientation of chromosomes in cell division protein 1-like 1		-0.185753	0.0388933	-2.20673	0.058424	0.334492	-4.45656	123	-2.58109	0.0296435	0.24626	1.52807	No Change
E9Q6K3	Progesterone immunomodulatory-binding factor 1		0.133941	-0.000408247	0.645074	0.53696	0.81827	-6.31662	3	0.574074	0.57998	0.836264	0.236587	No Change
E9Q6L0	CLIP-associating protein 1		-0.115162	0.0520429	-1.82069	0.106192	0.423693	-5.01806	143	-2.35299	0.0430933	0.288017	1.36559	No Change
E9Q6R7	Utrophin		-0.158952	0.0809925	-1.71653	0.124451	0.453608	-5.16278	17	-1.5222	0.162288	0.504723	0.789715	No Change
E9Q6Z3	Nuclear envelope integral membrane protein 1		-0.272074	0.0517921	-2.42791	0.0413778	0.296054	-4.12346	11	-2.06494	0.068927	0.35343	1.16161	No Change
E9Q705	BolA-like protein 3		0.0748124	0.134211	0.575459	0.580824	0.840254	-6.36131	7	0.476563	0.645031	0.8669	0.190419	No Change
E9Q784	Zinc finger CCCH domain-containing protein 13		-0.139666	-0.0264545	-1.00253	0.345482	0.690951	-6.01899	16	-0.966251	0.359164	0.695242	0.444708	No Change
E9Q794	Metastasis-associated protein MTA3		-0.0286602	0.0664024	-0.340355	0.742366	0.919407	-6.47667	55	-0.376655	0.715157	0.905504	0.145599	No Change
E9Q7E2	AT-rich interactive domain-containing protein 2		-0.295075	0.0930726	-2.2112	0.0580183	0.333684	-4.44989	27	-2.26808	0.0495185	0.305161	1.30523	No Change
E9Q7F8	Histidine triad nucleotide-binding protein 3 (Fragment)		-0.188121	0.0932549	-1.26931	0.240058	0.592274	-5.73284	2	-0.961914	0.361223	0.697103	0.442225	No Change
E9Q7G0	Nuclear mitotic apparatus protein 1		-0.11514	0.031577	-1.92122	0.0909957	0.397928	-4.87521	364	-2.5296	0.0322565	0.256024	1.49138	No Change
E9Q7L1	URB2 ribosome biogenesis 2 homolog (S. cerevisiae)		0.0973866	0.0205081	1.21819	0.257903	0.612704	-5.79132	45	1.31687	0.220424	0.568245	0.656741	No Change
E9Q7Q3	Tropomyosin alpha-3 chain		0.0739691	0.0372697	0.550096	0.597294	0.848932	-6.37643	18	0.536622	0.604538	0.849921	0.218577	No Change
E9Q7S1	Zinc finger protein 106		-0.0546677	0.0705355	-0.310955	0.763794	0.928045	-6.48709	21	-0.317925	0.757795	0.922481	0.120448	No Change
E9Q7U2	Calcium-binding and coiled-coil domain-containing protein 1		-0.0771529	0.039179	-0.439317	0.672072	0.88703	-6.43498	32	-0.461396	0.655463	0.871837	0.183452	No Change
E9Q7W0	Recombining-binding protein suppressor of hairless		-0.236731	0.0181189	-1.98011	0.083085	0.385756	-4.79028	42	-2.10773	0.0643068	0.345182	1.19174	No Change
E9Q800	MICOS complex subunit MIC60		0.0183063	0.166526	0.13136	0.898738	0.969405	-6.53055	5	0.106598	0.917446	0.972653	0.0374194	No Change
E9Q804	Ankyrin repeat domain-containing protein 17		0.192776	0.0645096	1.8325	0.104288	0.418573	-5.00142	104	2.0569	0.0698297	0.354824	1.15596	No Change
E9Q827	cAMP-regulated phosphoprotein 19		0.131612	-0.0350634	0.418802	0.686394	0.893084	-6.44445	32	0.443043	0.668193	0.880819	0.175098	No Change
E9Q842	Neuron navigator 2		-0.275476	0.0320554	-1.38152	0.204525	0.560339	-5.59911	15	-1.38863	0.198347	0.544477	0.702573	No Change
E9Q852	Afadin		-0.0600063	0.0670925	-0.669888	0.521817	0.813483	-6.29958	64	-0.74763	0.473764	0.781067	0.324438	No Change
E9Q8D0	DnaJ homolog subfamily C member 21		-0.226767	0.00271441	-1.67484	0.132549	0.463996	-5.21965	19	-1.6488	0.13359	0.462411	0.874225	No Change
E9Q8K5	Titin		-0.242077	0.148766	-1.55167	0.159394	0.507759	-5.38371	5	-1.3156	0.220832	0.56876	0.655937	No Change
E9Q8N0	Ral guanine nucleotide dissociation stimulator-like 1		0.056871	0.0110049	0.342708	0.740661	0.919407	-6.4758	2	0.27364	0.790538	0.935674	0.102077	No Change
E9Q8N5	CLIP-associating protein 2		-0.112233	0.0393902	-1.36266	0.210158	0.565262	-5.62207	88	-1.57529	0.149644	0.485656	0.824941	No Change
E9Q8V6	DENN/MADD domain-containing 4A		0.646748	0.0594131	3.10321	0.0146197	0.187112	-3.09476	6	2.91043	0.0172992	0.191767	1.76197	No Change
E9Q8X9	Actin filament-associated protein 1 (Fragment)		-0.465736	0.0672959	-2.34741	0.046913	0.309206	-4.24529	5	-2.14385	0.0606402	0.337722	1.21724	No Change
E9Q912	Rap1 GTPase-GDP dissociation stimulator 1		-0.0577084	0.0930706	-0.647411	0.535523	0.817499	-6.31504	59	-0.717871	0.49105	0.792073	0.308875	No Change
E9Q921	AF4/FMR2 family member 1		-0.272011	0.0485681	-1.00551	0.344133	0.689938	-6.01608	5	-0.97891	0.353203	0.693573	0.451975	No Change
E9Q933	Transmembrane protein 11, mitochondrial		-0.447636	-0.0401473	-1.31753	0.224188	0.576266	-5.67624	8	-1.34302	0.212151	0.55831	0.673356	No Change
E9Q9B0	Kinesin-like protein KIF1C		0.0696753	0.0653797	0.351945	0.733983	0.916567	-6.47232	4	0.315403	0.759647	0.92312	0.119388	No Change
E9Q9D5	Rab-like protein 2A		0.595695	-0.0749233	3.52816	0.00777014	0.145295	-2.45945	3	2.92515	0.0168896	0.188003	1.77238	No Change
E9Q9E1	Eukaryotic translation initiation factor 4 gamma 1		0.028071	0.0599433	0.281532	0.785457	0.936105	-6.49659	280	0.321114	0.755456	0.921261	0.121791	No Change
E9Q9E7	Centriolin		0.0255466	0.0127443	0.15132	0.883474	0.96653	-6.52744	34	0.159288	0.876959	0.96369	0.0570206	No Change
E9Q9H2	DnaJ homolog subfamily C member 2		0.167239	0.00449132	2.74245	0.025386	0.245107	-3.644	91	3.46132	0.00714588	0.131205	2.14594	No Change
E9Q9M1	Cytosolic purine 5'-nucleotidase		-0.0533662	0.027652	-0.39272	0.704797	0.901795	-6.45588	49	-0.421265	0.683444	0.889677	0.165297	No Change
E9Q9M5	Ubiquitin carboxyl-terminal hydrolase 19		0.0857087	0.0658202	0.965326	0.36269	0.705655	-6.05489	82	1.09738	0.300966	0.64609	0.521483	No Change
E9Q9Q2	R3H domain-containing 1		0.222859	0.0561674	1.61004	0.146107	0.48517	-5.30673	14	1.51989	0.162859	0.505484	0.788188	No Change
E9Q9S3	U3 small nucleolar RNA-associated protein 14 homolog B		0.132468	-0.00609933	1.74911	0.118446	0.441741	-5.11791	31	1.74477	0.114985	0.430102	0.939359	No Change
E9QA15	Caldesmon 1		-0.167892	-0.0671935	-0.909375	0.389763	0.722012	-6.10685	7	-0.840535	0.422376	0.74478	0.3743	No Change
E9QAE3	B-TFIID TATA-box-binding protein-associated factor 1		-0.0311774	0.0412946	-0.489455	0.637675	0.86968	-6.41	116	-0.621869	0.549455	0.82311	0.260068	No Change
E9QAF9	Protein TANC1		-0.0448524	0.0938794	-0.35774	0.729805	0.914325	-6.47009	50	-0.384885	0.70926	0.902562	0.149195	No Change
E9QAI5	Aspartate carbamoyltransferase		0.0821089	0.0513467	1.22893	0.254066	0.60915	-5.77917	356	1.54111	0.157678	0.498205	0.802228	No Change
E9QAJ9	Rho GTPase-activating protein 17		0.146555	0.0316151	1.86241	0.0996124	0.412561	-4.95912	49	2.0415	0.0715917	0.359936	1.14514	No Change
E9QAN9	Interferon-activable protein 203		0.0672586	0.0496388	0.39561	0.702747	0.901795	-6.45465	23	0.406355	0.693975	0.894456	0.158656	No Change
E9QAP1	Zinc finger protein 764		-0.0202146	0.0696518	-0.0894089	0.930958	0.978383	-6.53564	2	-0.0798277	0.938121	0.980749	0.0277411	No Change
E9QAQ3	Rho GTPase-activating protein 26		0.270733	0.142808	0.771249	0.462759	0.774643	-6.22411	3	0.764079	0.46438	0.775094	0.333127	No Change
E9QAQ7	AT-rich interactive domain-containing protein 1A		-0.0106216	0.0236933	-0.123703	0.904606	0.970543	-6.53162	83	-0.141456	0.890625	0.966224	0.050305	No Change
E9QAS5	DNA helicase		-0.0226212	0.0494862	-0.331343	0.74891	0.921549	-6.47996	186	-0.417356	0.686198	0.890145	0.16355	No Change
E9QAT4	Protein transport protein Sec16A		0.208215	0.0173401	1.35972	0.21105	0.56594	-5.62565	37	1.43601	0.184833	0.531088	0.733221	No Change
E9QAX2	Unconventional myosin-XVIIIa		0.0113238	0.0285586	0.123307	0.90491	0.970543	-6.53167	76	0.138896	0.892591	0.966791	0.0493476	No Change
E9QB02	Methionine--tRNA ligase, cytoplasmic		-0.156977	0.0293105	-1.87028	0.0984165	0.411448	-4.94795	149	-2.20081	0.0552675	0.322689	1.25753	No Change
E9QJS7	Adhesion G protein-coupled receptor E5		-0.276869	-0.0191506	-1.75868	0.116734	0.438733	-5.10466	8	-1.582	0.148109	0.484381	0.829417	No Change
E9QJT2	H/ACA ribonucleoprotein complex non-core subunit NAF1		0.603811	-0.0190305	3.07844	0.0151783	0.189389	-3.13228	12	3.02999	0.0142469	0.17569	1.84628	No Change
E9QJT5	Acylphosphatase		-0.0929113	0.0326743	-0.826219	0.432661	0.752173	-6.17938	33	-0.85801	0.413152	0.736675	0.38389	No Change
E9QJV4	Pre-mRNA-processing factor 39		-0.236824	0.0279343	-2.1555	0.0632777	0.342873	-4.53281	20	-2.07025	0.0683366	0.352414	1.16535	No Change
E9QK48	Echinoderm microtubule-associated protein-like 2		0.234783	0.0493683	1.98176	0.0828728	0.385756	-4.78789	16	1.84897	0.0975109	0.402216	1.01095	No Change
E9QKD9	General transcription factor IIH subunit 1		0.360257	0.0195718	2.65769	0.028944	0.255602	-3.77347	21	2.6528	0.0263548	0.235029	1.57914	No Change
E9QKE9	Homeobox protein cut-like		-0.017696	0.0985546	-0.110558	0.914694	0.972187	-6.53331	15	-0.108091	0.916295	0.972365	0.0379649	No Change
E9QKG2	Katanin p60 ATPase-containing subunit A1		-0.0305112	0.0720134	-0.325093	0.753461	0.924403	-6.48219	19	-0.298296	0.77225	0.928951	0.112242	No Change
E9QKG3	tRNA (guanine(10)-N2)-methyltransferase homolog		0.167572	0.0141264	2.07645	0.0715569	0.358	-4.64961	15	1.68914	0.125458	0.44882	0.901502	No Change
E9QKG8	Holliday junction recognition protein		-0.0430216	0.0625625	-0.171938	0.867762	0.962973	-6.52378	19	-0.178304	0.862433	0.960474	0.0642745	No Change
E9QKZ2	Importin-9		0.00177873	0.0636333	0.0203901	0.984232	0.996596	-6.53982	74	0.0230833	0.982087	0.995763	0.00784983	No Change
E9QL43	Nucleoporin-like 2		-0.125741	0.0299987	-0.75046	0.474498	0.784406	-6.24035	8	-0.686493	0.5097	0.801082	0.292685	No Change
E9QLK3	BRCA1-associated ATM activator 1		0.0178747	-0.00452114	0.0918935	0.929045	0.977203	-6.53539	18	0.0935142	0.927544	0.975458	0.0326656	No Change
E9QLQ7	Ras-related protein Rab		0.102044	0.131584	1.29946	0.230028	0.581791	-5.69761	10	0.915665	0.383721	0.715101	0.415984	No Change
E9QLS6	Phosphatidylinositol 3-kinase catalytic subunit type 3		0.0839065	0.0938252	0.757603	0.470442	0.781839	-6.23481	38	0.798788	0.444981	0.7614	0.351659	No Change
E9QLT0	Putative hydroxypyruvate isomerase		0.00227173	-0.0436472	0.0129593	0.989978	0.997424	-6.53995	4	0.0111801	0.991324	0.997598	0.00378453	No Change
E9QLT6	Aryl hydrocarbon receptor nuclear translocator		-0.103195	0.0109114	-1.01311	0.340706	0.685955	-6.0086	12	-0.849059	0.41786	0.740468	0.37897	No Change
E9QM38	Solute carrier family 12 member 2		-0.254804	0.0187298	-1.4447	0.186595	0.541139	-5.52079	19	-1.46489	0.176991	0.523863	0.752049	No Change
E9QM61	DNA repair protein-complementing XP-G cells homolog		-0.669146	-0.077182	-3.0988	0.0147176	0.187422	-3.10144	3	-2.78914	0.0210835	0.208444	1.67606	No Change
E9QM90	RAB11-binding protein RELCH		-0.0982613	0.0650398	-1.1524	0.282472	0.635484	-5.86414	43	-1.23462	0.248235	0.601537	0.605137	No Change
E9QM92	Hyaluronan-binding protein 2		-0.580261	0.101275	-4.57602	0.00181798	0.0770649	-0.99132	2	-3.19313	0.0109514	0.1587	1.96053	No Change
E9QMA2	Cotranscriptional regulator FAM172A		-0.0126961	0.0733995	-0.0980968	0.924272	0.97642	-6.53474	15	-0.0922787	0.928498	0.975819	0.032219	No Change
E9QME3	Kinetochore-associated protein NSL1 homolog		0.00869418	0.0913378	0.0773288	0.940264	0.981938	-6.53675	20	0.0745752	0.942184	0.982252	0.0258643	No Change
E9QME5	E3 ubiquitin-protein ligase TRIM33		-0.03229	-0.0351724	-0.140535	0.891716	0.968649	-6.52917	3	-0.128618	0.900488	0.969149	0.0455218	No Change
E9QMH1	DNA dC->dU-editing enzyme APOBEC-3		-0.0381591	0.0279517	-0.318875	0.757999	0.926521	-6.48437	21	-0.313204	0.761262	0.923636	0.118466	No Change
E9QMK9	D-glutamate cyclase, mitochondrial		0.137589	0.0970956	0.705191	0.500732	0.802718	-6.27435	11	0.687908	0.50885	0.801082	0.29341	No Change
E9QMN5	Transcriptional repressor p66 alpha		-0.1551	0.0599344	-1.84803	0.101836	0.416472	-4.9795	85	-2.12449	0.0625789	0.342139	1.20357	No Change
E9QN31	Probable 28S rRNA (cytosine-C(5))-methyltransferase		0.0998576	0.0527293	1.31902	0.223715	0.576266	-5.67448	134	1.58899	0.146526	0.482111	0.834085	No Change
E9QN37	Macrophage-expressed gene 1 protein		-0.1329	0.0396107	-1.2929	0.23218	0.584844	-5.70533	34	-1.34241	0.212339	0.558313	0.672969	No Change
E9QN77	Transmembrane and ubiquitin-like domain-containing protein 1		-0.0947491	0.0529276	-0.384357	0.710743	0.904356	-6.45939	5	-0.368269	0.721186	0.908623	0.141953	No Change
E9QNN1	DEAH box protein 9		0.0644687	0.0493211	1.13686	0.288546	0.643073	-5.88093	246	1.58459	0.147521	0.483841	0.831146	No Change
E9QNP0	60S ribosomal protein L40		-0.83945	-0.0634089	-2.365	0.0456429	0.307978	-4.21872	4	-2.36635	0.0421602	0.286602	1.3751	No Change
E9QNY8	Sacsin		0.245815	0.0291542	2.15438	0.0633889	0.342873	-4.53448	24	2.1459	0.0604381	0.337287	1.21869	No Change
E9QP00	Transformer-2 protein homolog alpha		0.0950153	0.0603091	0.586611	0.573663	0.837386	-6.35446	28	0.60977	0.557093	0.82603	0.254072	No Change
E9QP19	E3 ubiquitin-protein ligase TRIM33		-0.142781	0.0314904	-1.34325	0.216097	0.569239	-5.64551	54	-1.46115	0.177991	0.524564	0.749603	No Change
E9QP49	EH domain-binding protein 1-like protein 1		0.0446509	0.0546389	0.526805	0.612639	0.856864	-6.38976	52	0.57897	0.576811	0.83506	0.238967	No Change
E9QP59	Inner nuclear membrane protein Man1		-0.262703	0.109443	-0.671607	0.520778	0.812945	-6.29838	22	-0.707844	0.496962	0.795371	0.303676	No Change
E9QP62	LIM and senescent cell antigen-like-containing domain protein		-0.0545355	0.13278	-0.391683	0.705533	0.901795	-6.45632	12	-0.361405	0.726135	0.909351	0.138982	No Change
E9QP99	Golgin subfamily A member 3		-0.0208132	0.0327244	-0.30021	0.77168	0.931525	-6.49066	69	-0.35123	0.733498	0.911204	0.134601	No Change
E9QPI5	Sister chromatid cohesion protein PDS5 homolog A		-0.0365384	0.0608455	-0.477499	0.645797	0.87134	-6.41619	215	-0.578284	0.577254	0.835323	0.238633	No Change
E9QPK4	Non-specific serine/threonine protein kinase		-0.0128152	0.0530411	-0.13526	0.895753	0.968649	-6.52997	39	-0.142795	0.889598	0.966224	0.0508061	No Change
E9QPY6	DNA mismatch repair protein		0.03109	0.0615836	0.150946	0.88376	0.96653	-6.52751	12	0.149549	0.884418	0.965746	0.0533424	No Change
E9QQ10	A-kinase anchor protein 9		-0.0590697	0.0584947	-0.552826	0.595508	0.84829	-6.37483	86	-0.615716	0.553332	0.824323	0.257014	No Change
F2Z445	Dehydrogenase/reductase SDR family member 11		-0.153238	-0.0669756	-0.750597	0.47442	0.784406	-6.24024	2	-0.64902	0.532536	0.815171	0.273651	No Change
F2Z4B3	Cyclin-dependent kinase 2-associated protein 1		-0.0534421	0.00869388	-0.0958616	0.925992	0.976646	-6.53498	3	-0.0988911	0.923392	0.974294	0.0346137	No Change
F6PWU6	Upstream stimulatory factor 2 (Fragment)		-0.0134218	-0.000932726	-0.136929	0.894475	0.968649	-6.52972	14	-0.11762	0.908952	0.970584	0.0414591	No Change
F6QB26	Growth arrest-specific protein 7		0.0986515	0.101654	1.19568	0.266104	0.62101	-5.81655	42	1.27679	0.233634	0.583992	0.631463	No Change
F6QZ47	Catenin beta-1 (Fragment)		0.120523	0.0689815	0.441311	0.670688	0.885617	-6.43403	2	0.413499	0.68892	0.89182	0.161831	No Change
F6R7Y0	CMP-sialic acid transporter (Fragment)		-0.306772	-0.029603	-1.91852	0.091375	0.398254	-4.87909	2	-1.50687	0.16611	0.510202	0.779603	No Change
F6RDI8	Serine and arginine-rich-splicing factor 11 (Fragment)		-0.0480238	0.00716752	-0.173454	0.866609	0.962973	-6.5235	42	-0.184202	0.857939	0.96035	0.0665438	No Change
F6RJV6	LanC-like protein 2 (Fragment)		0.340872	0.0481724	2.31467	0.0493719	0.313004	-4.29468	27	2.38837	0.0406661	0.282386	1.39077	No Change
F6RUI8	Multiple ankyrin repeats single KH domain-binding protein 3 (Fragment)		-0.0584855	0.036251	-0.381391	0.712856	0.905162	-6.46062	2	-0.293814	0.775563	0.930056	0.110383	No Change
F6SFF5	Ubiquinone biosynthesis protein (Fragment)		0.0700601	0.0493644	0.493092	0.635215	0.868799	-6.40809	21	0.49476	0.632622	0.858995	0.198856	No Change
F6SMJ7	GTP-binding protein 8 (Fragment)		-0.252972	-0.0889103	-1.03033	0.333036	0.681874	-5.99149	6	-0.997355	0.34465	0.686299	0.462622	No Change
F6TLV3	Fibronectin type-III domain-containing protein 3A (Fragment)		-0.0860824	0.082044	-0.505892	0.626594	0.864331	-6.40127	10	-0.476423	0.645127	0.8669	0.190355	No Change
F6U6X3	Dual-specificity kinase		-0.0959419	0.0405685	-0.787605	0.453659	0.770089	-6.21108	11	-0.689083	0.508145	0.800638	0.294013	No Change
F6UK66	Coiled-coil domain-containing protein 50 (Fragment)		-0.342102	-0.00919949	-2.2991	0.0505855	0.315888	-4.31811	12	-2.15437	0.0596112	0.33591	1.22467	No Change
F6UYM2	Ankyrin repeat domain-containing protein 54 (Fragment)		-0.28338	0.0790408	-0.815915	0.438197	0.75839	-6.18796	5	-0.820346	0.433208	0.753213	0.363304	No Change
F6V3Y9	Autophagy-related protein 2 homolog A (Fragment)		-0.1223	0.0270461	-1.20832	0.261474	0.615778	-5.80242	18	-1.11439	0.293987	0.641739	0.531672	No Change
F6V619	Poly [ADP-ribose] polymerase tankyrase-2 (Fragment)		-0.0663024	0.0644513	-0.195411	0.84995	0.957993	-6.51905	2	-0.190654	0.853028	0.959519	0.0690368	No Change
F6V6T4	Transmembrane emp24 domain-containing protein 2 (Fragment)		-0.10876	0.0670326	-1.1335	0.289873	0.644324	-5.88454	32	-1.16228	0.275013	0.626401	0.560647	No Change
F6V8M6	Ataxin-2 (Fragment)		-0.172225	0.01255	-2.21577	0.0576062	0.333201	-4.44306	25	-2.09355	0.0658036	0.347194	1.18175	No Change
F6VJ09	Breast carcinoma-amplified sequence 3 homolog (Fragment)		-0.61935	-0.0909917	-3.95507	0.00421774	0.111217	-1.84215	3	-3.17993	0.011186	0.160255	1.95132	No Change
F6VKM0	Trafficking protein particle complex subunit 6A (Fragment)		-0.0024024	0.0380765	-0.0117377	0.990923	0.997531	-6.53997	2	-0.0101579	0.992117	0.997655	0.00343715	No Change
F6WIU1	Protein KRI1 homolog		-0.205534	0.0443988	-2.79323	0.0234732	0.23622	-3.56645	39	-2.93851	0.0165266	0.187332	1.78182	No Change
F6WR04	Cathepsin S		0.147069	0.0617505	1.13305	0.29005	0.644324	-5.88502	31	1.17644	0.269596	0.621942	0.569286	No Change
F6XCT0	Microtubule-actin cross-linking factor 1 (Fragment)		-0.0553631	0.0444147	-0.948073	0.370885	0.710052	-6.07117	173	-1.2924	0.228412	0.579553	0.64128	No Change
F6XX07	Predicted gene 21970 (Fragment)		-0.710408	0.00534426	-2.62757	0.0303284	0.258467	-3.81946	2	-2.45647	0.0363685	0.267914	1.43927	No Change
F6ZBR8	Protein Wiz		0.0543343	0.0147169	0.561639	0.589766	0.845038	-6.36962	36	0.586454	0.571984	0.834495	0.242616	No Change
F6ZBY9	Transducin-like enhancer protein 4		-0.168005	0.0632683	-1.42703	0.191465	0.546073	-5.5429	14	-1.29633	0.227113	0.578199	0.643758	No Change
F6ZDS4	Nucleoprotein TPR		-0.0497255	0.0551638	-0.735805	0.482891	0.789714	-6.25156	441	-0.905154	0.388972	0.718231	0.410082	No Change
F6ZFU0	Elongation factor 1-delta (Fragment)		-0.0227742	0.0781297	-0.310908	0.763828	0.928045	-6.4871	120	-0.376364	0.715366	0.905583	0.145472	No Change
F6ZQA3	Nuclear mitotic apparatus protein 1 (Fragment)		-0.0611873	-0.0420482	-0.389397	0.707157	0.902157	-6.45728	7	-0.344433	0.738432	0.914031	0.131689	No Change
F6ZS70	Non-specific serine/threonine protein kinase (Fragment)		0.0265913	0.0719422	0.234545	0.820461	0.94861	-6.50983	26	0.236281	0.818504	0.948941	0.0869789	No Change
F7ACR9	Microtubule-actin cross-linking factor 1 (Fragment)		-0.0703379	0.00637145	-0.386883	0.708945	0.903554	-6.45834	14	-0.382401	0.711038	0.903136	0.148107	No Change
F7AMS7	Misshapen-like kinase 1 (Fragment)		-0.00987152	0.280149	-0.0225652	0.982551	0.996379	-6.53976	10	-0.0234756	0.981783	0.995618	0.00798441	No Change
F7B7X2	Tripartite motif-containing protein 44 (Fragment)		0.0314871	0.126369	0.222296	0.829661	0.950731	-6.5129	4	0.176515	0.863798	0.960869	0.063588	No Change
F7BGR7	Predicted gene 21992		-0.246609	0.0598433	-2.62003	0.0306852	0.259441	-3.83097	15	-2.25831	0.0503157	0.307105	1.2983	No Change
F7BJB9	MORC family CW-type zinc finger protein 3		-0.053342	0.00301507	-0.648431	0.534896	0.817486	-6.31435	43	-0.695179	0.504494	0.796712	0.297144	No Change
F7BTY2	Lysine-specific demethylase 4B (Fragment)		0.0291779	-0.0717845	0.238927	0.817178	0.947277	-6.5087	4	0.176758	0.863612	0.960869	0.0636812	No Change
F7CBX2	Uridine/cytidine kinase (Fragment)		0.194732	-0.0579433	0.469547	0.651228	0.875994	-6.42022	4	0.476971	0.644751	0.8669	0.190608	No Change
F7CC56	RB1-inducible coiled-coil protein 1 (Fragment)		0.342708	0.153312	1.84085	0.102963	0.417132	-4.98964	8	1.72666	0.118303	0.436256	0.927004	No Change
F7CFT1	AN1-type zinc finger protein 1 (Fragment)		0.103736	0.0319962	0.784891	0.455161	0.770511	-6.21326	3	0.582891	0.574279	0.834714	0.240877	No Change
F7CJN9	Transferrin (Fragment)		0.253937	0.0392587	0.982087	0.35486	0.697578	-6.03885	3	0.924088	0.37955	0.712044	0.420731	No Change
F7CUP3	Amidohydrolase domain-containing protein 2		0.179921	0.0224997	1.03531	0.330846	0.680626	-5.98651	17	1.03703	0.326779	0.66668	0.485746	No Change
F7DCU7	Helicase POLQ-like (Fragment)		0.0678917	0.097254	0.339512	0.742977	0.919407	-6.47699	3	0.298697	0.771953	0.928775	0.112409	No Change
F7DFQ2	WD repeat-containing protein 26 (Fragment)		0.0636604	0.0841142	0.440481	0.671264	0.886189	-6.43443	12	0.410047	0.69136	0.893134	0.160296	No Change
F8QV42	Tubulin beta chain		-0.450922	-0.020526	-0.73418	0.483828	0.79029	-6.25279	241	-0.780659	0.455045	0.768174	0.341946	No Change
F8VPK0	Tetratricopeptide repeat domain 37		0.204366	0.0425651	1.89321	0.0950065	0.406009	-4.91529	40	2.00655	0.0757482	0.366541	1.12063	No Change
F8VPK5	Rho-associated protein kinase		-0.0847839	0.0438999	-1.31142	0.226151	0.578568	-5.6835	66	-1.5484	0.155933	0.495641	0.807063	No Change
F8VPN4	4-alpha-glucanotransferase		0.134039	0.0376237	2.16738	0.0621184	0.341544	-4.51517	56	2.50298	0.0336964	0.258209	1.47242	No Change
F8VPQ2	AT-rich interactive domain-containing protein 4A		-0.112797	0.0309102	-1.17369	0.274321	0.628571	-5.84088	8	-0.869525	0.407152	0.732862	0.390244	No Change
F8VPU2	FERM, ARHGEF and pleckstrin domain-containing protein 1		-0.0124642	0.0118428	-0.0447712	0.965389	0.991173	-6.53894	6	-0.044172	0.965732	0.990375	0.0151435	No Change
F8VPY2	Transcription initiation factor TFIID subunit 5		0.152269	-0.0621261	1.19141	0.267683	0.622893	-5.8213	13	1.0907	0.303742	0.646643	0.517495	No Change
F8VQ05	FRY-like transcription coactivator		0.0259213	0.0421228	0.247726	0.810594	0.945962	-6.50636	55	0.270035	0.793223	0.937285	0.100605	No Change
F8VQ28	Paxillin		0.122358	0.0826693	1.11841	0.295893	0.649391	-5.90065	27	1.12912	0.288045	0.635744	0.54054	No Change
F8VQ29	IQ motif-containing GTPase-activating protein 3		0.349843	0.0822479	2.78448	0.023792	0.238363	-3.57981	59	3.01976	0.014485	0.177121	1.83908	No Change
F8VQ54	Endoribonuclease Dicer		-0.0146294	0.0485231	-0.144394	0.888765	0.968256	-6.52857	15	-0.127466	0.901374	0.969358	0.045095	No Change
F8VQ87	5'-3' exoribonuclease 1		-0.0632968	0.0491116	-0.870699	0.409319	0.734069	-6.14129	42	-0.931397	0.375957	0.708525	0.424862	No Change
F8VQ93	PH-interacting protein		-0.147817	0.0378026	-1.46973	0.179885	0.531919	-5.48921	44	-1.57432	0.149865	0.486119	0.824299	No Change
F8VQB6	Unconventional myosin-X		-0.0413477	0.206884	-0.274455	0.790699	0.938017	-6.49873	8	-0.243744	0.812894	0.947115	0.0899661	No Change
F8VQC1	Signal recognition particle subunit SRP72		0.0985877	0.0690486	1.51626	0.167975	0.518677	-5.42967	115	1.90865	0.0886536	0.387758	1.0523	No Change
F8VQC9	Anion exchange protein		-0.00624984	0.105369	-0.0258064	0.980045	0.995247	-6.53968	9	-0.0255554	0.98017	0.994797	0.00869875	No Change
F8VQE2	Kinesin-like protein KIF21B		-0.0835364	0.0840859	-0.604416	0.562335	0.829992	-6.34328	35	-0.635058	0.541197	0.819141	0.266644	No Change
F8VQJ3	Laminin subunit gamma-1		0.0495184	-0.0208295	0.286074	0.782099	0.935707	-6.49518	14	0.280843	0.78518	0.934596	0.105031	No Change
F8VQK6	F-box and leucine-rich repeat protein 18		-0.0150219	0.0323052	-0.0585758	0.954729	0.986737	-6.53815	4	-0.0558323	0.956695	0.987489	0.0192264	No Change
F8VQL7	POU domain protein		-0.283341	0.0478355	-2.24066	0.0554139	0.328502	-4.40584	16	-2.12019	0.0630183	0.342942	1.20053	No Change
F8VQL9	Nuclear receptor corepressor 2		-0.0804376	0.0546183	-1.04876	0.324978	0.67471	-5.97294	34	-1.07072	0.312168	0.655191	0.505612	No Change
F8WGD2	Ras and Rab interactor 2		-0.0564623	0.0954076	-0.511519	0.622823	0.863602	-6.39821	20	-0.4917	0.634701	0.860479	0.197431	No Change
F8WGF9	Protein phosphatase 1M		-0.122445	0.213071	-0.424088	0.682691	0.891199	-6.44205	4	-0.412744	0.689454	0.891999	0.161495	No Change
F8WGT2	Transmembrane protein 209		-0.0679907	0.0130761	-0.919634	0.384691	0.717989	-6.09751	17	-0.75339	0.470464	0.778946	0.327474	No Change
F8WGX5	DmX-like protein 1		0.49875	0.00265858	3.22171	0.0122305	0.173846	-2.91593	13	3.07753	0.0131926	0.170125	1.87967	No Change
F8WH20	Oxysterol-binding protein		-0.225773	0.0562676	-2.10011	0.0689742	0.353379	-4.61478	18	-1.96438	0.0810716	0.374442	1.09113	No Change
F8WHM5	Golgi apparatus protein 1 (Fragment)		0.784072	0.167623	2.34117	0.047372	0.309921	-4.25472	20	2.45585	0.0364058	0.267914	1.43883	No Change
F8WHP8	ATP synthase membrane subunit f		0.139848	0.0508794	1.49515	0.173288	0.524859	-5.45681	31	1.52237	0.162247	0.504723	0.789823	No Change
F8WHT3	Protein PRRC2B		0.219885	0.130531	1.71337	0.125048	0.455052	-5.16711	17	1.64295	0.134807	0.463255	0.870286	No Change
F8WHU5	Sister chromatid cohesion protein PDS5 homolog B		0.0198502	0.0588101	0.320599	0.75674	0.926521	-6.48377	115	0.412268	0.68979	0.891999	0.161283	No Change
F8WHU7	Cohesin subunit SA-1		-0.108304	0.0407662	-1.4964	0.17297	0.524859	-5.45521	59	-1.69988	0.12337	0.445211	0.90879	No Change
F8WHV1	Cytosolic iron-sulfur assembly component 2B		-0.0882709	-0.045674	-0.618997	0.553155	0.827743	-6.3339	8	-0.540407	0.602031	0.84897	0.220381	No Change
F8WHY8	Metastasis-associated protein MTA1		-0.108176	-0.0267192	-0.463096	0.655649	0.878754	-6.42345	34	-0.489402	0.636263	0.861312	0.196363	No Change
F8WI26	Terminal nucleotidyltransferase 4B		-0.153556	0.0291713	-2.22115	0.0571251	0.331135	-4.43502	23	-1.98546	0.0783675	0.370524	1.10586	No Change
F8WI30	Sorting nexin-7		-0.139959	-0.0146036	-1.31862	0.223843	0.576266	-5.67496	11	-1.09916	0.300232	0.644961	0.522544	No Change
F8WIA1	CAP-Gly domain-containing linker protein 1		-0.199849	0.0367989	-2.63063	0.0301844	0.258467	-3.81478	128	-3.16024	0.0115457	0.164646	1.93758	No Change
F8WIG5	Protein diaphanous homolog 3		0.319845	0.0726718	1.7888	0.111496	0.433481	-5.06274	21	1.83109	0.100322	0.406875	0.998605	No Change
F8WIT2	Annexin		0.0147077	0.0584875	0.121715	0.906131	0.970543	-6.53189	184	0.135611	0.895114	0.967034	0.0481218	No Change
F8WIV2	Serine (or cysteine) peptidase inhibitor, clade B, member 6a		0.183443	0.0681137	2.52616	0.0355054	0.275713	-3.9741	118	3.06334	0.0134985	0.170293	1.86972	No Change
F8WIZ9	TCF3 fusion partner homolog (Fragment)		-0.544545	0.0519141	-2.80772	0.0229549	0.23379	-3.54432	4	-2.50118	0.0337962	0.258242	1.47113	No Change
F8WJ93	Echinoderm microtubule-associated protein-like 4		-0.122682	0.0711865	-1.40149	0.198701	0.553947	-5.57458	64	-1.56804	0.151315	0.489141	0.820117	No Change
F8WJA0	RNA helicase		0.301714	0.0224048	2.48889	0.0376267	0.283606	-4.03083	56	2.69676	0.0245235	0.22687	1.61042	No Change
F8WJE3	KAT8 regulatory NSL complex subunit 2		-0.344855	-0.0180415	-1.34281	0.216235	0.569239	-5.64605	4	-1.28027	0.232462	0.582002	0.633647	No Change
F8WJG3	Transformer-2 protein homolog beta		0.0342441	0.0671935	0.221669	0.830133	0.950731	-6.51305	42	0.235684	0.818954	0.948941	0.0867407	No Change
G3UVV4	Hexokinase		0.0309472	0.109253	0.251706	0.807623	0.945962	-6.50527	111	0.278491	0.786928	0.934619	0.104065	No Change
G3UW85	Enhancer of rudimentary homolog		-0.0824849	0.0337724	-0.870194	0.409579	0.734323	-6.14173	22	-0.828984	0.428551	0.750722	0.367998	No Change
G3UWX9	Small ubiquitin-related modifier 3		0.226317	0.120061	2.21219	0.0579284	0.333684	-4.4484	6	1.59572	0.145016	0.479299	0.838584	No Change
G3UWZ0	Bromodomain adjacent to zinc finger domain protein 1A		0.0319173	0.0548652	0.330847	0.74927	0.921549	-6.48014	71	0.369043	0.720628	0.908623	0.142289	No Change
G3UX19	Cyclic AMP-dependent transcription factor ATF-6 beta		0.0527764	0.280502	0.187825	0.855697	0.960273	-6.52065	3	0.179705	0.861365	0.96035	0.0648126	No Change
G3UX26	Outer mitochondrial membrane protein porin 2		0.139177	0.128619	2.03347	0.076494	0.37093	-4.71262	110	2.50273	0.0337103	0.258209	1.47224	No Change
G3UXA6	Polypyrimidine tract-binding protein 3		0.0747874	0.0418801	0.971032	0.36001	0.702495	-6.04945	26	0.926103	0.378557	0.71126	0.421869	No Change
G3UXL2	Ribose-phosphate diphosphokinase		-0.234691	0.101393	-2.35143	0.0466198	0.309206	-4.23923	20	-2.2163	0.0538881	0.317259	1.26851	No Change
G3UY70	Lethal(3)malignant brain tumor-like protein 2		0.551288	0.0597878	3.82463	0.00506953	0.119298	-2.02817	5	3.14661	0.0118017	0.165813	1.92805	No Change
G3UYE5	Polyadenylate-binding protein-interacting protein 1		-0.0703925	-0.0519888	-0.355949	0.731096	0.914453	-6.47078	5	-0.324807	0.75275	0.920523	0.123349	No Change
G3UYG6	GRB10-interacting GYF protein 2		-0.0613117	0.0352355	-0.821158	0.435374	0.755446	-6.1836	113	-0.985417	0.350168	0.692393	0.455724	No Change
G3UYJ7	Predicted gene 20441 (Fragment)		0.161856	0.0629984	1.69462	0.128648	0.459443	-5.19275	11	1.35298	0.209069	0.554857	0.679711	No Change
G3UYU4	Flotillin		-0.0369709	-0.127942	-0.124667	0.903867	0.970543	-6.53149	6	-0.124003	0.904038	0.969358	0.0438133	No Change
G3UYU5	Ribonuclease P protein subunit p40		0.0221311	0.0382966	0.157721	0.87859	0.965765	-6.52636	4	0.124718	0.903488	0.969358	0.0440776	No Change
G3UYV7	40S ribosomal protein S28 (Fragment)		0.125057	0.0779241	1.79144	0.111048	0.433065	-5.05906	64	2.07133	0.0682174	0.352124	1.16611	No Change
G3UYZ1	Immunoglobulin superfamily member 8		0.19335	0.0285512	1.54857	0.160129	0.508485	-5.38776	20	1.51869	0.163156	0.505648	0.787396	No Change
G3UZ34	116 kDa U5 small nuclear ribonucleoprotein component		0.0851075	0.0607137	1.43571	0.189059	0.543418	-5.53206	249	1.94176	0.0840712	0.379188	1.07535	No Change
G3UZG5	Kelch domain-containing protein 4		0.0768757	0.023133	0.544661	0.600855	0.850079	-6.37959	24	0.554094	0.593013	0.845729	0.226936	No Change
G3UZM1	Probable JmjC domain-containing histone demethylation protein 2C		-0.234297	0.0487716	-1.82788	0.10503	0.420187	-5.00794	64	-1.98702	0.0781709	0.370524	1.10695	No Change
G3UZM9	Protein kinase C		0.119023	0.0314074	0.999349	0.346929	0.691631	-6.02211	42	1.06378	0.315136	0.657297	0.501503	No Change
G3UZY2	Thioredoxin, mitochondrial (Fragment)		0.0236898	-0.00610502	0.1302	0.899627	0.969607	-6.53071	20	0.132935	0.897169	0.967855	0.0471255	No Change
G3X8Q1	Calcineurin-binding protein 1		0.023511	0.133748	0.101364	0.921759	0.975007	-6.53439	4	0.0946014	0.926704	0.975072	0.0330589	No Change
G3X8R0	Receptor expression-enhancing protein		-0.000339131	0.0315122	-0.00362798	0.997194	0.999455	-6.54004	24	-0.0035125	0.997274	0.999379	0.00118548	No Change
G3X8R1	KICSTOR complex protein kaptin		-0.333227	0.40036	-1.39813	0.199669	0.55501	-5.57871	2	-1.26699	0.236961	0.588505	0.625323	No Change
G3X8R5	Glutamine-rich protein 1		-0.209743	0.0862662	-1.49541	0.173223	0.524859	-5.45648	24	-1.52052	0.162703	0.505252	0.788605	No Change
G3X8R8	Myocardin-related transcription factor B		-0.289483	0.0295777	-2.04231	0.0754517	0.368389	-4.69968	11	-1.86676	0.0947865	0.398904	1.02325	No Change
G3X8T2	Zinc finger CCCH domain-containing protein 18		-0.150785	0.0114631	-1.68498	0.130536	0.460644	-5.20588	34	-1.73759	0.11629	0.432004	0.934458	No Change
G3X8T3	Carboxypeptidase		-0.0606551	-0.00203412	-0.677743	0.517079	0.812945	-6.29407	64	-0.756469	0.468706	0.777218	0.329099	No Change
G3X8U3	Queuosine salvage protein		0.183426	0.0765592	2.11864	0.0670148	0.349414	-4.58742	36	2.20345	0.0550304	0.321912	1.2594	No Change
G3X8U8	Poly(ADP-ribose) glycohydrolase		-0.145446	0.0598895	-1.36173	0.21044	0.565347	-5.6232	26	-1.36327	0.205924	0.553022	0.686293	No Change
G3X8X0	RNA helicase		0.135724	0.0513325	1.74555	0.119087	0.442928	-5.12282	80	2.02615	0.0733895	0.362894	1.13437	No Change
G3X8X6	Sialoadhesin		-0.138121	0.063416	-0.675925	0.518173	0.812945	-6.29535	9	-0.652471	0.530408	0.813788	0.27539	No Change
G3X8X7	Vacuolar protein sorting-associated protein 16 homolog		0.120772	0.0601356	1.29571	0.231256	0.583942	-5.70202	33	1.33266	0.215396	0.561616	0.666763	No Change
G3X8Y3	N-alpha-acetyltransferase 15, NatA auxiliary subunit		0.0794625	0.0419817	0.684889	0.512791	0.809402	-6.289	78	0.754602	0.469771	0.778216	0.328113	No Change
G3X8Y8	Toll-like receptor 2		0.266003	0.0732191	2.71579	0.0264541	0.250428	-3.68473	40	2.87748	0.0182527	0.195443	1.73867	No Change
G3X920	Armadillo repeat-containing protein 8		-0.0365595	-0.019745	-0.365595	0.724158	0.911061	-6.46701	27	-0.365682	0.72305	0.908865	0.140832	No Change
G3X926	Ribosome production factor 2 homolog		0.101653	0.0420582	1.22938	0.253906	0.60915	-5.77866	68	1.39266	0.197165	0.544477	0.705171	No Change
G3X928	SEC23-interacting protein		-0.153828	0.0241264	-1.47817	0.17767	0.528812	-5.47848	77	-1.64324	0.134747	0.463255	0.870481	No Change
G3X956	FACT complex subunit		-0.0433012	0.0372057	-0.522913	0.615224	0.858693	-6.39193	196	-0.619623	0.550868	0.82311	0.258952	No Change
G3X959	Periphilin-1		-0.274942	0.0136777	-2.3746	0.0449645	0.307498	-4.2042	23	-2.35424	0.0430052	0.287882	1.36648	No Change
G3X963	ATPase family AAA domain-containing protein 2		0.0593634	0.0476112	0.569717	0.58453	0.842119	-6.36479	68	0.629382	0.544742	0.821278	0.263809	No Change
G3X972	Sec24-related gene family, member C (S. cerevisiae)		0.0826675	0.0881493	1.30819	0.227191	0.57935	-5.68731	47	1.44642	0.181972	0.529241	0.739996	No Change
G3X9B1	HEAT repeat-containing protein 1		-0.0699988	0.0542452	-1.04408	0.327008	0.677225	-5.97767	230	-1.32613	0.217466	0.564317	0.662609	No Change
G3X9F6	SH3 domain and tetratricopeptide repeats 1		0.00904587	0.328773	0.0163466	0.987359	0.996596	-6.5399	2	0.0167812	0.986977	0.996632	0.00569283	No Change
G3X9H5	Huntingtin		-0.0686772	0.0925713	-0.699476	0.504108	0.805027	-6.27851	48	-0.756318	0.468792	0.777218	0.32902	No Change
G3X9H7	Protein MTSS 1		0.0596185	0.0706397	0.488956	0.638013	0.86968	-6.41027	27	0.498286	0.630232	0.857751	0.2005	No Change
G3X9I4	Aly/REF export factor 2		0.415849	0.0945926	2.68629	0.0276895	0.254119	-3.72978	25	2.76151	0.0220578	0.213024	1.65644	No Change
G3X9K3	Brefeldin A-inhibited guanine nucleotide-exchange protein 1		-0.0972528	0.0522116	-1.08173	0.310939	0.660398	-5.93914	60	-1.20031	0.26066	0.613392	0.583926	No Change
G3X9K8	EKC/KEOPS complex subunit Tprkb		-0.174493	0.0409312	-2.59331	0.0319849	0.263238	-3.87173	7	-1.49297	0.169647	0.513673	0.770453	No Change
G3X9M0	28S ribosomal protein S29, mitochondrial		-0.006874	0.0904695	-0.049577	0.961677	0.989401	-6.53869	44	-0.0528741	0.958987	0.98879	0.0181872	No Change
G3X9Q6	La-related protein 4		-0.137792	0.0421502	-1.45845	0.18288	0.535295	-5.50347	69	-1.62748	0.138078	0.467854	0.859876	No Change
G3X9T7	Galectin-9		-0.0334208	0.0609043	-0.149028	0.885225	0.966801	-6.52782	11	-0.1482	0.885452	0.965833	0.0528349	No Change
G3X9U9	Mitochondrial fission 1 protein		-0.190109	0.078053	-1.35821	0.211509	0.566347	-5.62747	13	-1.27075	0.235682	0.587277	0.627674	No Change
G3X9W4	Nuclear receptor subfamily 2 group C member 2		0.488913	0.0366612	2.82262	0.0224346	0.232242	-3.52158	6	2.5262	0.0324372	0.256024	1.48896	No Change
G3X9X1	Kelch repeat and BTB (POZ) domain-containing 2		0.0355077	0.0365119	0.279232	0.787159	0.936442	-6.49729	8	0.234218	0.820057	0.949206	0.0861558	No Change
G3X9Y5	Ubiquitin conjugation factor E4 A		-0.0236079	0.00877273	-0.242357	0.81461	0.946553	-6.5078	28	-0.243302	0.813226	0.947132	0.0897885	No Change
G3X9Z0	Protein zwilch homolog		0.24761	0.034667	1.92476	0.0905001	0.397928	-4.87013	29	1.98459	0.0784779	0.370574	1.10525	No Change
G3X9Z4	PCF11 cleavage and polyadenylation factor subunit		-0.165625	-0.0311744	-1.46017	0.182423	0.535295	-5.50131	23	-1.44379	0.182691	0.529837	0.738284	No Change
G3XA17	Eukaryotic translation initiation factor 4 gamma 2		0.0465928	0.0308121	0.794555	0.449829	0.767999	-6.20547	149	1.07268	0.311332	0.654788	0.506776	No Change
G3XA30	Non-structural maintenance of chromosomes element 4		0.298018	0.0137594	2.34612	0.0470079	0.309263	-4.24725	13	2.14443	0.0605836	0.337722	1.21765	No Change
G3XA79	Protein regulator of cytokinesis 1		-0.229341	0.136804	-1.19184	0.267523	0.622893	-5.82082	18	-1.21179	0.256445	0.608518	0.591006	No Change
G5E829	Plasma membrane calcium-transporting ATPase 1		-0.0552201	0.0740402	-0.704899	0.500904	0.802718	-6.27457	87	-0.822331	0.432135	0.752739	0.364381	No Change
G5E850	Cytochrome b5		0.00952323	0.0933399	0.0702781	0.9457	0.984171	-6.53732	24	0.0712495	0.944757	0.982704	0.0246797	No Change
G5E866	Splicing factor 3B subunit 1		0.160208	0.0486645	2.27404	0.0526021	0.319713	-4.35578	278	2.8226	0.0199622	0.204821	1.69979	No Change
G5E870	E3 ubiquitin-protein ligase TRIP12		0.00874951	0.0388793	0.131049	0.898977	0.969405	-6.53059	142	0.165272	0.872383	0.962933	0.0592929	No Change
G5E880	Lymphoid-restricted membrane protein		0.106557	0.0855249	0.992054	0.350264	0.694288	-6.02921	34	1.03192	0.329044	0.668785	0.482747	No Change
G5E881	Phosphatidate cytidylyltransferase, mitochondrial		-0.147357	0.0446099	-2.68094	0.0279199	0.254119	-3.73796	22	-2.17109	0.0580102	0.33029	1.2365	No Change
G5E8B9	Zinc finger and BTB domain-containing protein 11		0.183739	0.0145846	2.2444	0.0550911	0.32753	-4.40023	12	1.71254	0.120952	0.44082	0.917388	No Change
G5E8F1	Integrin alpha-M		0.333994	0.0568893	2.54901	0.0342651	0.269556	-3.93928	124	2.81009	0.0203739	0.2057	1.69093	No Change
G5E8F8	Integrin beta		0.0936005	0.114606	0.637711	0.541504	0.821212	-6.32156	4	0.514213	0.619491	0.853887	0.207965	No Change
G5E8G0	Heterogeneous nuclear ribonucleoprotein D0		0.135702	0.043693	1.89253	0.0951058	0.406009	-4.91626	134	2.31855	0.045594	0.296344	1.34109	No Change
G5E8I8	Calcium homeostasis endoplasmic reticulum protein		-0.0386583	0.00819715	-0.329227	0.750449	0.922632	-6.48072	48	-0.353976	0.731508	0.910469	0.135781	No Change
G5E8J3	WD repeat-containing protein 11		0.00645929	0.00523754	0.0664215	0.948674	0.984973	-6.53761	29	0.0670843	0.947981	0.983806	0.0232003	No Change
G5E8J9	SCY1-like protein 2		0.169695	0.0694018	1.22893	0.254067	0.60915	-5.77917	25	1.2534	0.241641	0.592753	0.616829	No Change
G5E8L1	Cyclin-dependent kinase 19		-0.0130604	-0.00206946	-0.0649352	0.949821	0.984994	-6.53772	4	-0.0584551	0.954663	0.986544	0.0201497	No Change
G5E8L8	Mitogen-activated protein kinase kinase kinase 2		-1.38658	-0.0317662	-2.35476	0.0463784	0.308492	-4.2342	2	-2.42652	0.0382	0.273002	1.41794	No Change
G5E8M8	Ligand-dependent nuclear receptor-interacting factor 1		-0.118526	-0.0173098	-0.812067	0.440278	0.760502	-6.19114	6	-0.687359	0.50918	0.801082	0.293128	No Change
G5E8P1	Bromodomain-containing protein 1		-0.11146	0.0206612	-1.33547	0.218519	0.571775	-5.65485	15	-1.10125	0.299368	0.644198	0.523795	No Change
G5E8Q0	Lysosomal-trafficking regulator		-0.737488	-0.0337935	-2.25089	0.0545364	0.326037	-4.39051	5	-2.24888	0.0510967	0.308826	1.29161	No Change
G5E8R1	Tropomyosin alpha-1 chain		-0.325454	0.126131	-2.6457	0.0294869	0.256986	-3.79177	8	-2.19115	0.0561447	0.325355	1.25069	No Change
G5E8R2	Tropomyosin alpha-1 chain		0.0627946	0.109947	0.203596	0.84376	0.955026	-6.51726	132	0.217562	0.832623	0.952477	0.0795517	No Change
G5E8R3	Pyruvate carboxylase		0.0226644	0.047771	0.185893	0.857162	0.961028	-6.52104	140	0.206515	0.840985	0.954844	0.0752117	No Change
G5E8R8	UBX domain-containing protein 7		-0.0960754	0.0503715	-1.33873	0.217502	0.570389	-5.65094	22	-1.19197	0.263753	0.616686	0.578802	No Change
G5E8T0	DnaJ homolog subfamily C member 5		-0.519902	0.0205123	-2.76236	0.0246175	0.241837	-3.61359	19	-2.81599	0.0201786	0.2057	1.69511	No Change
G5E8V8	Phosphorylated adapter RNA export protein		0.123368	0.0496164	1.1225	0.294249	0.646929	-5.89629	32	1.16025	0.275799	0.626401	0.559407	No Change
G5E8V9	ADP-ribosylation factor-interacting protein 1		0.0759903	0.0750969	1.11771	0.296171	0.649425	-5.90138	64	1.29894	0.226254	0.577676	0.645403	No Change
G5E902	Phosphate carrier protein, mitochondrial		0.221184	0.073337	2.62422	0.0304865	0.258467	-3.82458	107	3.05181	0.0137526	0.172297	1.86162	No Change
G5E911	Protein FAM3C		0.246823	0.10673	1.39467	0.200674	0.555788	-5.58298	20	1.42095	0.189039	0.534818	0.723449	No Change
G5E924	Heterogeneous nuclear ribonucleoprotein L (Fragment)		-0.0265466	0.0397092	-0.460693	0.6573	0.879384	-6.42464	197	-0.635667	0.540818	0.819141	0.266949	No Change
H3BIX7	Calcium-transporting ATPase		-0.342619	0.0894336	-1.66673	0.13418	0.467062	-5.23064	8	-1.59507	0.14516	0.4794	0.838153	No Change
H3BJ02	Syntaxin 5A		0.100389	0.0528165	1.24478	0.248486	0.602618	-5.7611	32	1.25907	0.239679	0.59051	0.62037	No Change
H3BJ78	Synaptogyrin-2 (Fragment)		0.0937691	0.0314314	0.704965	0.500865	0.802718	-6.27452	4	0.543961	0.599683	0.84769	0.222078	No Change
H3BJ82	Golgi phosphoprotein 3-like (Fragment)		0.133442	0.0755704	1.09224	0.30657	0.657661	-5.92822	15	1.01425	0.336955	0.677742	0.472428	No Change
H3BJE0	Progranulin (Fragment)		-0.12783	-0.103865	-0.899645	0.394618	0.725792	-6.11563	9	-0.797871	0.445486	0.76168	0.351166	No Change
H3BJJ1	Geminin (Fragment)		-0.0741355	-0.00573226	-0.565224	0.587439	0.84397	-6.36748	15	-0.533208	0.606804	0.85024	0.216952	No Change
H3BJM1	Forkhead box protein P1		0.0460537	0.0463529	0.396055	0.702432	0.901795	-6.45446	13	0.353289	0.732006	0.910813	0.135486	No Change
H3BJN3	Protein CASP		0.0104166	0.0594225	0.128839	0.900669	0.970162	-6.53091	56	0.143421	0.889118	0.966224	0.0510406	No Change
H3BJQ0	Ceramide synthase 5		-0.00759168	0.0168488	-0.0830028	0.935891	0.980073	-6.53625	13	-0.0681302	0.947172	0.983806	0.0235713	No Change
H3BJU7	Guanine nucleotide exchange factor H1		0.0530466	0.018384	0.705622	0.500478	0.802718	-6.27404	123	0.848734	0.418031	0.740468	0.378791	No Change
H3BJY2	Arf-GAP with SH3 domain, ANK repeat and PH domain-containing protein 1		-0.0199975	0.162598	-0.185398	0.857537	0.961028	-6.52114	14	-0.164267	0.873151	0.962933	0.0589106	No Change
H3BJZ3	Neuralized-like protein 4		-0.124809	-0.000239461	-0.418738	0.686439	0.893084	-6.44448	5	-0.413484	0.68893	0.89182	0.161825	No Change
H3BK59	Glycosylated lysosomal membrane protein		0.559957	0.0864415	2.27349	0.0526476	0.319713	-4.35661	4	2.14957	0.0600784	0.336798	1.22128	No Change
H3BKH2	Melanoma inhibitory activity protein 2		-0.14742	0.0126873	-2.55178	0.034118	0.269468	-3.93507	77	-3.20724	0.0107062	0.157388	1.97037	No Change
H3BKM0	AP complex subunit beta		0.0616036	0.0816378	0.930573	0.379336	0.714287	-6.08745	78	1.11913	0.292063	0.640563	0.534524	No Change
H3BKM2	Nuclear-interacting partner of ALK		-0.0623384	0.0904325	-0.733308	0.48433	0.790485	-6.25345	24	-0.697818	0.502919	0.796475	0.298502	No Change
H3BKU1	Serine/threonine-protein phosphatase 2A 65 kDa regulatory subunit A beta isoform		0.00400247	0.0327732	0.0519	0.959883	0.988775	-6.53856	44	0.0559573	0.956598	0.987489	0.0192703	No Change
H3BL03	AP-4 complex subunit epsilon-1		-0.233856	-0.0275245	-1.78737	0.11174	0.433481	-5.06474	8	-1.51507	0.164056	0.506481	0.785008	No Change
H3BL08	Ceramide synthase 6		-0.318571	0.0553465	-1.10081	0.303039	0.65442	-5.91924	6	-1.09162	0.303359	0.646643	0.518044	No Change
H3BLL3	Leucine-rich repeat and calponin homology domain-containing protein 4		0.26803	0.091143	1.70521	0.126604	0.45645	-5.17829	35	1.79575	0.106102	0.414946	0.974276	No Change
H7BWX9	Small ubiquitin-related modifier 2		0.0710822	0.0952793	0.59015	0.571401	0.836029	-6.35226	27	0.60083	0.562777	0.828581	0.249664	No Change
H7BWY4	Disks large homolog 1		-0.0208337	0.0440702	-0.241404	0.815323	0.946553	-6.50805	32	-0.245609	0.811494	0.946718	0.0907145	No Change
H7BWY8	Pre-rRNA-processing protein TSR2 homolog		-0.085873	-0.0250709	-0.486275	0.639831	0.870119	-6.41166	14	-0.47874	0.64354	0.866477	0.191425	No Change
H7BX02	RING-type E3 ubiquitin transferase		0.0749749	0.0507113	0.394414	0.703595	0.901795	-6.45516	8	0.371615	0.718777	0.907489	0.143406	No Change
H7BX08	Calmodulin-regulated spectrin-associated protein 2		0.14621	-0.0427901	1.47455	0.178615	0.529938	-5.48308	8	1.1098	0.295858	0.641739	0.528917	No Change
H7BX59	tRNA pseudouridine synthase A		-0.0804399	0.041075	-0.575276	0.580942	0.840254	-6.36142	16	-0.554815	0.59254	0.845707	0.227282	No Change
H7BX64	Sarcolemmal membrane-associated protein		-0.0971124	0.152636	-0.213876	0.836001	0.952331	-6.51491	14	-0.224272	0.827555	0.950587	0.0822034	No Change
H7BX88	Carnitine O-acetyltransferase		0.231727	0.0290205	0.651672	0.532908	0.817123	-6.31214	7	0.663762	0.52348	0.809985	0.2811	No Change
H7BX95	Serine/arginine-rich splicing factor 1		-0.145187	0.0444816	-1.95467	0.0864172	0.390677	-4.82707	93	-2.31957	0.0455177	0.296344	1.34182	No Change
H9ABT9	Citrulline--aspartate ligase		0.149641	0.203644	0.34095	0.741935	0.919407	-6.47645	8	0.353084	0.732154	0.910815	0.135397	No Change
H9H9S3	Zinc finger E-box-binding homeobox 2		-0.0167131	0.042064	-0.162755	0.874753	0.965551	-6.52547	33	-0.168303	0.870066	0.962933	0.0604476	No Change
I1E4X5	VPS35 endosomal protein-sorting factor-like		0.0414675	0.0497189	0.615957	0.555062	0.828279	-6.33587	60	0.709794	0.495809	0.794964	0.304685	No Change
I3W8N6	Tubulin alpha chain (Fragment)		-0.422992	-0.633129	-0.304373	0.768621	0.930555	-6.48929	83	-0.323147	0.753966	0.9211	0.122649	No Change
I7HLV2	60S ribosomal protein L10 (Fragment)		-0.000123636	0.0405287	-0.00165488	0.99872	0.999863	-6.54004	73	-0.00191946	0.99851	0.999803	0.000647422	No Change
I7HLV5	Novel protein (Fragment)		-0.0555151	0.0683839	-0.309478	0.764876	0.92857	-6.48758	8	-0.287861	0.779972	0.932613	0.107921	No Change
J3JS94	EKC/KEOPS complex subunit Lage3		-0.0422067	0.112834	-0.216213	0.83424	0.951781	-6.51436	5	-0.196623	0.848491	0.958597	0.0713528	No Change
J3QJX3	Protein sel-1 homolog 1		-0.157752	0.0330072	-1.35344	0.212961	0.568846	-5.63323	36	-1.42037	0.189202	0.534818	0.723073	No Change
J3QK52	Nucleolar complex protein 2 homolog		0.0542336	0.0751292	0.769124	0.46395	0.774794	-6.22579	61	0.881538	0.400956	0.727078	0.396903	No Change
J3QM73	Tumor necrosis factor alpha-induced protein 8 (Fragment)		0.081112	0.0983752	0.662376	0.526373	0.81545	-6.3048	11	0.580492	0.575827	0.83495	0.239708	No Change
J3QM81	Ankyrin repeat and zinc finger domain-containing protein 1		0.00646658	-0.000109619	0.0817933	0.936823	0.980551	-6.53636	34	0.0836905	0.935134	0.978832	0.0291259	No Change
J3QMG3	Voltage-dependent anion-selective channel protein 3		-0.0459997	0.0977182	-0.446348	0.667197	0.884026	-6.43163	106	-0.502528	0.627362	0.857036	0.202482	No Change
J3QN89	Angio-associated migratory protein		-0.104438	0.0736118	-0.503827	0.62798	0.865027	-6.40238	30	-0.529443	0.609307	0.850791	0.215163	No Change
J3QNK5	Histone deacetylase complex subunit SAP130		0.0485432	0.117765	0.339758	0.742799	0.919407	-6.47689	15	0.325941	0.75192	0.9202	0.123829	No Change
J3QNM3	Protein enabled homolog		-0.205147	0.133326	-0.78996	0.452359	0.769819	-6.20918	8	-0.783865	0.453254	0.767074	0.343658	No Change
J3QNU6	Beta-arrestin-1		-0.316369	0.0246879	-2.57367	0.0329765	0.265398	-3.9017	17	-2.44773	0.0368937	0.269263	1.43305	No Change
J3QNW0	DNA (cytosine-5)-methyltransferase		0.0342308	0.0670433	0.324566	0.753845	0.924603	-6.48238	263	0.367386	0.721821	0.908623	0.14157	No Change
J3QNY6	Bile salt export pump		0.00510807	-0.0654311	0.0320718	0.975202	0.993908	-6.53948	4	0.0267266	0.979261	0.99469	0.00910154	No Change
J3QP56	Acyl-protein thioesterase 1		-0.170464	0.000974485	-1.14513	0.285301	0.640199	-5.87202	22	-1.16	0.275895	0.626401	0.559257	No Change
K3W4L3	Prosaposin		-0.396431	0.036483	-2.75799	0.0247844	0.242707	-3.62027	46	-2.94685	0.0163041	0.185745	1.7877	No Change
K3W4P1	Next to BRCA1 gene 1 protein		-0.447981	-0.0161717	-1.24009	0.250128	0.60376	-5.76646	2	-1.22111	0.253067	0.605894	0.596764	No Change
K3W4P2	Integrator complex subunit 1		0.0139263	0.0261926	0.216919	0.833709	0.951781	-6.51419	74	0.261258	0.799774	0.941027	0.0970328	No Change
K3W4Q8	Basigin		0.0320966	0.0951788	0.227558	0.825706	0.949491	-6.5116	24	0.231486	0.822115	0.949741	0.0850677	No Change
K3W4S6	Glycogenin		-0.0732506	0.0603925	-0.504892	0.627265	0.864619	-6.4018	21	-0.507706	0.623867	0.855993	0.204908	No Change
K4DI77	WD repeat-containing protein 81 (Fragment)		-0.139792	0.0327891	-1.53862	0.162509	0.511709	-5.40072	43	-1.64655	0.134058	0.462735	0.872708	No Change
L0N7N1	Kinesin-like protein KIF14		0.129494	0.0792843	1.13184	0.29053	0.644601	-5.88632	38	1.19386	0.263048	0.616307	0.579964	No Change
L7N209	HBS1-like protein		0.121092	-0.0207713	0.495356	0.633686	0.868441	-6.4069	11	0.497442	0.630804	0.858205	0.200106	No Change
L7N451	Interferon-induced very large GTPase 1		-0.0819791	0.0477965	-0.823455	0.434141	0.7539	-6.18169	40	-0.872531	0.405595	0.731845	0.391907	No Change
L7V0Q8	Guanine nucleotide-binding protein subunit beta-like protein (Fragment)		-0.562097	-0.232045	-0.567909	0.5857	0.842603	-6.36587	13	-0.601056	0.562633	0.828581	0.249775	No Change
M0QWC2	Microtubule-associated proteins 1A/1B light chain 3B		0.284298	0.0317379	2.23576	0.0558384	0.329177	-4.41317	11	1.98241	0.0787532	0.371214	1.10373	No Change
O08528	Hexokinase-2		0.0296893	0.0973453	0.161602	0.875632	0.965765	-6.52568	193	0.175072	0.864898	0.961277	0.063035	No Change
O08529	Calpain-2 catalytic subunit		0.0399578	0.0851424	0.480671	0.643637	0.871275	-6.41456	26	0.464813	0.653105	0.870791	0.185017	No Change
O08530	Sphingosine 1-phosphate receptor 1		-1.18495	-0.0388217	-2.62855	0.030282	0.258467	-3.81796	3	-2.67274	0.0255076	0.23053	1.59333	No Change
O08547	Vesicle-trafficking protein SEC22b		-0.0787203	0.0746534	-1.31028	0.226516	0.578585	-5.68484	57	-1.52782	0.160906	0.50346	0.793429	No Change
O08553	Dihydropyrimidinase-related protein 2		0.0598166	0.100726	0.356224	0.730897	0.914453	-6.47068	136	0.387033	0.707725	0.902273	0.150136	No Change
O08579	Emerin		0.0115363	0.00411405	0.120666	0.906935	0.970543	-6.53203	30	0.122397	0.905274	0.96959	0.0432199	No Change
O08583	THO complex subunit 4		0.18176	0.0406306	1.66234	0.13507	0.469016	-5.23658	33	1.72418	0.118764	0.43667	0.925314	No Change
O08586	Phosphatidylinositol 3,4,5-trisphosphate 3-phosphatase and dual-specificity protein phosphatase PTEN		-0.237688	0.0455533	-1.48222	0.176616	0.52809	-5.47333	9	-1.35936	0.207113	0.55384	0.683792	No Change
O08599	Syntaxin-binding protein 1		-0.030786	0.0391682	-0.34747	0.737215	0.918218	-6.47402	38	-0.365004	0.723538	0.908865	0.140538	No Change
O08600	Endonuclease G, mitochondrial		0.646711	0.120544	2.48585	0.037805	0.283606	-4.03545	9	2.48322	0.0348068	0.261521	1.45834	No Change
O08602	Retinoic acid early-inducible protein 1-alpha		0.37685	0.162369	0.949228	0.370332	0.710052	-6.07009	2	0.946105	0.368802	0.70262	0.433207	No Change
O08648	Mitogen-activated protein kinase kinase kinase 4		-0.071472	-0.0156529	-0.317835	0.758759	0.926536	-6.48473	14	-0.321636	0.755073	0.921261	0.122011	No Change
O08663	Methionine aminopeptidase 2		0.1803	0.0807547	2.01517	0.0786943	0.377796	-4.73931	46	2.17633	0.0575174	0.329001	1.2402	No Change
O08688	Calpain-5		-0.249369	0.0147388	-2.31208	0.0495713	0.313004	-4.29857	24	-2.28679	0.0480262	0.301637	1.31852	No Change
O08715	A-kinase anchor protein 1, mitochondrial		-0.0499626	0.0229564	-0.403121	0.697432	0.900329	-6.45141	33	-0.420222	0.684178	0.889746	0.164831	No Change
O08738	Caspase-6		-0.0583187	0.106263	-0.283705	0.78385	0.93585	-6.49592	15	-0.286039	0.781323	0.933177	0.107169	No Change
O08749	Dihydrolipoyl dehydrogenase, mitochondrial		0.168241	0.057994	2.04329	0.0753373	0.368389	-4.69825	125	2.40296	0.0397047	0.278332	1.40116	No Change
O08750	Nuclear factor interleukin-3-regulated protein		-0.106337	0.0319373	-0.767253	0.465	0.776042	-6.22726	4	-0.603357	0.561167	0.828581	0.250908	No Change
O08759	Ubiquitin-protein ligase E3A		-0.149551	0.0174221	-2.12456	0.0664006	0.347353	-4.57867	82	-2.52757	0.032364	0.256024	1.48994	No Change
O08760	N-glycosylase/DNA lyase		-0.201405	0.0451613	-0.851404	0.419332	0.741499	-6.15802	9	-0.840508	0.422391	0.74478	0.374285	No Change
O08784	Treacle protein		-0.167902	0.00530668	-1.74779	0.118684	0.442224	-5.11973	190	-2.00817	0.0755514	0.366269	1.12176	No Change
O08785	Circadian locomoter output cycles protein kaput		-0.685472	-0.0968991	-1.29302	0.23214	0.584844	-5.70518	2	-1.32357	0.218278	0.565148	0.660989	No Change
O08789	Max-binding protein MNT		-0.218769	-0.184205	-0.843225	0.423629	0.744004	-6.16501	5	-0.815296	0.435946	0.755003	0.360567	No Change
O08795	Glucosidase 2 subunit beta		0.0784802	0.0914501	0.949923	0.37	0.710052	-6.06944	80	1.09048	0.303835	0.646643	0.517362	No Change
O08796	Eukaryotic elongation factor 2 kinase		-0.247742	0.0236617	-2.0368	0.0761002	0.370271	-4.70775	14	-1.86608	0.0948896	0.398904	1.02278	No Change
O08797	SPI6		0.0864618	0.0388839	0.772045	0.462313	0.774643	-6.22348	28	0.785196	0.452512	0.766544	0.34437	No Change
O08807	Peroxiredoxin-4		0.20283	0.0636189	1.34132	0.216696	0.569967	-5.64783	36	1.41409	0.190983	0.538241	0.719005	No Change
O08811	General transcription and DNA repair factor IIH helicase subunit XPD		-0.0572876	-0.00267074	-0.658193	0.528921	0.816736	-6.30768	20	-0.600691	0.562866	0.828581	0.249595	No Change
O08848	60 kDa SS-A/Ro ribonucleoprotein		0.0592967	0.03403	0.452595	0.662878	0.882839	-6.42861	18	0.439691	0.67053	0.882067	0.173582	No Change
O08856	RNA polymerase II elongation factor ELL		-0.210472	-0.00456164	-1.49678	0.172873	0.524859	-5.45472	20	-1.49116	0.170112	0.514513	0.769264	No Change
O08908	Phosphatidylinositol 3-kinase regulatory subunit beta		-0.0164959	0.0822432	-0.149717	0.884699	0.966801	-6.52771	6	-0.112238	0.913098	0.971825	0.0394827	No Change
O08912	Polypeptide N-acetylgalactosaminyltransferase 1		0.443084	-0.0753062	3.22314	0.0122042	0.173846	-2.91377	3	2.44124	0.0372884	0.270232	1.42843	No Change
O08915	AH receptor-interacting protein		-0.0499608	0.0610554	-0.595529	0.567973	0.83232	-6.3489	41	-0.633258	0.54232	0.820239	0.265744	No Change
O08967	Cytohesin-3		0.00483853	0.142579	0.0259063	0.979967	0.995247	-6.53967	2	0.0217008	0.98316	0.996361	0.00737572	No Change
O08992	Syntenin-1		0.15625	0.0966928	0.838029	0.426374	0.746276	-6.16943	13	0.825248	0.430561	0.752037	0.365965	No Change
O09005	Sphingolipid delta(4)-desaturase DES1		0.246032	0.038618	1.12974	0.291361	0.644843	-5.88856	21	1.16985	0.272107	0.624424	0.56526	No Change
O09044	Synaptosomal-associated protein 23		0.0632461	0.0788354	0.651425	0.533059	0.817123	-6.31231	45	0.700006	0.501615	0.796475	0.299629	No Change
O09061	Proteasome subunit beta type-1		0.122319	0.0448673	1.65375	0.13683	0.471514	-5.24818	59	1.87285	0.0938711	0.396565	1.02747	No Change
O09111	NADH dehydrogenase [ubiquinone] 1 beta subcomplex subunit 11, mitochondrial		-0.0592875	0.0171478	-0.658694	0.528616	0.816736	-6.30734	16	-0.569007	0.58327	0.838392	0.23413	No Change
O09126	Semaphorin-4D		-0.448754	-0.00107561	-2.22987	0.0563541	0.329177	-4.42199	10	-2.16671	0.0584257	0.33174	1.2334	No Change
O09130	NFATC2-interacting protein		-0.0211142	-0.0115573	-0.228801	0.824772	0.949491	-6.51129	8	-0.165946	0.871867	0.962933	0.0595497	No Change
O09131	Glutathione S-transferase omega-1		-0.0115532	0.0336038	-0.170493	0.868861	0.962973	-6.52406	78	-0.203725	0.843101	0.955465	0.0741206	No Change
O09159	Lysosomal alpha-mannosidase		0.151401	0.00807189	1.80945	0.108034	0.426219	-5.03385	42	1.93187	0.0854165	0.381526	1.06846	No Change
O09172	Glutamate--cysteine ligase regulatory subunit		-0.283913	0.0614742	-1.76284	0.115997	0.438733	-5.09888	48	-1.88386	0.0922359	0.392875	1.0351	No Change
O09174	Alpha-methylacyl-CoA racemase		-0.121221	0.0453365	-1.1408	0.286995	0.642059	-5.87669	8	-0.887594	0.397858	0.725238	0.400272	No Change
O35047	Homologous-pairing protein 2 homolog		-0.413448	0.0482179	-2.1067	0.068271	0.351704	-4.60506	12	-2.07371	0.0679545	0.351772	1.16778	No Change
O35083	1-acyl-sn-glycerol-3-phosphate acyltransferase alpha		0.426891	0.049705	1.7673	0.115211	0.437716	-5.09268	4	1.66417	0.130437	0.457777	0.8846	No Change
O35099	Mitogen-activated protein kinase kinase kinase 5		-0.263701	-0.0540411	-0.998501	0.347316	0.691631	-6.02293	5	-0.968312	0.358188	0.695242	0.445889	No Change
O35114	Lysosome membrane protein 2		-0.181155	0.0185346	-1.63413	0.140926	0.477223	-5.27457	13	-1.43668	0.184647	0.531088	0.733658	No Change
O35129	Prohibitin-2		-0.094626	0.0927746	-1.39699	0.2	0.555315	-5.58012	126	-1.74103	0.115663	0.431229	0.936805	No Change
O35130	Ribosomal RNA small subunit methyltransferase NEP1		0.068325	0.0617384	0.704992	0.500849	0.802718	-6.2745	48	0.762662	0.465183	0.775427	0.332376	No Change
O35134	DNA-directed RNA polymerase I subunit RPA1		0.0350487	0.0425094	0.424634	0.682309	0.890979	-6.4418	92	0.492027	0.634478	0.860479	0.197583	No Change
O35218	Cleavage and polyadenylation specificity factor subunit 2		0.0499446	0.0800046	0.750418	0.474522	0.784406	-6.24038	53	0.84704	0.418927	0.741417	0.377862	No Change
O35226	26S proteasome non-ATPase regulatory subunit 4		0.108094	0.0468311	1.78684	0.111829	0.433481	-5.06547	62	2.11916	0.063124	0.342998	1.19981	No Change
O35250	Exocyst complex component 7		-0.0230913	0.0720472	-0.118232	0.908802	0.970543	-6.53235	27	-0.123469	0.904449	0.969358	0.0436157	No Change
O35280	Serine/threonine-protein kinase Chk1		-0.0476354	0.0583476	-0.293607	0.776541	0.933932	-6.4928	30	-0.306621	0.766107	0.925364	0.115711	No Change
O35286	Pre-mRNA-splicing factor ATP-dependent RNA helicase DHX15		0.113742	0.0541383	1.24694	0.247735	0.601975	-5.75863	229	1.44664	0.181911	0.529241	0.740141	No Change
O35295	Transcriptional activator protein Pur-beta		-0.0623195	0.077154	-0.71896	0.492656	0.796855	-6.2642	44	-0.772602	0.459565	0.771845	0.337653	No Change
O35309	N-myc-interactor		0.183466	0.0402788	1.44395	0.1868	0.541139	-5.52173	21	1.42992	0.186524	0.532717	0.729265	No Change
O35316	Sodium- and chloride-dependent taurine transporter		-0.221242	0.0963775	-1.9744	0.083822	0.386856	-4.79855	26	-1.98668	0.0782141	0.370524	1.10672	No Change
O35326	Serine/arginine-rich splicing factor 5		0.0196223	0.0268214	0.163235	0.874387	0.965468	-6.52539	23	0.162586	0.874436	0.962933	0.0582719	No Change
O35343	Importin subunit alpha-3		-0.0106499	0.0262454	-0.130927	0.89907	0.969405	-6.53061	33	-0.133393	0.896817	0.967643	0.047296	No Change
O35344	Importin subunit alpha-4		-0.0442812	0.0883734	-0.542697	0.602146	0.850438	-6.38072	39	-0.571865	0.581413	0.836829	0.235515	No Change
O35350	Calpain-1 catalytic subunit		0.0550088	0.0419764	0.604087	0.562543	0.829992	-6.34349	70	0.677512	0.515118	0.804864	0.288093	No Change
O35375	Neuropilin-2		0.0751312	-0.0137895	0.639483	0.540408	0.820618	-6.32038	25	0.642893	0.536327	0.817367	0.270571	No Change
O35379	Multidrug resistance-associated protein 1		-0.0442569	0.0384435	-0.495503	0.633586	0.868441	-6.40682	45	-0.533668	0.606498	0.850233	0.217171	No Change
O35382	Exocyst complex component 4		-0.0825578	0.0385729	-0.950601	0.369675	0.710052	-6.0688	27	-0.933951	0.374707	0.70763	0.426308	No Change
O35386	Phytanoyl-CoA dioxygenase, peroxisomal		0.0111464	0.0770609	0.0394124	0.969529	0.992211	-6.53919	3	0.037754	0.970708	0.993274	0.0129114	No Change
O35405	5'-3' exonuclease PLD3		-0.102485	0.0484425	-0.599105	0.565701	0.831138	-6.34665	5	-0.524167	0.612825	0.85152	0.212664	No Change
O35435	Dihydroorotate dehydrogenase (quinone), mitochondrial		0.0398468	-0.00188655	0.600279	0.564956	0.831138	-6.34591	45	0.654426	0.529204	0.813119	0.276377	No Change
O35450	FK506-binding protein-like		-0.541745	0.091366	-4.22086	0.00292155	0.0951655	-1.47074	3	-3.08738	0.0129844	0.169384	1.88658	No Change
O35459	Delta(3,5)-Delta(2,4)-dienoyl-CoA isomerase, mitochondrial		0.0637143	0.046948	0.671282	0.520974	0.812945	-6.2986	23	0.645735	0.534566	0.816656	0.271999	No Change
O35465	Peptidyl-prolyl cis-trans isomerase FKBP8		0.189497	0.0665636	1.95756	0.0860315	0.390608	-4.82289	27	1.95071	0.0828717	0.377517	1.08159	No Change
O35473	Nuclear nucleic acid-binding protein C1D		-0.055999	0.100088	-0.352759	0.733396	0.916041	-6.47201	11	-0.33123	0.748053	0.917863	0.126068	No Change
O35492	Dual specificity protein kinase CLK3		0.153639	-0.020294	1.13712	0.288443	0.643073	-5.88065	13	1.05531	0.318786	0.660437	0.496501	No Change
O35516	Neurogenic locus notch homolog protein 2		-0.327672	-0.124093	-2.67012	0.0283918	0.255602	-3.75448	6	-2.10668	0.0644161	0.345417	1.19101	No Change
O35551	Rab GTPase-binding effector protein 1		-0.0160347	0.0301363	-0.191859	0.85264	0.958929	-6.51981	41	-0.204016	0.842879	0.955465	0.0742346	No Change
O35593	26S proteasome non-ATPase regulatory subunit 14		0.0992879	0.0649925	1.16907	0.276074	0.630794	-5.84596	78	1.33364	0.215087	0.561616	0.667386	No Change
O35598	Disintegrin and metalloproteinase domain-containing protein 10		-0.227325	0.0130186	-0.979904	0.355872	0.698141	-6.04095	12	-0.984341	0.350668	0.692644	0.455103	No Change
O35601	FYN-binding protein 1		-0.0148529	0.021333	-0.114261	0.91185	0.9716	-6.53286	40	-0.121156	0.90623	0.969852	0.0427617	No Change
O35604	NPC intracellular cholesterol transporter 1		0.138804	0.0733134	1.09686	0.304663	0.656075	-5.92338	24	1.10494	0.297848	0.643632	0.526006	No Change
O35609	Secretory carrier-associated membrane protein 3		0.100049	0.0529794	1.18966	0.268331	0.622927	-5.82324	34	1.22229	0.252642	0.605578	0.597494	No Change
O35621	Phosphomannomutase 1		-0.194643	0.0159336	-0.925663	0.381733	0.715706	-6.09198	3	-0.826848	0.429699	0.751883	0.366835	No Change
O35623	BET1 homolog		0.174199	0.0550393	1.33818	0.217673	0.570538	-5.6516	6	1.08312	0.30692	0.649633	0.512975	No Change
O35638	Cohesin subunit SA-2		-0.0447004	0.0367688	-0.622378	0.55104	0.827519	-6.3317	62	-0.712837	0.494013	0.793647	0.306262	No Change
O35639	Annexin A3		0.156874	0.0492965	1.21966	0.257376	0.612653	-5.78966	125	1.34673	0.210999	0.55693	0.67572	No Change
O35648	Centrin-3		0.0458004	0.0102392	0.311393	0.763473	0.928045	-6.48694	8	0.274533	0.789872	0.935458	0.102443	No Change
O35654	DNA polymerase delta subunit 2		-0.0302121	0.0479271	-0.268047	0.795454	0.940621	-6.50063	28	-0.272755	0.791196	0.936274	0.101716	No Change
O35657	Sialidase-1		0.100655	0.104872	0.560927	0.590229	0.845063	-6.37005	9	0.528085	0.610212	0.850809	0.214519	No Change
O35682	Myeloid-associated differentiation marker		0.204511	0.105868	1.43573	0.189054	0.543418	-5.53204	19	1.42303	0.188453	0.533548	0.724797	No Change
O35683	NADH dehydrogenase [ubiquinone] 1 alpha subcomplex subunit 1		-0.474454	-0.00648854	-1.94431	0.0878111	0.392905	-4.84201	2	-1.77304	0.109979	0.420418	0.958692	No Change
O35685	Nuclear migration protein nudC		-0.0114782	0.0774495	-0.136944	0.894463	0.968649	-6.52972	226	-0.161816	0.875026	0.962933	0.0579793	No Change
O35704	Serine palmitoyltransferase 1		-0.248273	-0.0343895	-2.47477	0.0384632	0.286331	-4.05229	14	-2.14263	0.0607611	0.337871	1.21637	No Change
O35841	Apoptosis inhibitor 5		0.0116135	0.0414375	0.189455	0.854461	0.959941	-6.52031	131	0.247368	0.810174	0.945969	0.0914217	No Change
O35857	Mitochondrial import inner membrane translocase subunit TIM44		0.0504612	0.0805832	0.648527	0.534837	0.817486	-6.31428	109	0.768417	0.461926	0.773358	0.335428	No Change
O35864	COP9 signalosome complex subunit 5		-0.124696	0.0295052	-1.84161	0.102842	0.417132	-4.98856	56	-2.0951	0.0656385	0.347191	1.18284	No Change
O35874	Neutral amino acid transporter A		-0.370443	-0.076743	-1.9707	0.084302	0.387193	-4.8039	12	-1.92774	0.0859831	0.382841	1.06559	No Change
O35900	U6 snRNA-associated Sm-like protein LSm2		-0.442644	0.0996549	-2.23088	0.0562654	0.329177	-4.42048	21	-2.29876	0.0470946	0.300173	1.32703	No Change
O35943	Frataxin, mitochondrial		-0.05176	0.0442866	-0.557431	0.592504	0.846884	-6.37212	23	-0.534081	0.606224	0.850233	0.217367	No Change
O35955	Proteasome subunit beta type-10		-0.0238233	0.0595899	-0.309453	0.764894	0.92857	-6.48759	31	-0.309269	0.764157	0.92515	0.116818	No Change
O35972	39S ribosomal protein L23, mitochondrial		0.0678608	0.0447756	0.847134	0.421572	0.742913	-6.16168	27	0.822038	0.432293	0.752803	0.364222	No Change
O35980	Endonuclease III-like protein 1		0.0463787	0.0267577	0.239296	0.816901	0.947234	-6.5086	3	0.208434	0.839531	0.954594	0.0759635	No Change
O35988	Syndecan-4		0.0315891	0.00881613	0.279106	0.787253	0.936442	-6.49733	6	0.212034	0.836804	0.953421	0.0773761	No Change
O54692	Centromere/kinetochore protein zw10 homolog		0.000586137	0.0563073	0.0093374	0.992779	0.997777	-6.54	43	0.0100841	0.992174	0.997655	0.00341208	No Change
O54734	Dolichyl-diphosphooligosaccharide--protein glycosyltransferase 48 kDa subunit		0.133594	0.111647	1.28583	0.234519	0.586573	-5.71361	81	1.43283	0.185714	0.531385	0.731155	No Change
O54774	AP-3 complex subunit delta-1		-0.0514091	0.040125	-0.653727	0.53165	0.816736	-6.31074	80	-0.757152	0.468317	0.777054	0.32946	No Change
O54782	Epididymis-specific alpha-mannosidase		-0.153487	0.0423503	-1.11572	0.296974	0.649783	-5.9035	26	-1.14229	0.282809	0.632794	0.548506	No Change
O54784	Death-associated protein kinase 3		0.0927343	-0.0294065	0.841773	0.424395	0.744332	-6.16625	7	0.649043	0.532521	0.815171	0.273663	No Change
O54786-2	Isoform ICAD-S of DNA fragmentation factor subunit alpha		-0.168005	0.047696	-1.40437	0.197873	0.553034	-5.57102	10	-1.19853	0.261316	0.61447	0.582834	No Change
O54824	Pro-interleukin-16		0.12824	-0.0138504	0.642405	0.538605	0.819231	-6.31842	22	0.66402	0.523323	0.809985	0.28123	No Change
O54825	Bystin		-0.0683547	0.0262672	-0.978641	0.356459	0.698141	-6.04217	88	-1.17488	0.27019	0.623026	0.568331	No Change
O54833	Casein kinase II subunit alpha'		0.12684	0.0359308	1.378	0.205565	0.561315	-5.60341	64	1.53364	0.159486	0.501044	0.797278	No Change
O54834	Rho GTPase-activating protein 6		-0.0100038	-0.0176419	-0.0458684	0.964541	0.990796	-6.53889	16	-0.0466999	0.963772	0.99005	0.0160256	No Change
O54864	Histone-lysine N-methyltransferase SUV39H1		0.140823	0.0736172	1.15858	0.280086	0.633571	-5.85742	7	0.933536	0.37491	0.70763	0.426073	No Change
O54879	High mobility group protein B3		-0.13833	0.0890211	-1.61254	0.145562	0.484383	-5.30341	30	-1.61877	0.13995	0.471247	0.854027	No Change
O54916	RalBP1-associated Eps domain-containing protein 1		0.140345	0.0746674	1.89197	0.095188	0.406009	-4.91706	23	1.72448	0.11871	0.43667	0.925514	No Change
O54926	Apoptosis regulatory protein Siva		0.387416	0.255552	1.08468	0.309707	0.659356	-5.93608	2	1.06638	0.314023	0.65614	0.503039	No Change
O54941	SWI/SNF-related matrix-associated actin-dependent regulator of chromatin subfamily E member 1		-0.143366	0.0105841	-1.22431	0.255709	0.61073	-5.7844	59	-1.3322	0.21554	0.561616	0.666471	No Change
O54946	DnaJ homolog subfamily B member 6		0.00948019	0.0322036	0.103319	0.920256	0.97425	-6.53417	27	0.102275	0.920781	0.973759	0.0358436	No Change
O54950	5'-AMP-activated protein kinase subunit gamma-1		-0.125492	0.0381532	-1.36755	0.208684	0.563746	-5.61614	26	-1.34306	0.212137	0.55831	0.673383	No Change
O54956	DNA polymerase epsilon subunit 2		0.224089	0.0826164	1.96965	0.0844394	0.387193	-4.80542	11	1.6842	0.126429	0.45098	0.898154	No Change
O54962	Barrier-to-autointegration factor		-0.143805	0.0389359	-1.27424	0.238392	0.590419	-5.72712	45	-1.36485	0.205446	0.552587	0.687303	No Change
O54988-2	Isoform 2 of STE20-like serine/threonine-protein kinase		-0.111771	0.0275714	-1.59303	0.14987	0.492852	-5.32931	193	-1.98597	0.0783034	0.370524	1.10622	No Change
O55013	Trafficking protein particle complex subunit 3		-0.0572838	0.0580004	-0.477841	0.645564	0.87134	-6.41602	22	-0.472763	0.647637	0.867246	0.188669	No Change
O55022	Membrane-associated progesterone receptor component 1		-0.0126357	0.00408683	-0.103607	0.920035	0.97425	-6.53413	9	-0.0872984	0.932346	0.977627	0.030423	No Change
O55028	[3-methyl-2-oxobutanoate dehydrogenase [lipoamide]] kinase, mitochondrial		0.0131803	0.00351086	0.0813043	0.9372	0.980742	-6.5364	8	0.0737297	0.942838	0.982252	0.0255629	No Change
O55029	Coatomer subunit beta'		0.0770175	0.0511501	1.13436	0.289531	0.644107	-5.88361	148	1.4234	0.188347	0.533548	0.72504	No Change
O55033	Cytoplasmic protein NCK2		-0.101021	0.0571395	-0.718468	0.492943	0.796977	-6.26457	6	-0.599726	0.563481	0.828581	0.249121	No Change
O55047	Serine/threonine-protein kinase tousled-like 2		-0.0492341	0.0894402	-0.57208	0.583003	0.841841	-6.36336	24	-0.545695	0.598538	0.847097	0.222908	No Change
O55057	Retinal rod rhodopsin-sensitive cGMP 3',5'-cyclic phosphodiesterase subunit delta		0.0366959	0.0523565	0.157279	0.878928	0.965765	-6.52643	11	0.157138	0.878605	0.964129	0.0562064	No Change
O55091	Protein IMPACT		-0.0994164	-0.0240946	-0.511339	0.622943	0.863602	-6.39831	15	-0.512603	0.620572	0.854264	0.207208	No Change
O55098	Serine/threonine-protein kinase 10		-0.0201793	0.0104339	-0.215945	0.834442	0.951781	-6.51442	75	-0.242531	0.813805	0.947194	0.0894795	No Change
O55100	Synaptogyrin-1		0.396864	0.0758654	2.18883	0.060077	0.338732	-4.48325	7	2.01419	0.0748208	0.364906	1.12598	No Change
O55106	Striatin		0.0751247	0.022453	0.92519	0.381964	0.715923	-6.09241	59	1.03563	0.327398	0.667193	0.484924	No Change
O55125	Protein NipSnap homolog 1		-0.102876	-0.0743173	-0.317037	0.759343	0.926536	-6.48501	3	-0.310702	0.763103	0.924597	0.117417	No Change
O55135	Eukaryotic translation initiation factor 6		0.118857	0.0743011	1.1126	0.298235	0.650503	-5.9068	45	1.19299	0.263375	0.616307	0.579425	No Change
O55137	Acyl-coenzyme A thioesterase 1		-0.138759	0.0199165	-1.37058	0.207775	0.563746	-5.61245	23	-1.33291	0.215316	0.561616	0.666923	No Change
O55143	Sarcoplasmic/endoplasmic reticulum calcium ATPase 2		0.132975	0.072671	2.16278	0.062565	0.341544	-4.52201	237	2.86548	0.0186134	0.197329	1.73017	No Change
O55187	E3 SUMO-protein ligase CBX4		-0.374719	-0.078132	-1.58389	0.151929	0.49672	-5.3414	6	-1.52336	0.162002	0.504723	0.79048	No Change
O55201	Transcription elongation factor SPT5		-0.0607008	0.0337759	-0.782339	0.456575	0.77164	-6.2153	134	-0.936021	0.373697	0.706849	0.427481	No Change
O55222	Integrin-linked protein kinase		0.109153	0.0619922	1.5886	0.150866	0.494288	-5.33518	66	1.85065	0.0972502	0.401744	1.01211	No Change
O55229	Choline/ethanolamine kinase		-0.233499	0.098981	-2.09603	0.0694124	0.35445	-4.62079	11	-1.77889	0.108967	0.418864	0.962706	No Change
O55234	Proteasome subunit beta type-5		-0.252162	0.0336986	-2.09038	0.0700255	0.355527	-4.62912	76	-2.29452	0.0474225	0.300796	1.32402	No Change
O55242	Sigma non-opioid intracellular receptor 1		0.239713	-0.00365964	2.50688	0.0365869	0.280847	-4.00345	10	1.95322	0.0825388	0.377074	1.08334	No Change
O70126	Aurora kinase B		-0.0229112	0.0312984	-0.168347	0.870494	0.96429	-6.52445	50	-0.180746	0.860571	0.96035	0.0652131	No Change
O70145	Neutrophil cytosol factor 2		-0.0529963	0.0491321	-0.65786	0.529124	0.816736	-6.30791	101	-0.770112	0.460969	0.77309	0.336329	No Change
O70152	Dolichol-phosphate mannosyltransferase subunit 1		0.0385277	0.0439901	0.462486	0.656068	0.878754	-6.42375	38	0.485173	0.639145	0.863507	0.194401	No Change
O70157	DNA topoisomerase 3-alpha		-0.252829	0.00919644	-2.79626	0.0233639	0.235504	-3.56183	4	-1.73367	0.117009	0.433205	0.931781	No Change
O70172	Phosphatidylinositol 5-phosphate 4-kinase type-2 alpha		0.0439328	0.0622653	0.428289	0.679754	0.889241	-6.44013	26	0.426794	0.679557	0.887857	0.167774	No Change
O70194	Eukaryotic translation initiation factor 3 subunit D		0.0549952	0.027154	0.778181	0.458887	0.771745	-6.21862	105	0.944673	0.369494	0.703414	0.432392	No Change
O70200	Allograft inflammatory factor 1		0.0601656	0.0173598	0.346932	0.737604	0.918333	-6.47422	8	0.320112	0.75619	0.921634	0.121369	No Change
O70201	Baculoviral IAP repeat-containing protein 5		0.170534	-0.0179986	0.979095	0.356248	0.698141	-6.04173	8	0.904359	0.389371	0.718231	0.409637	No Change
O70230	Zinc finger protein 143		0.164502	0.00115973	1.60488	0.14724	0.488093	-5.3136	6	1.15884	0.276343	0.626401	0.558551	No Change
O70251	Elongation factor 1-beta		0.042698	0.128802	0.393461	0.704271	0.901795	-6.45556	113	0.44096	0.669644	0.881418	0.174156	No Change
O70252	Heme oxygenase 2		-0.0342925	0.072506	-0.404314	0.69659	0.899665	-6.45089	66	-0.455268	0.659701	0.874655	0.180653	No Change
O70274	Protein tyrosine phosphatase type IVA 2		0.034401	-0.0848522	0.15516	0.880544	0.966256	-6.5268	8	0.150477	0.883706	0.965746	0.053692	No Change
O70305	Ataxin-2		0.110083	0.0546857	0.746548	0.476729	0.785324	-6.24336	24	0.762078	0.465515	0.775524	0.332066	No Change
O70310	Glycylpeptide N-tetradecanoyltransferase 1		-0.00121978	0.0371317	-0.0153605	0.988121	0.996596	-6.53991	68	-0.0175035	0.986417	0.996632	0.00593951	No Change
O70325	Phospholipid hydroperoxide glutathione peroxidase		0.00182494	0.0755036	0.00853083	0.993403	0.997917	-6.54	15	0.00863338	0.9933	0.997695	0.00291957	No Change
O70333	Cysteine-rich PDZ-binding protein		-0.0461706	0.102149	-0.359818	0.72831	0.913494	-6.46928	3	-0.263156	0.798356	0.940252	0.0978034	No Change
O70378	ER membrane protein complex subunit 8		0.183121	0.0906396	1.17918	0.272251	0.625881	-5.83484	23	1.20364	0.25943	0.612363	0.585979	No Change
O70400	PDZ and LIM domain protein 1		-0.074213	0.00261337	-0.745938	0.477078	0.785324	-6.24382	10	-0.591685	0.568624	0.832359	0.245175	No Change
O70422	General transcription factor IIH subunit 4		0.236135	-0.0183424	1.87316	0.0979812	0.410888	-4.94385	18	1.80805	0.104057	0.41362	0.982731	No Change
O70435	Proteasome subunit alpha type-3		-0.0382391	0.0603274	-0.455319	0.661	0.881475	-6.42728	110	-0.530533	0.608582	0.85067	0.215681	No Change
O70469	Docking protein 2		-0.222572	0.048073	-1.81254	0.107524	0.426034	-5.0295	12	-1.61697	0.14034	0.472104	0.852817	No Change
O70472	Transmembrane protein 131		0.246907	0.0998731	1.53417	0.163584	0.512507	-5.4065	8	1.38851	0.198384	0.544477	0.702494	No Change
O70475	UDP-glucose 6-dehydrogenase		0.178376	0.0638612	2.01351	0.0788982	0.377796	-4.74175	30	2.02796	0.0731749	0.362884	1.13564	No Change
O70481	E3 ubiquitin-protein ligase UBR1		0.0497226	0.0656714	0.613509	0.556601	0.829473	-6.33746	19	0.540147	0.602203	0.84897	0.220257	No Change
O70494	Transcription factor Sp3		0.145686	-0.0244363	1.48337	0.176318	0.528019	-5.47186	6	1.04632	0.322701	0.664103	0.4912	No Change
O70503	Very-long-chain 3-oxoacyl-CoA reductase		0.061496	0.0658072	0.657397	0.529407	0.816736	-6.30823	71	0.735738	0.480624	0.785472	0.318194	No Change
O70546	Lysine-specific demethylase 6A		-0.0510411	0.0471761	-0.397107	0.701687	0.901732	-6.45401	16	-0.376999	0.71491	0.905486	0.145749	No Change
O70551	SRSF protein kinase 1		0.0638134	0.0736746	0.87348	0.40789	0.733858	-6.13886	46	0.951767	0.366074	0.701256	0.436431	No Change
O70589	Peripheral plasma membrane protein CASK		-0.393664	0.096185	-3.23914	0.0119152	0.171496	-2.88972	7	-2.60984	0.0282783	0.24091	1.54855	No Change
O70591	Prefoldin subunit 2		-0.0262218	0.0647674	-0.331956	0.748464	0.921289	-6.47974	49	-0.363784	0.724418	0.909011	0.140011	No Change
O88271	Craniofacial development protein 1		0.0769942	0.0324433	0.951521	0.369236	0.709911	-6.06794	31	0.956109	0.363992	0.698979	0.438908	No Change
O88325	Alpha-N-acetylglucosaminidase		0.0666413	0.0341763	0.313364	0.76203	0.927656	-6.48627	47	0.333762	0.746204	0.917011	0.127142	No Change
O88342	WD repeat-containing protein 1		0.158711	0.0771638	2.13939	0.0648857	0.344702	-4.55672	136	2.59428	0.0290092	0.244775	1.53746	No Change
O88351	Inhibitor of nuclear factor kappa-B kinase subunit beta		0.00992511	0.0481911	0.136924	0.894478	0.968649	-6.52972	40	0.144867	0.888008	0.966224	0.0515831	No Change
O88396	GrpE protein homolog 2, mitochondrial		0.306357	0.0528661	2.31408	0.0494167	0.313004	-4.29555	11	2.07629	0.0676711	0.351356	1.1696	No Change
O88425	Nucleoside diphosphate kinase 6		0.191366	0.12476	1.56499	0.15627	0.503496	-5.36628	6	1.23277	0.248893	0.602896	0.603987	No Change
O88512	AP-1 complex subunit gamma-like 2		0.0318221	0.0941806	0.307956	0.765992	0.928833	-6.4881	29	0.312723	0.761616	0.9237	0.118264	No Change
O88520	Leucine-rich repeat protein SHOC-2		0.0431893	-0.0117852	0.291396	0.778171	0.934072	-6.4935	14	0.278829	0.786677	0.934619	0.104203	No Change
O88531	Palmitoyl-protein thioesterase 1		-0.101878	0.0359799	-0.737054	0.482172	0.789252	-6.25061	23	-0.745042	0.475252	0.781463	0.323076	No Change
O88532	Zinc finger RNA-binding protein		-0.143942	0.035173	-1.68301	0.130926	0.460644	-5.20857	66	-1.89314	0.0908789	0.390048	1.04154	No Change
O88543	COP9 signalosome complex subunit 3		-0.107997	0.0379637	-1.39608	0.200265	0.555667	-5.58125	56	-1.5613	0.152888	0.491498	0.815627	No Change
O88544	COP9 signalosome complex subunit 4		0.177485	0.0475406	2.16056	0.0627813	0.341794	-4.5253	98	2.51478	0.0330503	0.256476	1.48082	No Change
O88545	COP9 signalosome complex subunit 6		-0.0558054	0.0534866	-0.535612	0.606811	0.853318	-6.38478	21	-0.514428	0.619346	0.853887	0.208066	No Change
O88554	Poly [ADP-ribose] polymerase 2		0.0303645	0.028759	0.248683	0.80988	0.945962	-6.5061	21	0.244956	0.811985	0.946754	0.0904522	No Change
O88569	Heterogeneous nuclear ribonucleoproteins A2/B1		0.292352	0.0662969	2.95848	0.0182167	0.208897	-3.31447	21	2.81315	0.0202727	0.2057	1.69309	No Change
O88569-3	Isoform 3 of Heterogeneous nuclear ribonucleoproteins A2/B1		0.0559542	0.0509239	0.491628	0.636205	0.869583	-6.40886	345	0.549615	0.595956	0.846579	0.224786	No Change
O88574	Histone deacetylase complex subunit SAP30		-0.0511955	0.0716754	-0.247507	0.810758	0.945962	-6.50642	5	-0.228427	0.82442	0.950004	0.0838516	No Change
O88587	Catechol O-methyltransferase		-0.00819899	0.0206601	-0.0664445	0.948657	0.984973	-6.53761	51	-0.0715962	0.944489	0.982704	0.0248031	No Change
O88630	Golgi SNAP receptor complex member 1		-0.204891	0.0267623	-2.3038	0.0502162	0.31579	-4.31104	17	-2.01753	0.0744184	0.364775	1.12832	No Change
O88643	Serine/threonine-protein kinase PAK 1		0.21895	0.058716	2.57277	0.0330224	0.265423	-3.90307	22	2.39554	0.0401905	0.280744	1.39588	No Change
O88653	Ragulator complex protein LAMTOR3		-0.0720795	0.0590543	-0.60663	0.560936	0.829992	-6.34187	13	-0.544516	0.599316	0.847422	0.222344	No Change
O88665	Bromodomain-containing protein 7		-0.103127	0.0205314	-1.0139	0.340351	0.685955	-6.00782	18	-0.936205	0.373607	0.706849	0.427585	No Change
O88696	ATP-dependent Clp protease proteolytic subunit, mitochondrial		0.169323	0.0356755	1.92042	0.0911075	0.397928	-4.87636	44	2.06284	0.0691614	0.353606	1.16014	No Change
O88708	Origin recognition complex subunit 4		-0.062695	0.0242478	-0.462791	0.655859	0.878754	-6.4236	19	-0.455629	0.65945	0.87451	0.180818	No Change
O88738	Baculoviral IAP repeat-containing protein 6		0.140155	0.0556766	2.09322	0.069717	0.354903	-4.62494	215	2.66095	0.0260054	0.233257	1.58494	No Change
O88746	Target of Myb protein 1		-0.144525	0.0382755	-1.74486	0.119214	0.44303	-5.12378	25	-1.66943	0.129373	0.456235	0.888155	No Change
O88783	Coagulation factor V		0.0600536	0.0517764	0.35115	0.734557	0.916567	-6.47262	12	0.338234	0.742943	0.916499	0.129044	No Change
O88811	Signal transducing adapter molecule 2		-0.11091	0.0253282	-1.33742	0.21791	0.570735	-5.65252	28	-1.31654	0.220531	0.568245	0.656531	No Change
O88839	Disintegrin and metalloproteinase domain-containing protein 15		0.187613	0.0569993	1.46017	0.182422	0.535295	-5.5013	9	1.2535	0.241607	0.592753	0.616891	No Change
O88844	Isocitrate dehydrogenase [NADP] cytoplasmic		0.0710526	0.0859674	0.637352	0.541726	0.821348	-6.3218	177	0.716385	0.491923	0.792635	0.308103	No Change
O88845	A-kinase anchor protein 10, mitochondrial		0.107099	0.00766644	0.780952	0.457346	0.77172	-6.21641	22	0.784885	0.452686	0.766544	0.344203	No Change
O88851	Putative hydrolase RBBP9		-0.111836	0.0562365	-1.18004	0.271926	0.625631	-5.83389	6	-0.815702	0.435726	0.755003	0.360786	No Change
O88852	Testis-specific Y-encoded-like protein 1		0.793111	-0.00180812	2.58431	0.0324356	0.264713	-3.88547	4	2.5385	0.0317888	0.255308	1.49773	No Change
O88856	Protein-tyrosine sulfotransferase 2		0.421389	-0.00544812	1.83379	0.104084	0.418023	-4.99961	3	1.67833	0.127591	0.453112	0.89418	No Change
O88876	Short-chain dehydrogenase/reductase 3		-0.182564	-0.0909047	-1.92321	0.0907158	0.397928	-4.87235	14	-1.63345	0.136806	0.466499	0.863893	No Change
O88879	Apoptotic protease-activating factor 1		-0.271561	0.0845441	-2.82138	0.0224775	0.232242	-3.52347	23	-2.72072	0.0235802	0.222466	1.62745	No Change
O88895	Histone deacetylase 3		-0.122417	0.100976	-1.05854	0.320763	0.669998	-5.963	17	-0.994105	0.346146	0.687936	0.460741	No Change
O88907	E3 SUMO-protein ligase PIAS1		0.185944	0.0543046	1.0268	0.334598	0.682602	-5.99502	5	0.91428	0.38441	0.715571	0.415206	No Change
O88939	Zinc finger and BTB domain-containing protein 7A		-0.0630048	0.0890078	-0.285383	0.78261	0.935755	-6.49539	8	-0.276576	0.788352	0.934927	0.10328	No Change
O88952	Protein lin-7 homolog C		-0.150722	0.0396334	-1.12451	0.293446	0.64573	-5.89415	25	-1.14422	0.282051	0.631553	0.549673	No Change
O88958	Glucosamine-6-phosphate isomerase 1		0.0891969	0.0692313	0.789682	0.452513	0.769819	-6.2094	48	0.849939	0.417395	0.740456	0.379453	No Change
O88967	ATP-dependent zinc metalloprotease YME1L1		0.0391289	0.112184	0.439075	0.672241	0.88703	-6.43509	66	0.491513	0.634828	0.860479	0.197344	No Change
O88983	Syntaxin-8		0.0940511	0.0348294	0.604504	0.562279	0.829992	-6.34323	18	0.601638	0.562262	0.828581	0.250062	No Change
O88986	2-amino-3-ketobutyrate coenzyme A ligase, mitochondrial		-0.0213852	0.0594445	-0.243653	0.81364	0.945962	-6.50745	38	-0.255898	0.803782	0.943769	0.0948617	No Change
O89016	Lysosomal cobalamin transporter ABCD4		0.114613	0.117812	0.340481	0.742274	0.919407	-6.47663	2	0.331783	0.747649	0.91756	0.126302	No Change
O89017	Legumain		0.0138161	0.0144413	0.140284	0.891908	0.968649	-6.52921	45	0.150693	0.883541	0.965746	0.0537732	No Change
O89023	Tripeptidyl-peptidase 1		-0.187562	0.0212746	-1.28874	0.233553	0.585767	-5.7102	19	-1.28079	0.232285	0.581794	0.633979	No Change
O89050	Muskelin		0.360765	0.0324275	2.91641	0.0194266	0.215855	-3.37852	18	2.80569	0.0205208	0.206184	1.6878	No Change
O89051	Integral membrane protein 2B		-0.559342	0.0662458	-2.87116	0.0208221	0.222776	-3.44752	8	-2.71903	0.0236454	0.222741	1.62625	No Change
O89053	Coronin-1A		0.0600415	0.0580992	0.399146	0.700243	0.901329	-6.45313	122	0.435838	0.673221	0.884433	0.171843	No Change
O89079	Coatomer subunit epsilon		-0.0412	0.0723905	-0.486789	0.639482	0.869836	-6.4114	24	-0.462828	0.654474	0.871084	0.184107	No Change
O89086	RNA-binding protein 3		-0.435732	0.00442741	-1.54258	0.161558	0.510666	-5.39557	42	-1.63813	0.135818	0.464408	0.867043	No Change
O89090	Transcription factor Sp1		0.025176	0.0691922	0.116865	0.909852	0.970875	-6.53252	13	0.117147	0.909316	0.970805	0.041285	No Change
O89110	Caspase-8		-0.00909109	0.075031	-0.103334	0.920245	0.97425	-6.53416	55	-0.11394	0.911787	0.971455	0.0401067	No Change
O89112	Glutathione S-transferase LANCL1		-0.0308187	0.0704711	-0.260213	0.801281	0.94262	-6.50289	13	-0.233354	0.820707	0.949206	0.0858116	No Change
O89116	Vesicle transport through interaction with t-SNAREs homolog 1A		-0.171988	0.0578103	-1.17628	0.273342	0.627256	-5.83803	14	-1.12266	0.290638	0.639075	0.536647	No Change
P00158	Cytochrome b		-0.459569	-0.0279963	-2.75138	0.0250383	0.243688	-3.63036	5	-2.38861	0.04065	0.282386	1.39094	No Change
P00375	Dihydrofolate reductase		-0.0616372	0.067969	-0.539427	0.604297	0.851547	-6.3826	59	-0.587716	0.571173	0.834314	0.243233	No Change
P00405	Cytochrome c oxidase subunit 2		0.229339	0.0386677	1.25589	0.244641	0.598865	-5.74835	61	1.34738	0.210796	0.55693	0.676138	No Change
P01027	Complement C3		0.0338296	-0.0365525	0.320887	0.75653	0.926521	-6.48367	18	0.298821	0.771861	0.928775	0.112461	No Change
P01029	Complement C4-B		0.952557	0.036746	1.95226	0.0867394	0.39118	-4.83055	3	1.99714	0.0769066	0.368687	1.11404	No Change
P01887	Beta-2-microglobulin		0.110381	0.0806598	1.29782	0.230564	0.582584	-5.69954	17	1.11997	0.291722	0.640464	0.53503	No Change
P01897	H-2 class I histocompatibility antigen, L-D alpha chain		-0.359391	0.0743962	-2.48136	0.0380705	0.28487	-4.04228	26	-2.54915	0.0312384	0.253387	1.50531	No Change
P01900	H-2 class I histocompatibility antigen, D-D alpha chain		-0.151932	0.00828596	-0.912851	0.388039	0.719982	-6.10369	38	-0.966039	0.359264	0.695242	0.444586	No Change
P01901	H-2 class I histocompatibility antigen, K-B alpha chain		0.0128449	0.066664	0.175349	0.865168	0.962698	-6.52313	36	0.180943	0.860421	0.96035	0.0652888	No Change
P02088	Hemoglobin subunit beta-1		0.344162	0.122672	1.30651	0.227735	0.580285	-5.6893	7	1.28948	0.229383	0.579839	0.639438	No Change
P02340	Cellular tumor antigen p53		-0.214363	0.1051	-1.6409	0.1395	0.474903	-5.26548	10	-1.44214	0.183142	0.530896	0.737213	No Change
P03930	ATP synthase protein 8		-0.0719907	0.170003	-0.351227	0.734501	0.916567	-6.47259	9	-0.339218	0.742226	0.916499	0.129464	No Change
P03958	Adenosine deaminase		-0.0619038	0.0215251	-0.567163	0.586182	0.84291	-6.36632	45	-0.607877	0.558294	0.826678	0.253137	No Change
P03975	IgE-binding protein		-0.129366	0.0996983	-1.50265	0.171385	0.523803	-5.4472	29	-1.49823	0.168302	0.512324	0.77391	No Change
P03991	H-2 class I histocompatibility antigen, K-W28 alpha chain		-0.412238	-0.0577358	-1.81167	0.107667	0.426215	-5.03072	5	-1.7086	0.1217	0.442279	0.914709	No Change
P04202	Transforming growth factor beta-1 proprotein		-0.0692949	0.111148	-0.375805	0.716845	0.906043	-6.46291	8	-0.351748	0.733122	0.911171	0.134824	No Change
P04223	H-2 class I histocompatibility antigen, K-K alpha chain		0.118502	0.0661369	0.562758	0.58904	0.844859	-6.36896	16	0.571301	0.581779	0.836967	0.235242	No Change
P04235	T-cell surface glycoprotein CD3 delta chain		-0.407339	0.0955393	-1.62444	0.142989	0.479651	-5.28753	2	-1.49173	0.169965	0.514382	0.769642	No Change
P04441-2	Isoform Short of H-2 class II histocompatibility antigen gamma chain		-0.290509	-0.0347715	-1.32893	0.220571	0.574039	-5.66267	35	-1.40479	0.193644	0.541801	0.712996	No Change
P04627	Serine/threonine-protein kinase A-Raf		-0.243058	0.090685	-1.2902	0.233071	0.585535	-5.7085	14	-1.2811	0.232181	0.581794	0.634174	No Change
P05063	Fructose-bisphosphate aldolase C		0.185111	0.127457	1.1607	0.279269	0.633344	-5.8551	140	1.26461	0.237775	0.58887	0.623835	No Change
P05132	cAMP-dependent protein kinase catalytic subunit alpha		-0.176195	0.112223	-2.18837	0.06012	0.338732	-4.48394	50	-2.4019	0.0397738	0.278461	1.4004	No Change
P05201	Aspartate aminotransferase, cytoplasmic		0.177927	0.0542136	2.43193	0.041119	0.294885	-4.11736	117	2.94108	0.0164579	0.186895	1.78363	No Change
P05202	Aspartate aminotransferase, mitochondrial		-0.0581597	0.068841	-0.714156	0.495464	0.798341	-6.26776	187	-0.849512	0.41762	0.740456	0.379218	No Change
P05627	Transcription factor AP-1		-0.252912	0.0397032	-1.14508	0.285322	0.640199	-5.87207	13	-1.15087	0.279444	0.62805	0.553705	No Change
P06745	Glucose-6-phosphate isomerase		0.121801	0.078773	0.99153	0.350505	0.694288	-6.02972	265	1.10257	0.298821	0.644039	0.524589	No Change
P06795	ATP-dependent translocase ABCB1		-0.138419	0.0538323	-2.11224	0.0676852	0.351704	-4.59688	93	-2.60083	0.0286991	0.243048	1.54213	No Change
P06800	Receptor-type tyrosine-protein phosphatase C		-0.0988256	0.0411398	-1.46256	0.181785	0.534221	-5.49829	178	-1.84873	0.0975483	0.402216	1.01078	No Change
P07310	Creatine kinase M-type		-0.0103215	0.105507	-0.0304033	0.976491	0.994001	-6.53954	9	-0.0311135	0.975858	0.993655	0.0106133	No Change
P07356	Annexin A2		0.0269715	0.111786	0.119328	0.907962	0.970543	-6.5322	151	0.128318	0.900719	0.969149	0.0454109	No Change
P07607	Thymidylate synthase		0.0021874	-0.000832569	0.0125579	0.990288	0.997424	-6.53996	37	0.0132774	0.989696	0.997285	0.00449813	No Change
P07724	Albumin		-0.443364	0.00577481	-2.78088	0.0239244	0.238363	-3.58531	15	-2.71722	0.0237155	0.223063	1.62497	No Change
P07742	Ribonucleoside-diphosphate reductase large subunit		0.0114	0.0981942	0.0728899	0.943686	0.983034	-6.53712	130	0.0794585	0.938407	0.980881	0.0276089	No Change
P07901	Heat shock protein HSP 90-alpha		0.0995812	0.0677258	1.11456	0.297444	0.649799	-5.90473	828	1.22786	0.250644	0.604563	0.600942	No Change
P07903	DNA excision repair protein ERCC-1		-0.0853242	0.0663503	-0.62333	0.550445	0.827472	-6.33107	6	-0.514927	0.619011	0.853887	0.208301	No Change
P08103	Tyrosine-protein kinase HCK		-0.15279	0.0131618	-1.03334	0.33171	0.681365	-5.98848	26	-1.06293	0.315501	0.657297	0.500999	No Change
P08113	Endoplasmin		0.120272	0.0780963	1.48349	0.176287	0.528019	-5.47171	396	1.74512	0.114923	0.430102	0.939593	No Change
P08207	Protein S100-A10		0.139746	0.108488	0.783346	0.456017	0.770906	-6.21449	17	0.786853	0.451589	0.766324	0.345256	No Change
P08228	Superoxide dismutase [Cu-Zn]		-0.0163795	0.167649	-0.028247	0.978158	0.99463	-6.5396	62	-0.0300139	0.976711	0.993894	0.0102339	No Change
P08556	GTPase NRas		0.163399	0.0874603	0.872406	0.408441	0.733984	-6.1398	25	0.905766	0.388665	0.718231	0.410425	No Change
P08752	Guanine nucleotide-binding protein G(i) subunit alpha-2		-0.0475649	0.109489	-0.272324	0.792279	0.939175	-6.49937	54	-0.291642	0.77717	0.930579	0.109484	No Change
P09055	Integrin beta-1		0.134671	0.0675232	2.08	0.0711637	0.357203	-4.64439	65	2.44876	0.0368318	0.269129	1.43378	No Change
P09103	Protein disulfide-isomerase		0.116963	0.100538	0.989822	0.35129	0.694487	-6.03138	256	1.10524	0.297724	0.643632	0.526187	No Change
P09405	Nucleolin		0.033423	0.0703262	0.317408	0.759071	0.926536	-6.48488	692	0.349751	0.734571	0.911866	0.133966	No Change
P09411	Phosphoglycerate kinase 1		0.158339	0.105197	1.25163	0.246109	0.599797	-5.75325	341	1.38508	0.199393	0.545554	0.70029	No Change
P09450	Transcription factor jun-B		0.105568	0.147929	0.348085	0.736771	0.918034	-6.47379	16	0.361433	0.726115	0.909351	0.138994	No Change
P09581	Macrophage colony-stimulating factor 1 receptor		0.460471	0.100927	2.37303	0.0450751	0.307721	-4.20658	46	2.52791	0.0323461	0.256024	1.49018	No Change
P09671	Superoxide dismutase [Mn], mitochondrial		0.137287	0.129024	1.3233	0.222354	0.575784	-5.66939	42	1.40991	0.192174	0.540095	0.716306	No Change
P09926	Surfeit locus protein 2		0.0780875	-0.0476869	0.454057	0.661869	0.882255	-6.4279	14	0.445334	0.666597	0.87976	0.176136	No Change
P0C7N9	Proteasome assembly chaperone 4		-0.0687539	0.0340738	-0.48458	0.640981	0.870165	-6.41254	7	-0.414521	0.688198	0.891541	0.162287	No Change
P0C8B4	EKC/KEOPS complex subunit GON7		-0.750301	0.226523	-1.21997	0.257263	0.612653	-5.78931	2	-1.26017	0.239301	0.59051	0.621055	No Change
P0DJF2	Protein PET117 homolog, mitochondrial		-0.0956796	-0.0120249	-0.176162	0.86455	0.962698	-6.52298	4	-0.182168	0.859488	0.96035	0.0657602	No Change
P0DMN7	S-adenosylmethionine decarboxylase proenzyme 1		0.320567	0.0525827	1.98977	0.0818518	0.384641	-4.77626	7	1.77326	0.10994	0.420418	0.958844	No Change
P0DN34	NADH dehydrogenase [ubiquinone] 1 beta subcomplex subunit 1		-7.75805e-05	0.0284293	-0.000638531	0.999506	0.999863	-6.54004	6	-0.000501531	0.999611	0.999808	0.00016907	No Change
P0DOV2	Interferon-activable protein 204		-0.00773553	0.153303	-0.0422267	0.967354	0.991554	-6.53906	30	-0.044251	0.965671	0.990375	0.015171	No Change
P0DP27	Calmodulin-2		0.16935	0.0811441	0.436472	0.67405	0.887293	-6.43632	43	0.463478	0.654026	0.87105	0.184405	No Change
P0DPE0	EEF1A lysine methyltransferase 4		0.137676	-0.018424	0.929036	0.380085	0.714846	-6.08887	15	0.897062	0.393049	0.72162	0.405553	No Change
P10126	Elongation factor 1-alpha 1		0.057667	0.0528812	0.380638	0.713393	0.905162	-6.46093	503	0.413908	0.688631	0.891806	0.162013	No Change
P10404	MLV-related proviral Env polyprotein		0.383551	0.0420303	3.1223	0.0142039	0.18546	-3.06588	22	3.09882	0.0127468	0.169384	1.8946	No Change
P10417	Apoptosis regulator Bcl-2		0.502585	0.091298	1.64397	0.138857	0.473593	-5.26135	4	1.61394	0.140999	0.472208	0.850785	No Change
P10605	Cathepsin B		-0.176276	0.0607167	-1.84184	0.102807	0.417132	-4.98824	44	-1.97482	0.0797214	0.372387	1.09842	No Change
P10649	Glutathione S-transferase Mu 1		-0.0886178	0.0934388	-0.778878	0.458499	0.77172	-6.21806	107	-0.867406	0.408251	0.733317	0.389072	No Change
P10711	Transcription elongation factor A protein 1		-0.0832463	0.0619629	-1.25489	0.244983	0.598899	-5.7495	86	-1.52604	0.161342	0.504317	0.792251	No Change
P10820	Perforin-1		0.428585	0.181762	0.967934	0.361463	0.70443	-6.05241	2	0.976126	0.354508	0.694527	0.450374	No Change
P10833	Ras-related protein R-Ras		0.547178	0.0283314	1.41885	0.193756	0.546659	-5.55308	13	1.47829	0.173453	0.519914	0.760818	No Change
P10852	4F2 cell-surface antigen heavy chain		-0.154479	0.082748	-1.89436	0.0948383	0.406009	-4.91365	100	-2.21068	0.0543849	0.319343	1.26452	No Change
P10922	Histone H1.0		0.325382	0.045968	2.31301	0.0494996	0.313004	-4.29717	35	2.43112	0.0379127	0.272179	1.42122	No Change
P11152	Lipoprotein lipase		-0.209825	0.0150407	-1.15579	0.281163	0.633571	-5.86046	37	-1.22239	0.252607	0.605578	0.597555	No Change
P11404	Fatty acid-binding protein, heart		-0.242707	-0.0048524	-1.78071	0.112881	0.435821	-5.07403	21	-1.77855	0.109025	0.418864	0.962474	No Change
P11438	Lysosome-associated membrane glycoprotein 1		-0.0661024	0.0555665	-0.681665	0.514722	0.811415	-6.29129	36	-0.711837	0.494603	0.793647	0.305744	No Change
P11440	Cyclin-dependent kinase 1		0.0912042	0.0472452	0.747308	0.476295	0.785324	-6.24277	96	0.824927	0.430734	0.752037	0.365791	No Change
P11499	Heat shock protein HSP 90-beta		0.14955	0.0688782	1.79546	0.110367	0.432867	-5.05343	774	2.00415	0.0760417	0.367673	1.11895	No Change
[truncated: 4,190 more rows]

## Sheet: Higher in Infected Cells w MS26
Uniprot ID	Info	Gene Name
A0A0A6YWG7	Cyclic nucleotide ras GEF	Abcc4
A0A0R4J023	Methylglutaconyl-CoA hydratase, mitochondrial	Abhd17b
A0A0R4J024	DNA repair protein XRCC4	Akt3
A0A0R4J175	Bromodomain-containing protein 9	Apex1
A0A0R4J2D3	Transport and Golgi organization protein 1 homolog	App
A0A0U1RP06	DNA repair protein-complementing XP-C cells homolog (Fragment)	Asf1a
A0A0U1RP81	MICOS complex subunit MIC60	Atl2
A0A140LJ16	WD repeat domain phosphoinositide-interacting protein 4 (Fragment)	Auh
A0A140T8J4	Heme-binding protein 1	Bag2
A0A2I3BQZ9	Amyloid-beta A4 protein	Bag3
A0A338P6U4	Presenilins-associated rhomboid-like protein, mitochondrial	Bcas3
A0A589P973	Neuron navigator 1	Bptf
A0A5F8MP92	Exocyst complex component	Brd3
A2A791	Zinc finger MYM-type protein 4	Brd9
A2AVJ7	Ribosome-binding protein 1	Brf2
B2RQG2	PHD finger protein 3	Brwd1
B2RX14	Terminal uridylyltransferase 4	Cbx1
B2RY04	Dedicator of cytokinesis protein 5	Cdc40
B7ZNX6	Erbb2ip protein	Cep192
B8JJC1	Tyrosyl-DNA phosphodiesterase 1	Cfap298
D3YTU2	2-oxoglutarate and iron-dependent oxygenase domain-containing protein 1	Chaf1b
D3YWX2	YLP motif-containing protein 1	Champ1
D3YXK2	Scaffold attachment factor B1	Ciapin1
D3Z558	Protein DGCR6	Cisd1
D3Z769	Protein lin-37 homolog (Fragment)	Cpsf7
E9PWW9	Remodeling and spacing factor 1	Ctsl
E9PY48	Condensin-2 complex subunit H2	Ctu1
E9Q1P8	Interferon regulatory factor 2-binding protein 2	Cyb5b
E9Q467	ATP-binding cassette, sub-family C (CFTR/MRP), member 4	Dgcr6
E9Q4Y4	Centrosomal protein 192	Diablo
E9Q517	Sodium- and chloride-dependent glycine transporter 1	Dis3l2
E9Q6A7	Bromodomain PHD finger transcription factor	Dnajb2
E9Q8I7	Nuclear transcription factor, X-box-binding-like 1	Dnmt3a
E9QMI6	Pre-mRNA-processing factor 40 homolog B (Fragment)	Dock5
F2Z3U3	Ras association (RalGDS/AF-6) and pleckstrin homology domains 1	Eif2b4
F6Z9A1	Sentrin-specific protease 6	Eif5
F8VPV0	Pericentrin	Epb41l2
F8WIP8	Osteopontin	Erbin
F8WJA1	FXYD domain-containing ion transport regulator	Exoc6
G3X949	TRAF3-interacting JNK-activating modulator	Fam111a
H3BKF3	PAN2-PAN3 deadenylation complex subunit PAN3	Fxyd5
K4DI71	GON-4-like protein	Glrx5
O09106	Histone deacetylase 1	Gopc
O35226-2	Isoform Rpn10B of 26S proteasome non-ATPase regulatory subunit 4	Gpalpp1
O55042	Alpha-synuclein	Grk3
O70318	Band 4.1-like protein 2	Hdac1
O88441	Metaxin-2	Hebp1
O88508	DNA (cytosine-5)-methyltransferase 3A	Herpud1
O88878	AN1-type zinc finger protein 5	Hmgn5
P06797	Procathepsin L	Hsd17b11
P28352	DNA-(apurinic or apyrimidinic site) endonuclease	Htatsf1
P35285	Ras-related protein Rab-22A	Ilkap
P43883	Perilipin-2	Immt
P47915	60S ribosomal protein L29	Irf2bp2
P52483	Ubiquitin-conjugating enzyme E2 E3	Kansl1
P56677	Suppressor of tumorigenicity 14 protein homolog	Kdm3a
P59325	Eukaryotic translation initiation factor 5	Lin37
P83917	Chromobox protein homolog 1	Lman1
P97808	FXYD domain-containing ion transport regulator 5	Lrrc8d
Q0VGB7	Serine/threonine-protein phosphatase 4 regulatory subunit 2	Mcee
Q3TV70	Nuclear receptor 2C2-associated protein	Mcemp1
Q3U1C4	SECIS-binding protein 2	Mia3
Q3UAW9	Transcription factor IIIB 50 kDa subunit	Mib1
Q3UDP0	WD repeat-containing protein 41	Mis18bp1
Q3UV08	Nuclear receptor corepressor 1 (Fragment)	Mrpl53
Q3UXU8	CST complex subunit STN1	Mterf4
Q3V1T4	Prolyl 3-hydroxylase 1	Mtx2
Q4FE56	Ubiquitinyl hydrolase 1	Nav1
Q5IRJ6	Zinc transporter 9	Ncaph2
Q5RIM6	Nuclear receptor corepressor 1	Ncor1
Q5U405	Transmembrane protease serine 13	Ndufb7
Q60738	Zinc transporter 1	Ndufs4
Q61749	Translation initiation factor eIF-2B subunit delta	Necap2
Q69ZC8	GPALPP motifs-containing protein 1	Nfxl1
Q6PA06	Atlastin-2	Nr2c2ap
Q6PCM1	Lysine-specific demethylase 3A	Nubp1
Q7M759	Alpha/beta hydrolase domain-containing protein 17B	Ogfod1
Q7TSH6-3	Isoform 3 of SR-related and CTD-associated factor 4	P3h1
Q80SY4	E3 ubiquitin-protein ligase MIB1	Pan3
Q80TG1	KAT8 regulatory NSL complex subunit 1	Parl
Q80UK7	Spindle assembly abnormal protein 6 homolog	Pcnt
Q80WQ8	Mis18-binding protein 1	Phf3
Q80Y14	Glutaredoxin-related protein 5, mitochondrial	Phpt1
Q80YR6	DNA endonuclease RBBP8	Plin2
Q8BGC0	HIV Tat-specific factor 1 homolog	Ppp4r2
Q8BGR2	Volume-regulated anion channel subunit LRRC8D	Prpf40b
Q8BH60	Golgi-associated PDZ and coiled-coil motif-containing protein	Psd4
Q8BHJ5	F-box-like/WD repeat-containing protein TBL1XR1	Pycr2
Q8BJ05	Zinc finger CCCH domain-containing protein 14	Rab22a
Q8BK67	Protein RCC2	Ranbp3
Q8BL95	Cilia- and flagella-associated protein 298	Rapgef2
Q8BLR5	PH and SEC7 domain-containing protein 4	Raph1
Q8BN82	Sialin	Rbbp8
Q8BTV2	Cleavage and polyadenylation specificity factor subunit 7	Rcc2
Q8BVN4	Transcription termination factor 4, mitochondrial	Rhof
Q8BVT9	G protein-coupled receptor kinase	Rpap2
Q8BYP3	Rho-related GTP-binding protein RhoF	Rpl29
Q8C4Q9	Transmembrane protein 154	Rpl37
Q8C8R3-4	Isoform 4 of Ankyrin-2	Rps6ka4
Q8CCN5	BCAS3 microtubule associated cell migration factor	Rrbp1
Q8CI75	DIS3-like exonuclease 2	Rsf1
Q8JZM0	Dimethyladenosine transferase 1, mitochondrial	Safb
Q8K1H7	T-complex protein 11-like protein 2	Sass6
Q8K245	UV radiation resistance-associated protein	Secisbp2
Q8K2F0	Bromodomain-containing protein 3	Senp6
Q8K2Q9	Shootin-1	Shtn1
Q8K327	Chromosome alignment-maintaining phosphoprotein 1	Slc17a5
Q8K4P0	pre-mRNA 3' end processing protein WDR33	Slc30a1
Q8R0F6	Integrin-linked kinase-associated serine/threonine phosphatase 2C	Slc30a9
Q8R2I1	GDP-fucose transporter 1	Slc35c1
Q8VC34	Putative RNA polymerase II subunit B1 CTD phosphatase Rpap2	Slc6a9
Q8WTY4	Anamorsin	Slirp
Q91V83	TELO2-interacting protein 1 homolog	Smarcd2
Q91WL8	WW domain-containing oxidoreductase	Snca
Q91WS0	CDGSH iron-sulfur domain-containing protein 1	Spp1
Q91YN9	BAG family molecular chaperone regulator 2	Srpra
Q921C3	Bromodomain and WD repeat-containing protein 1	St14
Q922Q4	Pyrroline-5-carboxylate reductase 2	Stn1
Q99J10	Cytoplasmic tRNA 2-thiolation protein 1	Tbl1xr1
Q99JR8	SWI/SNF-related matrix-associated actin-dependent regulator of chromatin subfamily D member 2	Tcp11l2
Q9CQE6	Histone chaperone ASF1A	Tdp1
Q9CQX2	Cytochrome b5 type B	Tfb1m
Q9CR61	NADH dehydrogenase [ubiquinone] 1 beta subcomplex subunit 7	Tmem154
Q9CT10	Ran-binding protein 3	Tmem68
Q9CWU4	UPF0690 protein C1orf52 homolog	Tmprss13
Q9CXZ1	NADH dehydrogenase [ubiquinone] iron-sulfur protein 4, mitochondrial	Traf3ip3
Q9CY34	NEDD8-conjugating enzyme UBE2F	Tti1
Q9D0F3	Protein ERGIC-53	Tut4
Q9D0N7	Chromatin assembly factor 1 subunit B	Ube2e3
Q9D0R9	WD repeat-containing protein 89	Ube2f
Q9D1H8	39S ribosomal protein L53, mitochondrial	Usp9x
Q9D1I5	Methylmalonyl-CoA epimerase, mitochondrial	Uvrag
Q9D1J1	Adaptin ear-binding coat-associated protein 2	Wdr33
Q9D2L9	Serine protease FAM111A	Wdr41
Q9D823	60S ribosomal protein L37	Wdr45
Q9D850	Transmembrane protein 68	Wdr89
Q9D8T7	SRA stem-loop-interacting RNA-binding protein, mitochondrial	Wwox
Q9D8U6	Mast cell-expressed membrane protein 1	Xpc
Q9DAK9	14 kDa phosphohistidine phosphatase	Xrcc4
Q9DBG7	Signal recognition particle receptor subunit alpha	Ylpm1
Q9DC48	Pre-mRNA-processing factor 17	Zc3h14
Q9EQ06	Estradiol 17-beta-dehydrogenase 11	Zfand5
Q9JIQ3	Diablo homolog, mitochondrial	Zmym4
Q9JJK5	Homocysteine-responsive endoplasmic reticulum-resident ubiquitin-like domain member 1 protein
Q9JL35	High mobility group nucleosome-binding domain-containing protein 5
Q9JLV1	BAG family molecular chaperone regulator 3
Q9QYI5	DnaJ homolog subfamily B member 2
Q9R060	Cytosolic Fe-S cluster assembly factor NUBP1
Q9WUA6	RAC-gamma serine/threonine-protein kinase
Q9Z2B9	Ribosomal protein S6 kinase alpha-4

## Sheet: Lower in Infected Cells w MS26
Uniprot ID	Info	Gene Name
A0A087WNV1	Arf-GAP domain and FG repeat-containing protein 1	5730455P16Rik
A0A087WQQ5	Kinectin	Acbd6
A0A0A6YWM5	Rab3 GTPase-activating protein non-catalytic subunit	Acod1
A0A0G2JFJ6	Integrator complex subunit 3	Actr1a
A0A0R4J027	Cis-aconitate decarboxylase	Actr1b
A0A0R4J0E4	Integrator complex subunit 7	Actr3b
A0A0R4J0I4	Chromosome transmission fidelity protein 18 homolog	Afg3l2
A0A0R4J1Z3	Transmembrane protein 33	Agfg1
A0A1B0GX27	Branched-chain-amino-acid aminotransferase	Ak2
A0A1Y7VK55	Nuclear factor 1	Akap8
A0A494BBA8	40S ribosomal protein S30	Alad
A0A498WGD8	Thioredoxin-like protein 1	Anp32b
A2AJ72	Far upstream element (FUSE)-binding protein 3	Anp32e
A2AT37	Regulator of nonsense transcripts 2	Anxa1
A2ATP6	Myelin expression factor 2	Apbb1ip
A2AVR9	Dynein light chain roadblock	Aprt
A2BGI8	Peptidyl-prolyl cis-trans isomerase (Fragment)	Arf4
B1NI99	Rab7	Arhgap25
B2RS91	RNA polymerase I-specific transcription initiation factor RRN3	Atox1
B7ZNL2	Nap1l4 protein	Atp1a1
D3YTL6	U1 snRNP-binding protein homolog (Fragment)	Atp5f1b
D3YUM1	NADH dehydrogenase [ubiquinone] flavoprotein 1, mitochondrial	Atp5mg
D3YY28	Leucine-rich repeat and transmembrane domain-containing protein 2 (Fragment)	Babam2
E0CYQ0	Potassium channel tetramerisation domain-containing 17	Bcat2
E9Q286	Little elongation complex subunit 1	Bdh1
E9Q3L4	Interferon-activated gene 207	Bicd2
E9Q9E4	Cyclin-dependent kinase 4 (Fragment)	Bms1
E9QAQ5	Glycogen synthase kinase-3 beta	Btk
F7BP55	Nucleoside-diphosphate kinase (Fragment)	Cacul1
F8VPM7	ELKS/Rab6-interacting/CAST family member 1	Caprin1
G3UXW9	COP9 signalosome complex subunit 1	Casp7
G3UZ26	Serine hydroxymethyltransferase (Fragment)	Cblb
G5E8R4	Serine/threonine-protein phosphatase 6 regulatory subunit 3	Ccdc22
J3KMQ6	RIKEN cDNA 5730455P16 gene	Cct7
O08582	GTP-binding protein 1	Cd14
O08997	Copper transport protein ATOX1	Cd36
O09110	Dual specificity mitogen-activated protein kinase kinase 3	Cdk4
O35075	Vacuolar protein sorting-associated protein 26C	Cdk5rap1
O54984	ATPase GET3	Chtf18
O55142	60S ribosomal protein L35a	Cln5
O70311	Glycylpeptide N-tetradecanoyltransferase 2	Coq6
O88685	26S proteasome regulatory subunit 6A	Cpd
O88796	Ribonuclease P protein subunit p30	Csk
O88829	Lactosylceramide alpha-2,3-sialyltransferase	Cul7
O89001	Carboxypeptidase D	Cyb5r1
P00493	Hypoxanthine-guanine phosphoribosyltransferase	Cyb5r4
P04117	Fatty acid-binding protein, adipocyte	Cyth4
P04184	Thymidine kinase, cytosolic	Dbnl
P05214	Tubulin alpha-3 chain	Dek
P08030	Adenine phosphoribosyltransferase	Dhx35
P08249	Malate dehydrogenase, mitochondrial	Dimt1
P08905	Lysozyme C-2	Dynlrb1
P09528	Ferritin heavy chain	Efhd2
P10107	Annexin A1	Eif3a
P10518	Delta-aminolevulinic acid dehydratase	Eif4ebp2
P10639	Thioredoxin	Eif4h
P10810	Monocyte differentiation antigen CD14	Eps15
P11031	Activated RNA polymerase II transcriptional coactivator p15	Erc1
P11157	Ribonucleoside-diphosphate reductase subunit M2	Erp29
P11983-2	Isoform 2 of T-complex protein 1 subunit alpha	Etfb
P12970	60S ribosomal protein L7a	Fabp4
P14148	60S ribosomal protein L7	Fads2
P17742	Peptidyl-prolyl cis-trans isomerase A	Fads6
P18293	Atrial natriuretic peptide receptor 1	Fau
P20152	Vimentin	Fdx1
P22907	Porphobilinogen deaminase	Fpgs
P23116	Eukaryotic translation initiation factor 3 subunit A	Fth1
P23611	Interferon regulatory factor 8	Ftsj1
P25799	Nuclear factor NF-kappa-B p105 subunit	Fubp3
P27601	Guanine nucleotide-binding protein subunit alpha-13	Fxr2
P35486	Pyruvate dehydrogenase E1 component subunit alpha, somatic form, mitochondrial	Galm
P35991	Tyrosine-protein kinase BTK	Gdi1
P41105	60S ribosomal protein L28	Gdi2
P41241	Tyrosine-protein kinase CSK	Get3
P42567	Epidermal growth factor receptor substrate 15	Gins4
P46656	Adrenodoxin, mitochondrial	Gna13
P47955	60S acidic ribosomal protein P1	Gps1
P48760	Folylpolyglutamate synthase, mitochondrial	Grpel1
P50396	Rab GDP dissociation inhibitor alpha	Gsk3b
P51150	Ras-related protein Rab-7a	Gspt1
P52432	DNA-directed RNA polymerases I and III subunit RPAC1	Gtpbp1
P52480-2	Isoform M1 of Pyruvate kinase PKM	Haus1
P56480	ATP synthase subunit beta, mitochondrial	Hmbs
P57759	Endoplasmic reticulum resident protein 29	Hmgcs1
P58404	Striatin-4	Hnrnpa0
P58681	Toll-like receptor 7	Hp1bp3
P59708	Splicing factor 3B subunit 6	Hprt1
P60122	RuvB-like 1	Hsdl2
P61027	Ras-related protein Rab-10	Hspe1-rs1
P61164	Alpha-centractin	Hsph1
P61358	60S ribosomal protein L27	Ice1
P61750	ADP-ribosylation factor 4	Idh3b
P62082	40S ribosomal protein S7	Ifi207
P62192	26S proteasome regulatory subunit 4	Ifi35
P62311	U6 snRNA-associated Sm-like protein LSm3	Ilf2
P62320	Small nuclear ribonucleoprotein Sm D3	Inppl1
P62751	60S ribosomal protein L23a	Ints3
P62835	Ras-related protein Rap-1A	Ints7
P62849	40S ribosomal protein S24	Irf8
P62852	40S ribosomal protein S25	Irgq
P62908	40S ribosomal protein S3	Isca2
P62918	60S ribosomal protein L8	Itpk1
P63276	40S ribosomal protein S17	Ivns1abp
P69566	Ran-binding protein 9	Kctd17
P70445	Eukaryotic translation initiation factor 4E-binding protein 2	Ktn1
P70670	Nascent polypeptide-associated complex subunit alpha, muscle-specific form	Lcp2
P80313	T-complex protein 1 subunit eta	Lpgat1
P97313	DNA-dependent protein kinase catalytic subunit	Lrrc59
P97351	40S ribosomal protein S3a	Lrtm2
P97822	Acidic leucine-rich nuclear phosphoprotein 32 family member E	Lsm3
P97864	Caspase-7	Lyz2
Q01853	Transitional endoplasmic reticulum ATPase	Map2k3
Q08857	Platelet glycoprotein 4	Mdh2
Q11011	Puromycin-sensitive aminopeptidase	Micall2
Q2TPA8	Hydroxysteroid dehydrogenase-like protein 2	Mmtag2
Q3TAA7	Serine/threonine-protein kinase 11-interacting protein	Mob1b
Q3TDX8	Cytochrome b5 reductase 4	Mogs
Q3TEA8	Heterochromatin protein 1-binding protein 3	Mphosph10
Q3TN34	MICAL-like protein 2	Mrfap1
Q3TTA7	E3 ubiquitin-protein ligase CBL-B	Mrpl49
Q3TZX8	Polynucleotide 5'-hydroxyl-kinase NOL9	Msmo1
Q3UDR8	Protein YIPF3	Myef2
Q3UK78	Polycomb group RING finger protein 5	Naca
Q3UMW8	Ceroid-lipofuscinosis neuronal protein 5 homolog	Nap1l4
Q5DTT3	Protein TASOR 2	Ndufa10
Q5SWD9	Pre-rRNA-processing protein TSR1 homolog	Ndufv1
Q60787	Lymphocyte cytosolic protein 2	Nfic
Q60865	Caprin-1	Nfkb1
Q60949	TBC1 domain family member 1	Ngrn
Q61171	Peroxiredoxin-2	Nmnat3
Q61598	Rab GDP dissociation inhibitor beta	Nmt2
Q61699	Heat shock protein 105 kDa	Nol9
Q62351	Transferrin receptor protein 1	Npepps
Q62418	Drebrin-like protein	Npr1
Q641P0	Actin-related protein 3B	Nubpl
Q6NV83	U2 snRNP-associated SURP motif-containing protein	Nup155
Q6NZR5	Superkiller viralicidic activity 2-like (S. cerevisiae)	Nup54
Q6P549	Phosphatidylinositol 3,4,5-trisphosphate 5-phosphatase 2	Ola1
Q6P5B5	Fragile X mental retardation syndrome-related protein 2	Orc3
Q6PGF5	BMS1 homolog, ribosome assembly protein (Yeast)	Ovca2
Q6PHN9	Ras-related protein Rab-35	Parvg
Q76MZ3	Serine/threonine-protein phosphatase 2A 65 kDa regulatory subunit A alpha isoform	Pcgf5
Q7TMM9	Tubulin beta-2A chain	Pdha1
Q7TNV0	Protein DEK	Polr1c
Q80UG1	Fatty acid desaturase 6	Ppia
Q80UM7	Mannosyl-oligosaccharide glucosidase	Ppif
Q80WQ2	Protein VAC14 homolog	Ppih
Q80XN0	D-beta-hydroxybutyrate dehydrogenase, mitochondrial	Ppp2r1a
Q80YW0	Cytohesin-4	Ppp6r3
Q810V0	U3 small nucleolar ribonucleoprotein protein MPP10	Prdx2
Q8BFY9	Transportin-1	Prkdc
Q8BHL5-2	Isoform 2 of Engulfment and cell motility protein 2	Prpf31
Q8BHX1	HAUS augmin-like complex subunit 1	Psma7
Q8BJU0	Small glutamine-rich tetratricopeptide repeat-containing protein alpha	Psmc1
Q8BKC8-2	Isoform 2 of Phosphatidylinositol 4-kinase beta	Psmc3
Q8BKW4	rRNA N6-adenosine-methyltransferase ZCCHC4	Ptbp1
Q8BPB0	MOB kinase activator 1B	Rab10
Q8BS45	Intraflagellar transport protein 56	Rab32
Q8BTS4	Nuclear pore complex protein Nup54	Rab35
Q8BTW8	Mitochondrial tRNA methylthiotransferase CDK5RAP1	Rab3gap2
Q8BU31	Ras-related protein Rap-2c	Rab7a
Q8BYN3	Inositol-tetrakisphosphate 1-kinase	Rab9a
Q8BYW1	Rho GTPase-activating protein 25	Ranbp9
Q8C845	EF-hand domain-containing protein D2	Rap1a
Q8CCF0	U4/U6 small nuclear ribonucleoprotein Prp31	Rap2c
Q8JZK9	Hydroxymethylglutaryl-CoA synthase, cytoplasmic	Rbm42
Q8JZQ2	AFG3-like protein 2	Retreg1
Q8JZY1	Putative tRNA (cytidine(32)/guanosine(34)-2'-O)-methyltransferase	Rpl14
Q8K157	Galactose mutarotase	Rpl21
Q8K1G9	RNA helicase	Rpl23a
Q8K3W0	BRISC and BRCA1-A complex member 2	Rpl27
Q8R050	Eukaryotic peptide chain release factor GTP-binding subunit ERF3A	Rpl28
Q8R0X2	CDK2-associated and cullin domain-containing protein 1	Rpl35a
Q8R0X7	Sphingosine-1-phosphate lyase 1	Rpl4
Q8R1S0	Ubiquinone biosynthesis monooxygenase COQ6, mitochondrial	Rpl7
Q8R3L2	Transcription factor 25	Rpl7a
Q8R3N6	THO complex subunit 1	Rpl8
Q8R5A3	Amyloid beta A4 precursor protein-binding family B member 1-interacting protein	Rplp1
Q8R5C5	Beta-centractin	Rpn1
Q8VDN2	Sodium/potassium-transporting ATPase subunit alpha-1	Rpp30
Q8VE73	Cullin-7	Rps17
Q8VE91	Reticulophagy regulator 1	Rps24
Q8VIM9	Immunity-related GTPase family Q protein	Rps25
Q91V81	RNA-binding protein 42	Rps3
Q91VA7	Isocitrate dehydrogenase [NAD] subunit, mitochondrial	Rps3a
Q91YQ5	Dolichyl-diphosphooligosaccharide--protein glycosyltransferase subunit 1	Rps7
Q91YX5	Acyl-CoA:lysophosphatidylglycerol acyltransferase 1	Rrm2
Q920Q8	Influenza virus NS1A-binding protein homolog	Rrn3
Q921C5	Protein bicaudal D homolog 2	Ruvbl1
Q922F4	Tubulin beta-6 chain	Sar1a
Q922I7	Polypyrimidine tract-binding protein 1	Serinc3
Q922Q8	Leucine-rich repeat-containing protein 59	Sf3b6
Q924C1	Exportin-5	Sgpl1
Q99JR6	Nicotinamide/nicotinic acid mononucleotide adenylyltransferase 3	Sgta
Q99JZ4	GTP-binding protein SAR1a	Shmt1
Q99KR7	Peptidyl-prolyl cis-trans isomerase F, mitochondrial	Skiv2l
Q99KS2	Neugrin	Skp1
Q99LC3	NADH dehydrogenase [ubiquinone] 1 alpha subcomplex subunit 10, mitochondrial	Snrnp35
Q99LP6	GrpE protein homolog 1, mitochondrial	Snrpd3
Q99LX5	Multiple myeloma tumor-associated protein 2 homolog	Ssr1
Q99LZ3	DNA replication complex GINS protein SLD5	St3gal5
Q99P88	Nuclear pore complex protein Nup155	Stk11ip
Q9CPQ8	ATP synthase subunit g, mitochondrial	Strn4
Q9CQ40	39S ribosomal protein L49, mitochondrial	Sub1
Q9CQ80	Vacuolar protein-sorting-associated protein 25	Tagln2
Q9CQL7	MORF4 family-associated protein 1	Tasor2
Q9CQM8	60S ribosomal protein L21	Tbc1d1
Q9CR57	60S ribosomal protein L14	Tcf25
Q9CRA4	Methylsterol monooxygenase 1	Tcirg1
Q9CWD8	Iron-sulfur protein NUBPL	Tfrc
Q9CX86	Heterogeneous nuclear ribonucleoprotein A0	Thoc1
Q9CXY6	Interleukin enhancer-binding factor 2	Tk1
Q9CY50	Translocon-associated protein subunit alpha	Tlr7
Q9CZ30	Obg-like ATPase 1	Tmem33
Q9CZE3	Ras-related protein Rab-32	Tnpo1
Q9D061	Acyl-CoA-binding domain-containing protein 6	Tsr1
Q9D0D4	Probable dimethyladenosine transferase	Ttc26
Q9D1C8	Vacuolar protein sorting-associated protein 28 homolog	Tuba3a
Q9D7E3	Esterase OVCA2	Tuba3b
Q9D8C4	Interferon-induced 35 kDa protein homolog	Tubb2a
Q9D8E6	60S ribosomal protein L4	Tubb6
Q9DB73	NADH-cytochrome b5 reductase 1	Txn
Q9DBR0	A-kinase anchor protein 8	Txnl1
Q9DCB8	Iron-sulfur cluster assembly 2 homolog, mitochondrial	U2surp
Q9DCW4	Electron transfer flavoprotein subunit beta	Upf2
Q9ERD8	Gamma-parvin	Vac14
Q9EST5	Acidic leucine-rich nuclear phosphoprotein 32 family member B	Vcp
Q9JHF5	V-type proton ATPase subunit a	Vim
Q9JI95	CPN10-like protein	Vps25
Q9JIG7	Coiled-coil domain-containing protein 22	Vps26c
Q9JK30	Origin recognition complex subunit 3	Vps28
Q9QZI9	Serine incorporator 3	Xpo5
Q9R0M6	Ras-related protein Rab-9A	Yipf3
Q9WTX5	S-phase kinase-associated protein 1	Zcchc4
Q9WUK2	Eukaryotic translation initiation factor 4H
Q9WVA4	Transgelin-2
Q9Z0R9	Acyl-CoA 6-desaturase
Q9Z2U0	Proteasome subunit alpha type-7

## Sheet: LD Proteins Detected
Uniprot ID	Info
B1NI99	Rab7 Only Significant Changed….
A0A3Q8I8H5	Elongation factor-1 gamma
A0A3Q8I8J3	DNA helicase
A0A3Q8I8K3	40S ribosomal protein S4
A0A3Q8I8T8	Ras family protein
A0A3Q8I917	Pyruvate, phosphate dikinase
A0A3Q8I9V9	Small myristoylated protein-3, putative
A0A3Q8IB80	Heat shock 70-related protein 1, mitochondrial, putative
A0A3Q8IB83	Dehydrogenase E1 component family protein
A0A3Q8IC45	ATP-dependent RNA helicase SUB2, putative
A0A3Q8ICC3	60S ribosomal protein L14, putative
A0A3Q8ICF3	Endoribonuclease L-PSP (Pb5), putative
A0A3Q8ICH0	60S ribosomal protein L21, putative
A0A3Q8IDD1	Leucine-rich repeat protein, putative
A0A3Q8IDI1	Ribonucloprotein
A0A3Q8IDW6	60S ribosomal protein L36, putative
A0A3Q8IDZ4	60S ribosomal protein L35, putative
A0A3Q8IE42	Domain found in IF2B/IF5 family protein
A0A3Q8IE68	Ras-related protein RAB1A, putative
A0A3Q8IED6	Thioredoxin-like family protein
A0A3Q8IED7	Arginyl-tRNA synthetase
A0A3Q8IEE5	Formyltetrahydrofolate synthetase
A0A3Q8IET6	60S ribosomal protein L30
A0A3Q8IEU2	H(+)-exporting diphosphatase
A0A3Q8IEU7	ATP-dependent RNA helicase eIF4A
A0A3Q8IF81	Galactokinase galactose-binding signature family protein
A0A3Q8IFA8	ATP synthase subunit beta
A0A3Q8IFF2	CCT-eta
A0A3Q8IFI6	60S ribosomal protein L13, putative
A0A3Q8IFN2	RuvB-like helicase
A0A3Q8IG52	60S acidic ribosomal protein P2, putative
A0A3Q8IGF4	Trypanothione synthetase, putative
A0A3Q8IGI9	60S ribosomal protein L27A/L29, putative
A0A3Q8IGZ0	40S ribosomal protein S16, putative
A0A3Q8IIK1	Ubiquitin carboxyl-terminal hydrolase
A0A3Q8IIZ5	Enoyl-CoA hydratase/isomerase family protein
A0A3Q8IJ28	40S ribosomal protein S3a
A0A3Q8IJ78	NADH-dependent fumarate reductase, putative
A0A3Q8IJC5	60S ribosomal protein L5, putative
A0A3Q8IJI4	Prolyl endopeptidase
A0A3Q8IJL9	CCT-alpha
A0A3Q8IJS0	19S proteasome regulatory subunit
A0A3Q8IK98	40S ribosomal protein S18, putative
A0A3Q8IKN9	Small myristoylated protein-1
A0A3Q8IL41	Histone H2A
A0A3Q8IL75	Flagellum targeting protein kharon1, putative
A0A3Q8IMW2	Polyadenylate-binding protein
A0A3Q8IPA6	Diadenosine tetraphosphate synthetase
A0A3Q8IQ17	ERF1 domain 1/eRF1 domain 2/eRF1 domain 3, putative
A0A3Q8IQL3	40S ribosomal protein S10, putative
A0A3Q8IQP5	AAA ATPase, CDC48 subfamily protein
A0A3Q8IU22	Protein kinase domain family protein
A0A3Q8IVG4	Gim5A protein, putative
A0A3Q8IVV7	Translation elongation factor 1-beta, putative
A0A3Q8IVZ2	Chaperonin GroL
A0A3Q8IWD8	40S ribosomal protein SA
A0A3S5H4X0	ATP-dependent RNA helicase eIF4A
A0A3S5H503	Voltage-dependent anion-selective channel, putative
A0A3S5H5A8	60S ribosomal protein L11 (L5, L16)
A0A3S5H5I2	ATP synthase F1, alpha subunit
A0A3S5H5N2	Peptidyl-prolyl cis-trans isomerase
A0A3S5H6C3	Kinesin, putative
A0A3S5H6F4	Nucleolar protein 56, putative
A0A3S5H6G7	Nuclear transport factor 2 (NTF2) domain family protein
A0A3S5H6N5	40S ribosomal protein S12
A0A3S5H6Q3	Ubiquitin-conjugating enzyme family protein
A0A3S5H6R4	N-inal_conserved_domain_of_Nudc./CS_domain_contai ning_protein_putative/Pfam:PF14050/Pfam:PF04969
A0A3S5H6T1	Inositol-3-phosphate synthase
A0A3S5H748	Histone H2B
A0A3S5H7L0	Ribosomal protein L1a, putative
A0A3S5H7W1	Elongation factor 1-beta
A0A3S5H807	CS domain containing protein, putative
A0A3S7WNJ7	40S ribosomal protein S7
A0A3S7WPW6	60S ribosomal protein L7a
A0A3S7WQF2	Dimethylargininase
A0A3S7WRA9	Ras family protein
A0A3S7WRN3	Uncharacterized protein
A0A3S7WSK7	26S proteasome subunit P45 family protein
A0A3S7WT45	Phosphopyruvate hydratase
A0A3S7WTC4	Ribonucleoprotein p18, mitochondrial, putative
A0A3S7WU26	Cytochrome c family protein
A0A3S7WUK6	Histone H2B
A0A3S7WUM6	Kinesin, putative
A0A3S7WVW6	Phosphoglycerate kinase
A0A3S7WWY7	40S ribosomal protein S6
A0A3S7WXL6	3-ketoacyl-CoA thiolase, putative
A0A3S7WY02	60S ribosomal protein L17, putative
A0A3S7WYJ2	Translationally controlled tumor family protein
A0A3S7WYY5	Peptidyl-prolyl cis-trans isomerase
A0A3S7WZ18	Aldehyde dehydrogenase family protein
A0A3S7WZX1	Heat shock 70-related protein 1, mitochondrial, putative
A0A3S7X186	Modifier of rudimentary (Mod(R)) family protein
A0A3S7X1F5	Heat shock 70-related protein 1, mitochondrial, putative
A0A3S7X1W3	Glycosomal membrane protein, putative
A0A3S7X2A7	ADF/Cofilin
A0A3S7X2Y4	ATP-dependent 6-phosphofructokinase
A0A3S7X3R3	Glyceraldehyde-3-phosphate dehydrogenase
A0A3S7X5X3	Nucleoside diphosphate kinase
A0A3S7X6B0	Heat shock protein 83-17
A0A3S7X842	Alba family protein
A0A3S7XBD2	Nascent polypeptide-associated complex subunit beta
A0A3S7XBG7	Adenosylhomocysteinase
A0A504WTC3	Cytosol aminopeptidase family, catalytic domain protein
A0A504WVI1	Eukaryotic translation initiation factor 5A
A0A504WXH8	Kinesin motor domain family protein
A0A504WXJ8	Peptidase M20/M25/M40 family protein
A0A504WXZ6	Calpain cysteine protease family protein
A0A504WZS1	Aldo/keto reductase family protein
A0A504X0L6	Elongation factor Tu GTP binding domain family protein
A0A504X198	PCI domain family protein
A0A504X1D9	Dullard-like phosphatase domain protein
A0A504X2S4	Chaperonin GroL
A0A504X2U7	Calreticulin
A0A504X410	40S_ribosomal_protein_S5/GeneDB:LmjF.11.0960/Gene DB:LmjF.11.0970
A0A504X4E2	Ribosomal protein S11 family protein
A0A504X4R7	Cysteinyl-tRNA synthetase
A0A504X549	Alanine_aminotransferase/GeneDB:LmjF.12.0630
A0A504X5D8	Fructose-bisphosphate aldolase
A0A504X5L2	Heat_shock_protein_70_putative/GeneDB:LmjF.28.282 0
A0A504X617	RRM_8 domain-containing protein
A0A504X6T8	GTP-binding nuclear protein
A0A504X7J1	Transketolase
A0A504X8V9	Dynein light chain type 1 family protein
A0A504XAP0	Ubiquitin family protein
A0A504XAR3	14-3-3 family protein
A0A504XBY2	Eukaryotic translation initiation factor 2 alpha subunit family protein
A0A504XCF7	Uncharacterized protein
A0A504XFJ1	Phosphoenolpyruvate carboxykinase (ATP)
A0A504XFT6	Diacylglycerol kinase
A0A504XG93	Cyclophilin type peptidyl-prolyl cis-trans isomerase/CLD family protein
A0A504XGM6	Protein kinase domain family protein
A0A504XGS2	Ribosomal protein S3
A0A504XH80	Hypothetical_protein_conserved
A0A504XHA9	Cyclic nucleotide-binding domain family protein
A0A504XIE0	Clathrin heavy chain
A0A504XII7	Transketolase, pyrimidine binding domain family protein
A0A504XIV1	Succinate--CoA ligase [ADP-forming] subunit alpha, mitochondrial
A0A504XJ57	Hypothetical_protein_conserved
A0A504XK79	La domain family protein
A0A504XKK1	Vps54-like family protein
A0A504XME5	Uncharacterized protein
A0A504XMM7	Kinesin motor domain family protein
A0A504XNH3	Malate dehydrogenase
A0A504XP48	Mitochondrial carrier family protein
A0A504XPL9	CCT-theta
A0A504XPQ7	Kinetoplastid membrane protein 11 family protein
A0A504XPS1	Hsp70 family protein
A0A504XQJ1	T-complex protein 1 subunit gamma
A0A504XR42	Transaldolase
A0A504XSA8	Uncharacterized protein
A0A504XSH7	RNA recognition motif family protein
A0A504XT28	Papain cysteine protease family protein
A0A504XVT2	Vacuolar (H+)-ATPase G subunit family protein
A0A504XVU0	AAA domain (Cdc48 subfamily) protein
A0A504XW31	Dipeptidyl peptidase 3
A0A504XXF5	Citrate synthase
A0A504XXH7	Tubulin/FtsZ family, GTPase domain protein
A0A504XXS2	Heat_shock_protein_90_putative/GeneDB:LmjF.29.076 0
A0A504XYA2	Thioredoxin-like family protein
A0A504XZB8	Ribosomal protein S4
A0A504XZD0	V-type proton ATPase subunit C
A0A504Y0P2	Adaptin N terminal region family protein
A0A504Y141	Elongation factor 1-alpha
A0A504Y1B8	Uncharacterized protein
A0A504Y1R8	Ubiquitin-activating enzyme E1 family protein
A0A504Y1Y6	Hydroxymethylglutaryl-coenzyme A synthase N terminal family protein
A0A504Y2G2	Ribosomal protein S10
A0A504Y3E8	Histone H3-K79 methyltransferase
A0A504Y543	Hsp70 family protein
A0A504Y576	Core histone H2A/H2B/H3/H4 family protein
A0A504Y8N2	Multifunctional fusion protein
A0A6J8F299	Dymeclin
A0A6J8F523	14-3-3_protein_2_putative/GeneDB:LmjF.11.0350
A0A6J8F572	Microtubule-associated_protein_putative/GeneDB:Lm jF.05.0380
A0A6J8F6G7	Hypothetical_protein_conserved
A0A6J8FA99	NAD-specific glutamate dehydrogenase
A0A6J8FAZ3	Kinesin_K39_putative/GeneDB:LmjF.14.1100/GeneDB:L mjF.14.1110/GeneDB:LmjF.14.1120
A0A6J8FBI1	Acetyl-coenzyme A synthetase
A0A6J8FED1	I/6_autoantigen-like_protein/GeneDB:LmjF.22.1460
A0A6J8FEZ9	Nucleoside_2-deoxyribosyltransferase_putative/Pfa m:PF05014
A0A6J8FHI3	Heat_shock_70-related_protein_1_mitochondrial_pre cursor_putative/GeneDB:LmjF.30.2460/GeneDB:LmjF.30.2470/Gen eDB:LmjF.30.2480/GeneDB:LmjF.30.2490/GeneDB:LmjF.30.2550
A0A6J8FI31	Hypothetical_protein_conserved
A0A6J8FJ05	Kinesin-like protein
A0A6J8FLZ9	AMP_deaminase_putative/GeneDB:LmjF.35.4800
A0A6J8FNE7	Mitochondrial_ATP_synthase_epsilon_chain_putative /Pfam:PF04627
A0A6J8FPV3	Isoleucyl-tRNA synthetase
A0A6J8FRP7	ATP-dependent RNA helicase eIF4A
A0A7S7M5T4	Phosphopyruvate hydratase (Fragment)
A1Y2C7	Zeta-crystallin/NADPH-oxidoreductase-like protein (Fragment)
A2CIA8	Isocitrate dehydrogenase [NADP]
A7LBL5	ADP/ATP translocase
A8WEV1	ABC transporter ABCG6
B1PSN3	Calmodulin
B5APK4	Triosephosphate isomerase
C6GKV5	N(1),N(8)-bis(glutathionyl)spermidine reductase
C6KJC6	Actin
C9EF60	Prolyl endopeptidase
F8QV42	Tubulin beta chain
H9ABT9	Citrulline--aspartate ligase
I3W8N6	Tubulin alpha chain (Fragment)
L7V0Q8	Guanine nucleotide-binding protein subunit beta-like protein (Fragment)
Q18L35	6-phosphogluconate dehydrogenase, decarboxylating
Q4JHM4	Histone H4
Q4JHM6	Histone H3 protein
Q4JHN0	Stress-induced protein 1
Q56JA6	Mitochondrial peroxiredoxin
Q71S86	Superoxide dismutase
Q71S88	Superoxide dismutase
Q8I867	Ribosomal protein P1-like protein
Q963A7	10 kDa heat shock protein, putative
Q9BP39	Tryparedoxin peroxidase
