# Supplementary material for: A Broad Spectrum Antiparasitic Activity of Organotin (IV) Derivatives and Its Untargeted Proteomic Profiling Using Leishmania donovani
Source: Pathogens. 2022 Nov 26;11(12):1424. doi: 10.3390/pathogens11121424 (PMC9785441; doi:10.3390/pathogens11121424)
Supplement: Supplementary file 1 [file pathogens-11-01424-s001.zip › Proteomics Leish infection.xlsx]

## Sheet: Output
Master.Protein.Accession	Protein.Name	Gene.Name	logFC	AveExpr	t	P.Value	adj.P.Val	B	count	sca.t	sca.P.Value	sca.adj.pval	log.sca.pval	diffexpressed
A0A0R4J027	Cis-aconitate decarboxylase		-0.699474	0.191802	-4.22764	0.00289469	0.523301	-1.448	18	-4.23731	0.00218294	0.589999	2.66096	DOWN
A0A2I3BPX9	ETS-related transcription factor Elf-1		-0.316386	0.0508483	-3.89367	0.00459784	0.583794	-1.79829	18	-3.37047	0.00825076	0.589999	2.08351	DOWN
A0A3Q8ICH0	60S ribosomal protein L21, putative		-3.3054	-0.290841	-3.64711	0.00653708	0.583794	-2.07048	5	-3.83892	0.00397308	0.589999	2.40087	DOWN
A0A3Q8IE68	Ras-related protein RAB1A, putative		-3.4562	-0.268881	-3.26574	0.0114506	0.61682	-2.51276	16	-3.45988	0.00716218	0.589999	2.14495	DOWN
A0A3Q8IFF2	CCT-eta		-3.52834	-0.353745	-3.40939	0.00925064	0.609066	-2.34329	16	-3.61177	0.00564368	0.589999	2.24844	DOWN
A0A3Q8IG52	60S acidic ribosomal protein P2, putative		-4.17343	-0.40011	-3.48653	0.0082582	0.608041	-2.25369	12	-3.69254	0.00497777	0.589999	2.30297	DOWN
A0A3Q8IJL9	CCT-alpha		-5.51001	-0.646697	-3.77158	0.00546722	0.583794	-1.93166	24	-4.0015	0.00310341	0.589999	2.50816	DOWN
A0A3Q8IVZ2	Chaperonin GroL		-4.07842	-0.425686	-3.21267	0.0123974	0.6238	-2.57617	61	-3.41068	0.00774131	0.589999	2.11119	DOWN
A0A3S7WNJ7	40S ribosomal protein S7		-2.82184	-0.19143	-3.17328	0.0131533	0.645546	-2.62352	9	-3.34968	0.00852791	0.589999	2.06916	DOWN
A0A3S7XBD2	Nascent polypeptide-associated complex subunit beta		-3.07815	-0.164505	-3.30498	0.0107996	0.61682	-2.46613	9	-3.49039	0.00682594	0.589999	2.16584	DOWN
A0A504X549	Alanine_aminotransferase/GeneDB:LmjF.12.0630		-1.77078	-0.066689	-3.57562	0.00725086	0.583794	-2.15149	5	-3.69267	0.00497678	0.589999	2.30305	DOWN
A0A504XW31	Dipeptidyl peptidase 3		-3.23237	-0.243502	-3.4618	0.00856349	0.608041	-2.28231	13	-3.66256	0.00521471	0.589999	2.28277	DOWN
A0A7N9VR94	AHNAK nucleoprotein 2		-0.55253	0.0622299	-4.80239	0.00135668	0.480356	-0.895719	22	-4.7249	0.00108162	0.589999	2.96593	DOWN
A6H8H2	DENN domain-containing protein 4C		-0.20322	0.0641021	-3.38366	0.00960925	0.612033	-2.3734	72	-4.14111	0.00251747	0.589999	2.59904	DOWN
I3W8N6	Tubulin alpha chain (Fragment)		-4.31676	-0.633129	-3.10622	0.0145532	0.64996	-2.70462	83	-3.29781	0.00926214	0.589999	2.03329	DOWN
O08908	Phosphatidylinositol 3-kinase regulatory subunit beta		-0.494622	0.0822432	-4.48921	0.00203798	0.480356	-1.18875	6	-3.36543	0.00831713	0.589999	2.08003	DOWN
O55242	Sigma non-opioid intracellular receptor 1		-0.605807	-0.00365964	-6.33544	0.000225408	0.220317	0.285707	10	-4.93621	0.000806426	0.589999	3.09344	DOWN
O70481	E3 ubiquitin-protein ligase UBR1		-0.374164	0.0656714	-4.61667	0.00172393	0.480356	-1.06722	19	-4.06463	0.00282229	0.589999	2.5494	DOWN
P04117	Fatty acid-binding protein, adipocyte		-0.226434	0.109974	-2.92455	0.0191863	0.64996	-2.92733	77	-3.38627	0.00804654	0.589999	2.09439	DOWN
P20152	Vimentin		-0.270598	0.0802847	-3.18381	0.0129466	0.641011	-2.61084	639	-3.60721	0.00568396	0.589999	2.24535	DOWN
P55302	Alpha-2-macroglobulin receptor-associated protein		-0.219818	0.128773	-3.39226	0.00948784	0.612033	-2.36333	95	-4.20286	0.00229695	0.589999	2.63885	DOWN
P70196	TNF receptor-associated factor 6		-0.900324	0.03984	-7.01265	0.000111977	0.220317	0.692115	4	-5.31982	0.000481101	0.589999	3.31776	DOWN
Q3TAA7	Serine/threonine-protein kinase 11-interacting protein		-0.555605	0.140693	-4.80511	0.00135198	0.480356	-0.893258	5	-3.57745	0.00595446	0.589999	2.22516	DOWN
Q58NB6	Dehydrogenase/reductase SDR family member 9		-0.620019	0.0479983	-4.80658	0.00134945	0.480356	-0.891925	4	-3.6547	0.00527879	0.589999	2.27747	DOWN
Q8BGC4	Prostaglandin reductase-3		-0.429324	-0.00301131	-3.80433	0.00521797	0.583794	-1.89562	15	-3.46349	0.00712155	0.589999	2.14743	DOWN
Q8BGS3	Zinc finger protein with KRAB and SCAN domains 1		-0.553254	-0.0462469	-6.43503	0.000202702	0.220317	0.349424	7	-4.34642	0.00185995	0.589999	2.7305	DOWN
Q8BHF7	CDP-diacylglycerol--glycerol-3-phosphate 3-phosphatidyltransferase, mitochondrial		-0.577584	0.0768568	-3.67142	0.00631178	0.583794	-2.04315	19	-3.68164	0.00506259	0.589999	2.29563	DOWN
Q8BYR2	Serine/threonine-protein kinase LATS1		-0.967455	-0.0513155	-4.10345	0.00343163	0.533843	-1.57575	5	-3.89819	0.00362939	0.589999	2.44017	DOWN
Q8R1J3	Zinc finger CCHC domain-containing protein 9		-0.398525	0.0651396	-4.04641	0.00371337	0.533843	-1.63542	15	-3.54039	0.00631024	0.589999	2.19995	DOWN
Q8R5M8	Cell adhesion molecule 1		-0.642008	0.0510934	-3.69675	0.00608577	0.583794	-2.01478	11	-3.5349	0.00636478	0.589999	2.19622	DOWN
Q99L13	3-hydroxyisobutyrate dehydrogenase, mitochondrial		-0.363961	0.0410307	-3.94589	0.00427232	0.574813	-1.7421	39	-4.16448	0.00243147	0.589999	2.61413	DOWN
Q9CWD8	Iron-sulfur protein NUBPL		-0.544822	-0.0209936	-4.65961	0.00163031	0.480356	-1.02698	7	-3.69198	0.00498211	0.589999	2.30259	DOWN
Q9CY50	Translocon-associated protein subunit alpha		-0.227358	0.0778884	-3.24996	0.0117238	0.61682	-2.53156	42	-3.47871	0.0069527	0.589999	2.15785	DOWN
A0A087WNR7	Ribosomal biogenesis factor		0.143852	-0.00466328	0.778764	0.458563	0.975668	-5.36348	9	0.737609	0.479541	0.973033	0.319174	NO
A0A087WNV1	Arf-GAP domain and FG repeat-containing protein 1		-0.0318518	0.0839378	-0.329683	0.750118	0.995409	-5.59792	29	-0.332765	0.746932	0.992925	0.126719	NO
A0A087WNX7	Snf2-related CREBBP activator protein		-0.207151	0.0286666	-1.85915	0.100112	0.795367	-4.26464	31	-1.91568	0.0876604	0.784003	1.0572	NO
A0A087WP33	Autophagy-related protein 9 (Fragment)		0.661882	0.0261603	2.89975	0.0199289	0.64996	-2.95804	5	2.73655	0.0229768	0.597422	1.63871	NO
A0A087WP92	E3 ubiquitin-protein ligase TRIP12 (Fragment)		0.196193	0.104788	2.02016	0.0780883	0.77264	-4.06603	25	1.98419	0.0785282	0.75585	1.10497	NO
A0A087WQ11	S-phase kinase-associated protein 2		0.367275	-0.0737953	1.20897	0.261235	0.920352	-4.9945	5	1.19682	0.261951	0.910976	0.581779	NO
A0A087WQ86	Dedicator of cytokinesis protein 10		0.118084	0.0290876	1.90426	0.0934046	0.793506	-4.20943	104	2.4237	0.0383774	0.663967	1.41592	NO
A0A087WQH8	Probable UDP-sugar transporter protein SLC35A4		-0.178389	0.130162	-1.21969	0.257364	0.915417	-4.98387	13	-1.15201	0.279	0.917138	0.554395	NO
A0A087WQQ5	Kinectin		-0.0361539	0.139488	-0.476626	0.646393	0.995409	-5.54068	9	-0.318878	0.757095	0.992925	0.12085	NO
A0A087WQS2	Basic leucine zipper and W2 domain-containing protein 1		0.0293391	0.0647323	0.23952	0.816733	0.997472	-5.62301	99	0.264499	0.797353	0.996829	0.0983496	NO
A0A087WRA4	Myeloid cell nuclear differentiation antigen-like protein		0.156668	0.0709463	1.42225	0.192801	0.879975	-4.77245	41	1.51118	0.165027	0.857073	0.782444	NO
A0A087WRH2	Fas apoptotic inhibitory molecule 1 (Fragment)		0.0538363	0.123266	0.309371	0.764955	0.995409	-5.60425	6	0.277252	0.787849	0.996662	0.103557	NO
A0A087WRY3	Nuclear ubiquitous casein and cyclin-dependent kinase substrate 1		0.085822	0.03262	0.676562	0.517789	0.981485	-5.4319	39	0.715946	0.492181	0.975266	0.307875	NO
A0A087WS23	Kinectin		0.0589602	0.0304604	0.490233	0.637148	0.995409	-5.53438	133	0.545	0.598997	0.986373	0.222575	NO
A0A087WS96	SH3 domain-binding glutamic acid-rich-like protein		0.131458	0.0356977	0.583465	0.575678	0.992397	-5.48682	7	0.562069	0.587792	0.986373	0.230776	NO
A0A087WSE3	Striated muscle-specific serine/threonine-protein kinase (Fragment)		-0.0303794	0.0544119	-0.437692	0.673202	0.995409	-5.55778	41	-0.465817	0.652414	0.992925	0.185477	NO
A0A087WSF5	Leucine-rich repeat flightless-interacting protein 1 (Fragment)		-0.0413365	0.0764348	-0.518421	0.618214	0.995409	-5.5208	41	-0.551373	0.5948	0.986373	0.225629	NO
A0A0A0MQ68	Glutaryl-CoA dehydrogenase, mitochondrial		0.0468383	0.0544264	0.325067	0.75348	0.995409	-5.59939	17	0.317803	0.757885	0.992925	0.120397	NO
A0A0A0MQ73	[Histone H3]-lysine(4) N-trimethyltransferase		0.0303037	0.0409177	0.36895	0.721752	0.995409	-5.58458	23	0.344732	0.738214	0.992925	0.131817	NO
A0A0A0MQ79	Protein PRRC2C		0.0489954	0.0196487	0.588988	0.572143	0.99158	-5.48376	260	0.696467	0.503725	0.975266	0.297807	NO
A0A0A0MQ80	Vesicle-fusing ATPase		0.0611552	0.0217633	0.735818	0.482883	0.978127	-5.39324	66	0.830712	0.427623	0.968933	0.368939	NO
A0A0A0MQ89	Actin-related protein 5		-0.184241	0.0603713	-1.91029	0.0925403	0.793506	-4.20202	17	-1.71438	0.120603	0.809985	0.918643	NO
A0A0A0MQ99	DNA repair protein SWI5 homolog		-0.239001	0.0416557	-1.49936	0.172217	0.867586	-4.68728	13	-1.44005	0.183716	0.867434	0.735852	NO
A0A0A0MQA5	Tubulin alpha chain (Fragment)		0.045471	0.0533123	0.523074	0.615116	0.995409	-5.51849	31	0.529277	0.609418	0.987611	0.215085	NO
A0A0A0MQD4	RIKEN cDNA 9530068E07 gene		-0.00200752	0.0646198	-0.0116094	0.991022	0.998276	-5.6512	4	-0.00996884	0.992264	0.998484	0.00337293	NO
A0A0A0MQF6	Glyceraldehyde-3-phosphate dehydrogenase		-0.0400241	0.053571	-0.333633	0.747245	0.995409	-5.59664	560	-0.367149	0.721992	0.992925	0.141468	NO
A0A0A0MQM0	Eukaryotic translation initiation factor 5A (Fragment)		-0.0330106	0.0525129	-0.148622	0.885535	0.997472	-5.64036	183	-0.15995	0.876453	0.997051	0.0572715	NO
A0A0A6YVR9	SURF1-like protein (Fragment)		-0.182677	0.0367252	-2.18721	0.0602283	0.751518	-3.85648	16	-1.83995	0.0989202	0.787657	1.00471	NO
A0A0A6YVS2	Calcium load-activated calcium channel (Fragment)		0.00523776	0.119952	0.0253828	0.980372	0.997472	-5.65094	20	0.0261341	0.979721	0.997217	0.00889773	NO
A0A0A6YW28	Ubiquitin carboxyl-terminal hydrolase		0.0632309	0.0389365	0.781309	0.457147	0.975668	-5.36167	43	0.83792	0.423769	0.968933	0.372871	NO
A0A0A6YW53	Mitogen-activated protein kinase kinase kinase kinase 4		0.0914113	-0.0270661	0.877157	0.406006	0.96587	-5.29006	31	0.900128	0.391501	0.955616	0.407267	NO
A0A0A6YWB0	Muscleblind-like protein 1		0.0890655	0.0209297	0.943008	0.373316	0.962779	-5.23702	23	0.906319	0.388387	0.955513	0.410735	NO
A0A0A6YWD3	Protein lin-9 homolog (Fragment)		-0.0699057	-0.0018589	-0.874996	0.407112	0.96587	-5.29175	13	-0.677182	0.515318	0.975266	0.287925	NO
A0A0A6YWG7	Cyclic nucleotide ras GEF		0.735155	0.148915	1.3826	0.204205	0.895621	-4.81531	10	1.44759	0.181651	0.867434	0.740763	NO
A0A0A6YWM5	Rab3 GTPase-activating protein non-catalytic subunit		0.0412875	0.0473408	0.621305	0.551711	0.986547	-5.46537	104	0.76931	0.461421	0.971798	0.335902	NO
A0A0A6YX21	Vesicle transport protein		-0.101061	0.0866544	-0.959105	0.365629	0.962779	-5.2236	5	-0.679684	0.513805	0.975266	0.289202	NO
A0A0A6YXE3	Muscleblind-like protein 1		-0.1448	0.0616219	-0.554908	0.594149	0.995219	-5.50219	2	-0.514552	0.619263	0.989075	0.208125	NO
A0A0A6YXM5	REST corepressor 3		0.138979	0.0686627	1.34524	0.215482	0.900136	-4.85506	16	1.21244	0.25621	0.906103	0.591405	NO
A0A0A6YXR0	Choline/ethanolaminephosphotransferase 1 (Fragment)		0.17712	0.0267527	0.554815	0.59421	0.995219	-5.50224	6	0.556525	0.591419	0.986373	0.228105	NO
A0A0A6YY34	Glutathione peroxidase		-0.322793	0.163631	-0.931692	0.378792	0.962779	-5.24635	4	-0.92966	0.376809	0.954859	0.423879	NO
A0A0B4J1E2	SNW domain-containing protein 1		0.0789822	0.0521569	1.31545	0.224855	0.90424	-4.88631	100	1.69151	0.124994	0.809985	0.903109	NO
A0A0B4J1E6	Fc receptor, IgG, low affinity IIb		0.0639665	0.0573272	0.830359	0.43045	0.971784	-5.32587	31	0.829926	0.428045	0.968933	0.368511	NO
A0A0B4J1G0	Low affinity immunoglobulin gamma Fc region receptor IV		-0.27936	0.0896791	-1.76117	0.116292	0.812218	-4.38314	3	-1.42372	0.188257	0.867748	0.725248	NO
A0A0B4J1G5	ETS-related transcription factor Elf-2		-0.0369166	0.0214617	-0.276968	0.788836	0.997163	-5.61353	5	-0.22053	0.83038	0.996829	0.0807232	NO
A0A0B4J1M6	Low affinity immunoglobulin gamma Fc region receptor III		0.0141753	0.0983602	0.0916882	0.929203	0.997472	-5.64711	21	0.0927681	0.92812	0.997217	0.0323959	NO
A0A0D2X7Z2	EEF1A lysine methyltransferase 1		0.337025	0.0469208	1.20246	0.26361	0.920397	-5.00093	3	1.14993	0.279811	0.917138	0.553135	NO
A0A0G2JE03	Anaphase-promoting complex subunit 5		0.123234	0.0238362	1.59341	0.149787	0.850463	-4.58046	12	1.1819	0.26753	0.914478	0.572627	NO
A0A0G2JEC2	Myocyte-specific enhancer factor 2C		0.373507	0.110809	1.93012	0.089755	0.793506	-4.17762	4	1.71826	0.119872	0.809985	0.921283	NO
A0A0G2JEC6	Ubiquitin-associated protein 2-like (Fragment)		0.225056	0.0588928	1.21371	0.259518	0.91938	-4.98981	15	1.21023	0.257014	0.907039	0.590044	NO
A0A0G2JEG3	Solute carrier family 35 member F6		0.115755	0.130602	0.296427	0.774464	0.995656	-5.60807	2	0.294867	0.774784	0.993125	0.110819	NO
A0A0G2JEV2	Histone H3-like centromeric protein A		0.128233	0.00761348	0.55517	0.593978	0.995219	-5.50205	6	0.531624	0.607857	0.986373	0.216199	NO
A0A0G2JF33	Protein FAM133B		-0.0258835	0.0180803	-0.105723	0.918409	0.997472	-5.64574	9	-0.104841	0.918802	0.997217	0.0367782	NO
A0A0G2JF44	Intraflagellar transport protein 22 homolog (Fragment)		0.224568	0.0188956	2.876	0.020668	0.64996	-2.98751	13	2.20177	0.0551808	0.718363	1.25821	NO
A0A0G2JF69	Solute carrier family 25 member 40 (Fragment)		-0.0676869	0.108552	-0.360534	0.727794	0.995409	-5.58756	2	-0.302595	0.769076	0.992925	0.114031	NO
A0A0G2JFB2	Tudor and KH domain-containing protein		0.0657865	0.0128481	0.418549	0.686571	0.995409	-5.56568	16	0.411209	0.690538	0.992925	0.160812	NO
A0A0G2JFF9	HCLS1-associated protein X-1		0.111005	0.0616449	0.894393	0.397257	0.96587	-5.27647	10	0.773054	0.459311	0.971798	0.337893	NO
A0A0G2JFI2	Protein phosphatase 1 regulatory subunit 35 (Fragment)		0.338893	-0.0539327	1.40103	0.198834	0.889262	-4.79547	3	1.2986	0.226366	0.883816	0.645189	NO
A0A0G2JFJ6	Integrator complex subunit 3		-0.106919	0.0667869	-1.84044	0.103028	0.796458	-4.28743	45	-2.02354	0.0736999	0.748237	1.13253	NO
A0A0G2JFN1	Regulation of nuclear pre-mRNA domain-containing protein 2		0.00688866	0.0558337	0.0571628	0.955819	0.997472	-5.64965	8	0.0469579	0.963572	0.997217	0.0161157	NO
A0A0G2JFQ4	Neurobeachin-like protein 2		-0.193634	0.0488029	-1.05119	0.323926	0.944085	-5.14358	21	-1.07822	0.308984	0.931594	0.510064	NO
A0A0G2JFT8	Protein RUFY3		0.0113021	0.0373897	0.114827	0.911416	0.997472	-5.64475	26	0.113847	0.911858	0.997217	0.0400726	NO
A0A0G2JFX7	RNA-binding protein 8A		0.249255	0.0656664	1.28996	0.233149	0.905803	-4.91272	30	1.35353	0.2089	0.883768	0.680062	NO
A0A0G2JG52	Crystallin beta-gamma domain-containing 1		0.175368	0.0668212	1.66499	0.134534	0.832628	-4.49724	23	1.6292	0.13771	0.830909	0.861035	NO
A0A0G2JGD2	Protein S100-A4 (Fragment)		0.244367	0.123987	2.10266	0.0687004	0.770091	-3.96288	44	2.24709	0.0512461	0.715273	1.29034	NO
A0A0G2JGL8	RNA helicase		0.00904619	0.0594995	0.1039	0.91981	0.997472	-5.64593	61	0.115823	0.910336	0.997217	0.0407982	NO
A0A0G2JGS4	Calcium/calmodulin-dependent protein kinase		-0.0823506	0.0793564	-0.797631	0.448142	0.973491	-5.34996	41	-0.847633	0.418613	0.967075	0.378187	NO
A0A0G2JGT1	Far upstream element-binding protein 1 (Fragment)		-0.130646	-0.000388256	-0.304481	0.768542	0.995409	-5.60571	2	-0.306093	0.766496	0.992925	0.11549	NO
A0A0G2JGW9	Far upstream element-binding protein 1		-0.000376585	0.059529	-0.00320492	0.997521	0.99907	-5.65126	128	-0.0035693	0.99723	0.999004	0.00120467	NO
A0A0G2JGX4	Sodium/potassium-transporting ATPase subunit alpha		0.0261596	0.0687573	0.41662	0.687925	0.995409	-5.56646	195	0.54584	0.598443	0.986373	0.222977	NO
A0A0H2UH19	Histone-lysine N-methyltransferase EHMT1		-0.0507574	0.0744661	-0.419543	0.685874	0.995409	-5.56528	25	-0.42302	0.682209	0.992925	0.166083	NO
A0A0J9YTU1	Ketohexokinase (Fragment)		0.341373	0.183195	0.542396	0.602343	0.995409	-5.5087	5	0.565923	0.585278	0.986373	0.232638	NO
A0A0J9YTU3	Cytospin-B		-0.0155933	0.0323944	-0.174284	0.865978	0.997472	-5.63627	55	-0.191919	0.852066	0.996829	0.0695269	NO
A0A0J9YUA8	Mediator of RNA polymerase II transcription subunit 13		-0.367865	0.169064	-0.779445	0.458183	0.975668	-5.363	2	-0.790662	0.449473	0.970927	0.347296	NO
A0A0J9YUM4	C-terminal-binding protein 1		-0.215121	0.0350676	-2.4442	0.0403401	0.672502	-3.53095	16	-2.09525	0.0656223	0.734825	1.18295	NO
A0A0J9YV20	Protein SDA1		0.024887	0.0363292	0.269905	0.794075	0.997472	-5.61542	76	0.303872	0.768133	0.992925	0.114563	NO
A0A0J9YV38	Arachidonate 5-lipoxygenase-activating protein (Fragment)		0.111418	0.167654	0.247497	0.810766	0.997472	-5.6211	7	0.255924	0.803763	0.996829	0.0948721	NO
A0A0J9YVJ2	Proteasome maturation protein		0.00554229	0.0231376	0.0403654	0.968792	0.997472	-5.65046	11	0.0365864	0.971613	0.997217	0.0125065	NO
A0A0M3HEQ0	Thioredoxin-disulfide reductase		-0.131242	-0.00317451	-1.15328	0.282129	0.925929	-5.04874	23	-1.14084	0.283384	0.920181	0.547624	NO
A0A0N4SUH4	Pumilio homolog 3		0.0522798	0.03791	0.786421	0.454314	0.975208	-5.35803	93	0.963633	0.360406	0.949202	0.443208	NO
A0A0N4SUK5	Cyclic AMP-responsive element-binding protein 5		0.122775	0.104037	0.70362	0.501658	0.981485	-5.41459	5	0.619484	0.550956	0.980814	0.258883	NO
A0A0N4SV80	Zinc finger protein 638		-0.0644571	0.058573	-0.834608	0.428189	0.971784	-5.32269	115	-0.993433	0.346456	0.943916	0.460352	NO
A0A0N4SVL0	Eukaryotic translation initiation factor 4 gamma 3		-0.0454729	0.01889	-0.512174	0.622384	0.995409	-5.52387	41	-0.544514	0.599317	0.986373	0.222343	NO
A0A0N4SW28	Guanine nucleotide-binding protein subunit gamma		-0.56051	0.276585	-1.63271	0.141226	0.836412	-4.53496	8	-1.66562	0.130143	0.81621	0.885579	NO
A0A0N4SW73	Rab11 family-interacting protein 5		0.0427371	0.0756222	0.241453	0.815286	0.997472	-5.62255	20	0.246006	0.811196	0.996829	0.0908741	NO
A0A0N4SW93	C2 domain-containing protein 5		0.0779709	-0.106454	0.316042	0.76007	0.995409	-5.60221	2	0.289024	0.77911	0.993653	0.108401	NO
A0A0N5E9G7	Replication factor C subunit 1		-0.0618648	0.0544044	-0.989288	0.351535	0.95675	-5.19798	102	-1.25208	0.2421	0.896684	0.616005	NO
A0A0R3P9C8	NADH dehydrogenase [ubiquinone] 1 alpha subcomplex subunit 9, mitochondrial		-0.138053	0.0354749	-1.58704	0.151218	0.850806	-4.58779	53	-1.74465	0.115008	0.805744	0.939273	NO
A0A0R4IZW8	Calcium-activated neutral proteinase small subunit		0.0618106	0.0450976	0.647358	0.535555	0.983421	-5.4499	13	0.540388	0.602044	0.986373	0.220372	NO
A0A0R4IZY0	Thimet oligopeptidase		0.0683488	0.0571117	0.904999	0.391941	0.96321	-5.268	156	1.09618	0.301465	0.92931	0.520764	NO
A0A0R4IZY9	tRNA-dihydrouridine(47) synthase [NAD(P)(+)]		0.00261116	0.0519169	0.0405528	0.968648	0.997472	-5.65045	37	0.0418694	0.967517	0.997217	0.0143414	NO
A0A0R4IZZ6	Formin-binding protein 4		-0.0353132	0.0412988	-0.448797	0.665502	0.995409	-5.55304	20	-0.398149	0.6998	0.992925	0.155026	NO
A0A0R4J007	Paladin		0.0673606	0.0417506	0.783746	0.455795	0.975421	-5.35994	19	0.70227	0.500269	0.975266	0.300797	NO
A0A0R4J008	Histone deacetylase 2		-0.0999589	0.0101624	-0.923252	0.382914	0.962779	-5.25325	54	-1.00337	0.341895	0.943916	0.466108	NO
A0A0R4J023	Methylglutaconyl-CoA hydratase, mitochondrial		0.211794	-0.00674709	2.17472	0.0614118	0.752063	-3.87223	13	1.82895	0.100663	0.787657	0.99713	NO
A0A0R4J024	DNA repair protein XRCC4		0.233807	0.124209	2.85416	0.0213726	0.64996	-3.01466	13	2.23461	0.0523017	0.715273	1.28148	NO
A0A0R4J034	Pyridoxal-dependent decarboxylase domain-containing protein 1		-0.0628515	0.0212392	-0.873051	0.40811	0.96587	-5.29326	89	-1.04065	0.325184	0.939314	0.487871	NO
A0A0R4J041	N6-adenosine-methyltransferase subunit METTL3		-0.0347418	0.0531874	-0.345835	0.738398	0.995409	-5.59261	12	-0.288314	0.779636	0.993653	0.108108	NO
A0A0R4J046	CCAAT/enhancer-binding protein zeta		-0.0478927	0.0417962	-0.770809	0.463005	0.975668	-5.3691	102	-0.978245	0.353514	0.947299	0.451593	NO
A0A0R4J049	Protein arginine N-methyltransferase 5		0.0211043	0.0427537	0.268479	0.795133	0.997472	-5.6158	65	0.304986	0.767312	0.992925	0.115028	NO
A0A0R4J050	N-acyl-L-amino-acid amidohydrolase		0.136122	0.0508444	1.58219	0.152317	0.854981	-4.59337	108	1.83333	0.0999657	0.787657	1.00015	NO
A0A0R4J055	Dynamin-binding protein		-0.537226	-0.0164098	-2.61783	0.0307903	0.64996	-3.31111	5	-2.41135	0.0391624	0.663967	1.40713	NO
A0A0R4J065	Cysteine protease		-0.0559118	0.0325362	-0.384009	0.710991	0.995409	-5.57908	19	-0.381661	0.711568	0.992925	0.147784	NO
A0A0R4J069	Selenocysteine lyase		-0.156149	0.0309249	-1.94798	0.087314	0.793506	-4.15558	46	-2.11295	0.0637632	0.732228	1.19543	NO
A0A0R4J078	UBX domain-containing protein 4		-0.147344	0.0434586	-1.83438	0.10399	0.797511	-4.2948	28	-1.79748	0.105812	0.799601	0.975463	NO
A0A0R4J083	Long-chain specific acyl-CoA dehydrogenase, mitochondrial		0.0689117	0.0591757	0.819217	0.436418	0.971784	-5.33416	84	0.940689	0.371425	0.953838	0.430129	NO
A0A0R4J091	DNA polymerase epsilon subunit 3		0.058588	0.138641	0.742705	0.478928	0.978127	-5.38856	17	0.623977	0.54813	0.980814	0.261116	NO
A0A0R4J092	Beta-mannosidase		-0.121519	0.0825034	-0.910389	0.389259	0.962779	-5.26367	39	-0.963665	0.36039	0.949202	0.443227	NO
A0A0R4J098	Zinc finger protein 326		-0.17457	0.0390408	-1.55641	0.158275	0.861491	-4.62285	22	-1.5257	0.161426	0.857073	0.792026	NO
A0A0R4J0B4	CMP-N-acetylneuraminic acid synthase		0.0273774	0.0950251	0.312755	0.762475	0.995409	-5.60322	37	0.326969	0.751167	0.992925	0.124263	NO
A0A0R4J0B5	RUS family member 1		0.0679857	0.0647437	0.388611	0.707715	0.995409	-5.57736	14	0.382086	0.711264	0.992925	0.147969	NO
A0A0R4J0B6	ATP-binding cassette sub-family G member 2		-0.154519	0.0692658	-1.28872	0.233561	0.905803	-4.914	9	-1.07899	0.308661	0.931594	0.510518	NO
A0A0R4J0C0	Non-structural maintenance of chromosomes element 1 homolog		0.16619	-0.0259469	1.81425	0.107243	0.802699	-4.3192	18	1.62971	0.137603	0.830909	0.861372	NO
A0A0R4J0D0	Sorting nexin-20		0.110533	0.0544487	0.638136	0.541241	0.985158	-5.45544	13	0.621575	0.54964	0.980814	0.259922	NO
A0A0R4J0D3	Dolichyl-diphosphooligosaccharide--protein glycotransferase		-0.0535794	0.0836911	-0.760999	0.468523	0.975668	-5.37596	26	-0.712423	0.494257	0.975266	0.306048	NO
A0A0R4J0E4	Integrator complex subunit 7		-0.0715741	0.0425118	-0.991414	0.350558	0.956622	-5.19615	72	-1.15611	0.277403	0.917135	0.556888	NO
A0A0R4J0G0	Phosphoenolpyruvate carboxykinase (GTP)		0.0408148	0.014107	0.199857	0.846586	0.997472	-5.63157	125	0.2154	0.834258	0.996829	0.0786997	NO
A0A0R4J0G4	Ran-binding protein 10		0.179506	0.0200492	1.66843	0.133838	0.832628	-4.4932	18	1.56087	0.152986	0.855314	0.815347	NO
A0A0R4J0H7	Condensin complex subunit 1		-0.044814	0.0655756	-0.401217	0.698778	0.995409	-5.57254	105	-0.447471	0.665111	0.992925	0.177106	NO
A0A0R4J0I4	Chromosome transmission fidelity protein 18 homolog		0.200297	0.0690522	2.06544	0.0727916	0.77264	-4.00952	26	2.04388	0.0713158	0.743053	1.14681	NO
A0A0R4J0I6	Acyl-CoA dehydrogenase family member 11		-0.176376	0.0189491	-1.48583	0.175681	0.870598	-4.70239	23	-1.47768	0.173612	0.863735	0.760419	NO
A0A0R4J0I9	Prolow-density lipoprotein receptor-related protein 1		-0.153064	0.121267	-1.08026	0.311558	0.937401	-5.11721	80	-1.17596	0.269779	0.915309	0.568992	NO
A0A0R4J0J3	DNA helicase		-0.0370152	-0.108011	-0.0696193	0.946208	0.997472	-5.64887	8	-0.0726551	0.94367	0.997217	0.02518	NO
A0A0R4J0J8	Cytospin-A		0.0252691	0.136911	0.194354	0.85075	0.997472	-5.63263	11	0.173473	0.866119	0.996829	0.0624227	NO
A0A0R4J0K5	SLAM family member 5		0.0424357	0.0604092	0.508452	0.624876	0.995409	-5.52568	22	0.471274	0.648659	0.992925	0.187983	NO
A0A0R4J0M1	Tubulin-folding cofactor C		-0.00526885	0.0418112	-0.0515255	0.960172	0.997472	-5.64995	14	-0.0448927	0.965173	0.997217	0.0153948	NO
A0A0R4J0N5	Programmed cell death protein 2		0.206268	0.0155343	1.90474	0.0933358	0.793506	-4.20885	7	1.45668	0.179189	0.867434	0.746688	NO
A0A0R4J0P5	Proline-serine-threonine phosphatase-interacting protein 1		0.205902	0.0942381	1.26899	0.240165	0.906061	-4.93421	28	1.31919	0.21968	0.883768	0.658209	NO
A0A0R4J0P6	Poly(A)-specific ribonuclease PARN		0.0713088	-0.0135852	0.629341	0.546697	0.985158	-5.46066	37	0.661936	0.524597	0.975871	0.280174	NO
A0A0R4J0Q5	Lamin-B2		-0.0732468	0.0628279	-1.1359	0.288925	0.926414	-5.06532	114	-1.43374	0.185461	0.867434	0.731747	NO
A0A0R4J0Q6	E3 ubiquitin-protein ligase TRIM56		0.0382914	0.0132668	0.306654	0.766947	0.995409	-5.60506	16	0.289409	0.778825	0.993653	0.10856	NO
A0A0R4J0Q9	Component of oligomeric Golgi complex 7		0.00672452	0.0512956	0.103173	0.920369	0.997472	-5.646	32	0.101901	0.921069	0.997217	0.0357077	NO
A0A0R4J0R1	Vesicle-associated membrane protein 8		0.0959021	0.0475138	0.781038	0.457298	0.975668	-5.36187	23	0.77987	0.455486	0.971798	0.341525	NO
A0A0R4J0R3	Interferon-stimulated 20 kDa exonuclease-like 2		-0.0688505	0.0594159	-0.703479	0.501741	0.981485	-5.41468	26	-0.696969	0.503426	0.975266	0.298065	NO
A0A0R4J0S3	Reticulon-4-interacting protein 1, mitochondrial		-0.204324	0.0734191	-1.22416	0.255765	0.914461	-4.97943	23	-1.25591	0.240772	0.896298	0.618394	NO
A0A0R4J0T8	ADP-ribosylation factor GTPase-activating protein 3		0.0857669	0.0943156	0.707147	0.499579	0.981485	-5.41229	8	0.582397	0.574598	0.986272	0.240636	NO
A0A0R4J0U5	ATP-binding cassette sub-family D member 2		0.181302	0.131992	1.00677	0.343562	0.951367	-5.18286	14	0.993838	0.346269	0.943916	0.460587	NO
A0A0R4J0U8	TRMT1-like protein		-0.000109926	0.0639418	-0.000879515	0.99932	0.999643	-5.65126	44	-0.000939051	0.999271	0.999594	0.000316616	NO
A0A0R4J0V5	DNA-directed RNA polymerase subunit		0.0652291	0.0599881	1.05901	0.32056	0.942233	-5.13653	152	1.39144	0.197522	0.876999	0.704384	NO
A0A0R4J0W6	Leucine-rich repeat-containing protein 40		0.0353087	0.0386515	0.49539	0.633662	0.995409	-5.53195	135	0.608323	0.558012	0.983111	0.253357	NO
A0A0R4J0Z1	Protein disulfide-isomerase A4		-0.108422	0.0855475	-0.930891	0.379182	0.962779	-5.24701	293	-1.04008	0.325436	0.939314	0.487534	NO
A0A0R4J101	Anion exchange protein		-0.217532	0.0655656	-0.971978	0.359567	0.960591	-5.21275	15	-0.987544	0.34918	0.944249	0.456951	NO
A0A0R4J107	Acyl-peptide hydrolase (Fragment)		-0.00512143	0.0445359	-0.0570552	0.955902	0.997472	-5.64965	76	-0.0644585	0.950014	0.997217	0.0222699	NO
A0A0R4J114	UTP25 small subunit processome component		-0.0310046	0.052442	-0.357675	0.729852	0.995409	-5.58856	55	-0.394855	0.702144	0.992925	0.153574	NO
A0A0R4J124	SRSF protein kinase 2		-0.0345064	-0.00134126	-0.396064	0.702426	0.995409	-5.57453	20	-0.361555	0.726027	0.992925	0.139047	NO
A0A0R4J138	Arylsulfatase B		0.344938	0.0387699	1.37432	0.20666	0.898186	-4.82417	3	1.28475	0.230959	0.886519	0.636465	NO
A0A0R4J140	Clustered mitochondria protein homolog		0.0268584	0.053254	0.212183	0.837278	0.997472	-5.62907	132	0.234761	0.819648	0.996829	0.0863725	NO
A0A0R4J175	Bromodomain-containing protein 9		0.274318	0.0962271	1.365	0.209451	0.899313	-4.83411	7	1.28615	0.230491	0.886519	0.637347	NO
A0A0R4J187	ATP-dependent DNA helicase 2 subunit 1		0.0186418	0.0228241	0.141162	0.891237	0.997472	-5.64142	46	0.151015	0.883294	0.997217	0.0538945	NO
A0A0R4J1A6	GAS2-like protein 3		-0.271144	-0.0848395	-1.3995	0.199274	0.889262	-4.79712	3	-1.21887	0.253878	0.906103	0.595376	NO
A0A0R4J1F2	Presenilin		0.0114643	0.0259019	0.0746138	0.942357	0.997472	-5.64851	10	0.0686335	0.946782	0.997217	0.02375	NO
A0A0R4J1G4	RAD51-associated protein 1		-0.0230033	0.0538463	-0.117124	0.909652	0.997472	-5.64449	13	-0.116139	0.910092	0.997217	0.0409146	NO
A0A0R4J1G9	Metalloreductase STEAP3		-0.141111	0.0855931	-1.61954	0.144043	0.843753	-4.55026	23	-1.53257	0.159747	0.857073	0.796567	NO
A0A0R4J1I3	Menin		-0.0792975	0.0333936	-0.649453	0.534268	0.983421	-5.44863	14	-0.595597	0.566118	0.983605	0.247093	NO
A0A0R4J1I6	Nuclear pore membrane glycoprotein 210		-0.000828706	0.0485172	-0.0113544	0.991219	0.998276	-5.6512	112	-0.0137077	0.989362	0.997821	0.00464466	NO
A0A0R4J1J1	Probable hydrolase PNKD		-0.0718229	-0.0284346	-0.126681	0.902323	0.997472	-5.64334	11	-0.133019	0.897105	0.997217	0.0471567	NO
A0A0R4J1N9	Transcription factor A, mitochondrial		0.0691906	0.043381	0.649768	0.534075	0.983421	-5.44844	35	0.678069	0.514781	0.975266	0.288377	NO
A0A0R4J1Q0	Enhancer of mRNA-decapping protein 4		-0.0849176	0.043819	-1.50425	0.170982	0.866319	-4.68181	143	-2.07619	0.0676814	0.736352	1.16953	NO
A0A0R4J1R7	4a-hydroxytetrahydrobiopterin dehydratase		0.139048	0.0606945	1.01031	0.341963	0.949004	-5.17978	13	0.941659	0.370954	0.953838	0.430679	NO
A0A0R4J1Y3	Probable tRNA N6-adenosine threonylcarbamoyltransferase		0.0832104	0.0412393	0.884558	0.402232	0.96587	-5.28425	18	0.800481	0.444048	0.970927	0.35257	NO
A0A0R4J1Z3	Transmembrane protein 33		-0.223051	0.149319	-2.11858	0.0670208	0.767804	-3.94289	9	-1.68195	0.126873	0.809985	0.896631	NO
A0A0R4J205	RNA (guanine-9-)-methyltransferase domain-containing protein 2		-0.00262735	0.0357255	-0.0208485	0.983878	0.997472	-5.65105	17	-0.0199239	0.984539	0.997376	0.00676715	NO
A0A0R4J215	Coiled-coil domain-containing protein 75		-0.117569	-0.0196431	-1.28403	0.235117	0.906061	-4.91883	4	-0.802696	0.442831	0.970927	0.353762	NO
A0A0R4J243	Sin3 histone deacetylase corepressor complex component SDS3		0.0727155	0.0445333	0.604835	0.56207	0.988884	-5.47485	15	0.559505	0.589468	0.986373	0.22954	NO
A0A0R4J259	Heterogeneous nuclear ribonucleoprotein Q		0.0280483	0.122097	0.268748	0.794933	0.997472	-5.61573	4	0.182272	0.859409	0.996829	0.0658001	NO
A0A0R4J262	Sodium channel modifier 1		-0.073967	0.0491649	-0.540953	0.603292	0.995409	-5.50945	26	-0.553601	0.593337	0.986373	0.226699	NO
A0A0R4J291	FAST kinase domain-containing protein 5, mitochondrial		-0.268882	0.0308166	-2.50373	0.0367671	0.669029	-3.45547	10	-2.05121	0.0704755	0.740846	1.15196	NO
A0A0R4J2B2	BTB/POZ domain-containing protein KCTD12		0.0356211	0.0670875	0.375977	0.716722	0.995409	-5.58204	54	0.411662	0.690218	0.992925	0.161014	NO
A0A0R4J2B5	RIKEN cDNA 2310022A10 gene		0.241645	0.035844	1.87569	0.097602	0.795367	-4.24445	14	1.74277	0.115348	0.805744	0.937989	NO
A0A0R4J2D3	Transport and Golgi organization protein 1 homolog		-0.0105615	0.0245896	-0.126933	0.90213	0.997472	-5.6433	91	-0.146761	0.886556	0.997217	0.052294	NO
A0A0U1RNF2	Leucine carboxyl methyltransferase 1		0.0166534	0.0372809	0.131001	0.899013	0.997472	-5.64279	16	0.124092	0.90397	0.997217	0.0438461	NO
A0A0U1RNZ3	Granule-associated Rac and RHOG effector 1		0.38925	-0.0419477	1.06516	0.317934	0.94125	-5.13097	2	1.05053	0.320864	0.939314	0.493679	NO
A0A0U1RP06	DNA repair protein-complementing XP-C cells homolog (Fragment)		0.575368	-0.0942313	4.01454	0.00388155	0.533843	-1.66903	4	3.2042	0.0107585	0.589999	1.96825	NO
A0A0U1RP13	CDP-diacylglycerol--inositol 3-phosphatidyltransferase		0.00455686	0.100054	0.0356551	0.972432	0.997472	-5.65063	16	0.0338111	0.973766	0.997217	0.0115455	NO
A0A0U1RP62	Selenoprotein S		0.0487989	-0.0143578	0.180673	0.861123	0.997472	-5.63516	3	0.171544	0.867591	0.996829	0.0616849	NO
A0A0U1RP81	MICOS complex subunit MIC60		0.248387	0.0296292	2.27143	0.0528166	0.715038	-3.75001	6	1.69638	0.124047	0.809985	0.906413	NO
A0A0U1RPM2	Tyrosine-protein kinase		0.22366	0.0315685	2.20888	0.0582285	0.748257	-3.82913	18	2.03737	0.0720713	0.745642	1.14224	NO
A0A0X1KG67	ER membrane protein complex subunit 10		0.0574318	0.0172099	0.506629	0.626099	0.995409	-5.52657	17	0.473699	0.646994	0.992925	0.189099	NO
A0A140LHA2	Mitotic checkpoint protein BUB3		0.0691504	0.0712415	0.605136	0.56188	0.988884	-5.47468	65	0.662504	0.524249	0.975871	0.280462	NO
A0A140LHT6	39S ribosomal protein L48, mitochondrial		0.195176	0.0137266	1.27733	0.237353	0.906061	-4.92569	11	1.18916	0.264802	0.914031	0.577079	NO
A0A140LHY7	DNA polymerase delta subunit 3		0.00569893	0.080611	0.0479061	0.962967	0.997472	-5.65013	40	0.050787	0.960605	0.997217	0.0174553	NO
A0A140LIF0	5-demethoxyubiquinone hydroxylase, mitochondrial		0.0306335	0.13717	0.178925	0.862451	0.997472	-5.63547	7	0.16222	0.874716	0.996983	0.0581327	NO
A0A140LIH0	Mediator complex subunit 25 (Fragment)		0.0942712	0.0125967	0.938741	0.375374	0.962779	-5.24055	5	0.647389	0.533543	0.977218	0.27283	NO
A0A140LIP6	Centriolar coiled-coil protein of 110 kDa (Fragment)		-0.303966	-0.1167	-0.665122	0.524705	0.981485	-5.43903	3	-0.677055	0.515395	0.975266	0.28786	NO
A0A140LIQ1	Transforming acidic coiled-coil-containing protein 2		0.0368133	-0.0278097	0.270978	0.793278	0.997472	-5.61514	19	0.266889	0.795569	0.996829	0.099322	NO
A0A140LIT2	7-dehydrocholesterol reductase		0.267382	0.113025	1.73452	0.1211	0.816906	-4.41499	7	1.52517	0.161558	0.857073	0.791673	NO
A0A140LIT5	Protein PET100 homolog, mitochondrial (Fragment)		0.125031	-0.0973593	0.479535	0.644411	0.995409	-5.53934	3	0.452016	0.661955	0.992925	0.179172	NO
A0A140LJ16	WD repeat domain phosphoinositide-interacting protein 4 (Fragment)		0.315131	0.0240414	2.99975	0.0171054	0.64996	-2.83465	8	2.32156	0.0453698	0.71399	1.34323	NO
A0A140LJ31	Putative lipoyltransferase 2, mitochondrial (Fragment)		-0.309095	0.045355	-1.76108	0.116308	0.812218	-4.38325	2	-1.43969	0.183817	0.867434	0.735616	NO
A0A140LJB7	COP9 signalosome complex subunit 1		0.300426	0.0386322	1.26196	0.242557	0.906061	-4.94137	2	1.14324	0.282438	0.919521	0.549076	NO
A0A140LJJ5	A-kinase anchor protein 13		0.105091	0.108149	1.17558	0.273606	0.925929	-5.02723	41	1.24978	0.2429	0.89777	0.614573	NO
A0A140T8J4	Heme-binding protein 1		-0.0481162	0.0214876	-0.442237	0.670045	0.995409	-5.55585	18	-0.414755	0.688033	0.992925	0.162391	NO
A0A140T8R7	REST corepressor 1		-0.202805	0.038346	-1.48806	0.175106	0.870598	-4.69991	21	-1.48625	0.17138	0.861077	0.766041	NO
A0A140T8T4	60S ribosomal protein L9		-0.0458379	0.0675234	-0.407293	0.694488	0.995409	-5.57017	77	-0.449628	0.663612	0.992925	0.178086	NO
A0A171KXD3	Protein arginine N-methyltransferase 1		0.0878842	0.0602736	0.872222	0.408536	0.96587	-5.29391	76	0.972153	0.356375	0.949202	0.448092	NO
A0A1B0GQU8	60S ribosomal protein L18		0.0440587	0.053971	0.475314	0.647287	0.995409	-5.54127	105	0.543041	0.60029	0.986373	0.221639	NO
A0A1B0GR08	Gamma-tubulin complex component (Fragment)		0.0464008	0.0471443	0.582495	0.5763	0.992397	-5.48735	20	0.518663	0.616506	0.988025	0.210063	NO
A0A1B0GR85	RIKEN cDNA 2900026A02 gene		-0.0517562	0.0594468	-0.310255	0.764307	0.995409	-5.60398	4	-0.263048	0.798437	0.996829	0.0977595	NO
A0A1B0GRA5	Stromal interaction molecule 1		-0.170988	0.0339307	-0.875343	0.406934	0.96587	-5.29148	13	-0.867379	0.408265	0.963091	0.389058	NO
A0A1B0GRJ5	Predicted gene 45799 (Fragment)		-0.981278	-0.0515518	-1.32855	0.220693	0.901281	-4.87263	3	-1.38715	0.198782	0.876999	0.701623	NO
A0A1B0GRS5	Macrophage scavenger receptor types I and II (Fragment)		-0.10593	0.124897	-0.38327	0.711517	0.995409	-5.57936	9	-0.385382	0.708905	0.992925	0.149412	NO
A0A1B0GRT6	Receptor-type tyrosine-protein phosphatase		0.0517935	0.0739292	0.446701	0.666952	0.995409	-5.55394	44	0.477399	0.644458	0.992925	0.190805	NO
A0A1B0GRU3	Zinc finger CCCH domain-containing protein 4		0.0660783	0.0401424	0.878033	0.405557	0.96587	-5.28937	57	0.987436	0.34923	0.944249	0.456888	NO
A0A1B0GRV0	3'(2'),5'-bisphosphate nucleotidase 1		0.391166	0.0080397	2.20704	0.0583952	0.748257	-3.83144	4	1.9111	0.0883057	0.784554	1.05401	NO
A0A1B0GS68	60S ribosomal protein L13a		0.0486356	0.0856811	0.205243	0.842516	0.997472	-5.63049	70	0.219543	0.831125	0.996829	0.0803334	NO
A0A1B0GSG5	Ribonuclease inhibitor		-0.0949366	0.0911126	-1.0497	0.324569	0.944409	-5.14491	83	-1.19094	0.264137	0.913265	0.57817	NO
A0A1B0GSV1	39S ribosomal protein L17, mitochondrial (Fragment)		0.0260205	0.0375712	0.238318	0.817633	0.997472	-5.62329	13	0.208514	0.83947	0.996829	0.0759947	NO
A0A1B0GSX0	L-lactate dehydrogenase		0.0338955	0.132664	0.380363	0.71359	0.995409	-5.58043	291	0.442295	0.668714	0.992925	0.17476	NO
A0A1B0GX24	Nuclear autoantigen Sp-100 (Fragment)		0.822954	-0.00303839	1.39677	0.200063	0.889262	-4.80006	4	1.44994	0.181014	0.867434	0.742289	NO
A0A1B0GX27	Branched-chain-amino-acid aminotransferase		-0.0709198	0.0183196	-0.617408	0.554152	0.986547	-5.46763	29	-0.63209	0.543049	0.980814	0.265161	NO
A0A1C7CYV0	Plastin-3 (Fragment)		0.0598925	0.077768	0.794232	0.450007	0.973491	-5.35242	194	0.96586	0.359349	0.949202	0.444484	NO
A0A1D5RLD1	Unconventional myosin-IXb		0.0509522	0.0296996	0.679761	0.515866	0.981485	-5.42988	90	0.802868	0.442736	0.970927	0.353855	NO
A0A1D5RLL3	Protein EFR3 homolog A		0.18363	-0.0107085	2.19087	0.0598862	0.751518	-3.85186	11	1.64576	0.13422	0.82075	0.872181	NO
A0A1D5RLL4	Transformation/transcription domain-associated protein		-0.123084	0.0477428	-1.17466	0.273953	0.925929	-5.02812	99	-1.31722	0.220312	0.883768	0.656963	NO
A0A1D5RLM8	Predicted gene 11639		-0.268578	0.102772	-1.84819	0.101811	0.796458	-4.278	5	-1.52547	0.161482	0.857073	0.791875	NO
A0A1D5RLV3	Protein unc-80 homolog		-0.0140235	0.117213	-0.0473478	0.963398	0.997472	-5.65015	2	-0.0451158	0.965	0.997217	0.0154726	NO
A0A1D5RLV7	WD repeat and FYVE domain-containing protein 3		0.29924	0.063865	3.09635	0.0147721	0.64996	-2.71661	32	3.1765	0.0112478	0.589999	1.94893	NO
A0A1D5RLW5	60S ribosomal protein L18a		0.188852	0.107627	2.43125	0.0411624	0.672502	-3.54737	40	2.57335	0.0300223	0.618835	1.52256	NO
A0A1D5RM65	Ras association domain-containing protein 5		0.94062	-0.0402876	2.54233	0.0346231	0.656436	-3.40657	3	2.53504	0.0319697	0.635063	1.49526	NO
A0A1D5RM83	IQ motif and SEC7 domain-containing protein 1		0.060799	0.0718453	0.698631	0.504609	0.981485	-5.41783	11	0.534555	0.605909	0.986373	0.217592	NO
A0A1D5RM97	Non-specific serine/threonine protein kinase		0.162354	0.0347658	0.48706	0.639298	0.995409	-5.53586	12	0.502977	0.627059	0.989887	0.202692	NO
A0A1L1SQ51	Talin-2		0.0272205	0.067421	0.429048	0.679224	0.995409	-5.56139	102	0.539788	0.602441	0.986373	0.220086	NO
A0A1L1SQR4	Dedicator of cytokinesis protein 6		0.0461714	0.0311163	0.157485	0.87877	0.997472	-5.63902	2	0.149763	0.884254	0.997217	0.0534229	NO
A0A1L1SQX4	Coiled-coil domain-containing 84 (Fragment)		0.0867234	0.0430764	0.303665	0.769141	0.995409	-5.60595	3	0.29141	0.777342	0.993653	0.109388	NO
A0A1L1SRE8	Low-density lipoprotein receptor		-0.0586125	0.0297424	-0.336559	0.74512	0.995409	-5.59569	14	-0.330693	0.748445	0.992925	0.12584	NO
A0A1L1SRM4	PR domain zinc finger protein 10		-0.234099	0.00344813	-1.2009	0.264182	0.920397	-5.00247	3	-1.04799	0.321969	0.939314	0.492186	NO
A0A1L1SRX2	AMP deaminase		-0.0390861	0.0741249	-0.363681	0.725532	0.995409	-5.58645	17	-0.335836	0.744691	0.992925	0.128024	NO
A0A1L1SSA8	Transmembrane protein 205 (Fragment)		-0.289527	0.0943834	-0.720454	0.491785	0.981485	-5.40353	7	-0.740203	0.478041	0.973033	0.320535	NO
A0A1L1SSC0	Leucine-rich repeat flightless-interacting protein 2		0.0570296	0.0400273	0.274686	0.790528	0.997472	-5.61415	36	0.290504	0.778013	0.993653	0.109013	NO
A0A1L1SSC7	Tetratricopeptide repeat domain 13		0.11617	0.151549	0.523769	0.614655	0.995409	-5.51815	5	0.491261	0.634999	0.99199	0.197227	NO
A0A1L1SSF2	ADP-dependent glucokinase		0.0873115	0.0592229	0.717729	0.493375	0.981485	-5.40534	17	0.681196	0.512892	0.975266	0.289974	NO
A0A1L1SSX7	Leucine zipper transcription factor-like protein 1 (Fragment)		0.159382	0.0651684	0.95185	0.369079	0.962779	-5.22967	17	0.94944	0.367193	0.953838	0.435105	NO
A0A1L1ST08	COMM domain-containing protein 4 (Fragment)		0.10085	0.0676334	0.952713	0.368667	0.962779	-5.22895	5	0.676875	0.515504	0.975266	0.287768	NO
A0A1L1ST22	CLIP-associating protein 2		0.00987713	0.0330849	0.0372609	0.971191	0.997472	-5.65058	11	0.0377147	0.970738	0.997217	0.0128978	NO
A0A1L1STC6	Nesprin-1		-0.0446065	0.00876757	-0.571341	0.58348	0.993256	-5.49343	103	-0.674323	0.51705	0.975266	0.286467	NO
A0A1L1STE6	Isocitrate dehydrogenase [NAD] subunit, mitochondrial		0.021647	0.0746496	0.309252	0.765042	0.995409	-5.60428	74	0.36424	0.724089	0.992925	0.140208	NO
A0A1L1SV25	Alpha-actinin-4		-0.0386644	0.0636354	-0.595636	0.567905	0.990074	-5.48005	287	-0.763926	0.464467	0.972147	0.333045	NO
A0A1L1SV73	Ubiquitin carboxyl-terminal hydrolase 47		-0.0861952	0.0377897	-1.26283	0.242263	0.906061	-4.94049	59	-1.4477	0.181621	0.867434	0.740833	NO
A0A1L1SVK0	Platelet-activating factor acetylhydrolase IB subunit alpha2 (Fragment)		-0.000974638	0.0448382	-0.00664184	0.994863	0.998589	-5.65124	8	-0.00585143	0.995459	0.998484	0.00197666	NO
A0A1W2P6F6	Myosin light polypeptide 6		-0.0629753	0.0718249	-0.885334	0.401838	0.96587	-5.28364	97	-1.06633	0.314043	0.935779	0.503011	NO
A0A1W2P6N1	U6 snRNA-associated Sm-like protein LSm7		0.0652301	0.0287023	0.345234	0.738832	0.995409	-5.59281	8	0.324859	0.752712	0.992925	0.123371	NO
A0A1W2P6X3	Formin-like protein 1		0.225541	0.0152291	1.80485	0.108795	0.802699	-4.33057	136	1.99986	0.0765705	0.749625	1.11594	NO
A0A1W2P729	Protein canopy homolog 2 (Fragment)		-0.078038	0.0542705	-0.641947	0.538887	0.984117	-5.45316	26	-0.650913	0.531368	0.976585	0.274605	NO
A0A1W2P7M2	Palmitoyltransferase ZDHHC17 (Fragment)		0.009818	0.0733595	0.0602172	0.953462	0.997472	-5.64947	5	0.0518541	0.959778	0.997217	0.0178294	NO
A0A1W2P7Q6	Exportin-T		0.0577264	0.0485372	0.774849	0.460745	0.975668	-5.36625	59	0.876638	0.403475	0.963091	0.394183	NO
A0A1W2P7T7	Lipid droplet-associated hydrolase (Fragment)		-0.150739	-0.0174982	-1.024	0.33584	0.949004	-5.16777	15	-0.987612	0.349149	0.944249	0.45699	NO
A0A1W2P7U1	Ubiquitin-conjugating enzyme E2 R1		-0.115653	0.110665	-0.611162	0.558077	0.988252	-5.47124	10	-0.587653	0.571213	0.984855	0.243202	NO
A0A1W2P7X0	ABRA C-terminal-like protein (Fragment)		0.0114834	0.0403814	0.044008	0.965978	0.997472	-5.65031	5	0.0425919	0.966957	0.997217	0.0145929	NO
A0A1W2P872	NOVA alternative-splicing regulator 2		-0.0316152	-0.0120058	-0.165676	0.872528	0.997472	-5.63772	5	-0.149742	0.88427	0.997217	0.0534152	NO
A0A1W2P8C6	Tetraspanin (Fragment)		-0.339323	0.055615	-1.38366	0.203893	0.895621	-4.81417	17	-1.42532	0.18781	0.867434	0.726281	NO
A0A1X7SB71	RING-type E3 ubiquitin transferase		-0.012982	-0.0226216	-0.0477187	0.963112	0.997472	-5.65014	7	-0.0472969	0.96331	0.997217	0.0162342	NO
A0A1Y7VJ48	Tubulin-specific chaperone A		0.00748792	0.0730806	0.0299137	0.97687	0.997472	-5.65082	38	0.0317089	0.975396	0.997217	0.0108189	NO
A0A1Y7VK55	Nuclear factor 1		-0.172185	0.0310414	-1.5206	0.166902	0.864214	-4.66343	13	-1.34568	0.211325	0.883768	0.67505	NO
A0A1Y7VLP0	ATP synthase membrane subunit 6.8PL (Fragment)		0.0271717	0.0723717	0.222239	0.829704	0.997472	-5.62692	10	0.191111	0.852681	0.996829	0.0692136	NO
A0A1Y7VM56	NAD-dependent protein deacylase sirtuin-5, mitochondrial		0.175991	-0.0066452	1.61864	0.144238	0.843753	-4.55131	5	1.1669	0.273236	0.915309	0.563462	NO
A0A1Y7VM77	Ribonuclease H1		0.00866765	0.085268	0.0597196	0.953846	0.997472	-5.6495	7	0.0514874	0.960062	0.997217	0.0177008	NO
A0A1Y7VMH3	Serine/threonine-protein kinase VRK1		0.114153	0.0100859	1.57699	0.153501	0.854981	-4.59933	77	1.85148	0.0971212	0.786281	1.01269	NO
A0A1Y7VMH7	Kinase D-interacting substrate 220		-0.0384206	0.0141778	-0.324285	0.75405	0.995409	-5.59964	30	-0.334026	0.746011	0.992925	0.127255	NO
A0A1Y7VN19	Dehydrogenase/reductase SDR family member 7 (Fragment)		0.0232155	0.061297	0.140571	0.891689	0.997472	-5.6415	21	0.143037	0.889412	0.997217	0.0508968	NO
A0A1Y7VNF4	ERO1-like protein beta		0.0896501	0.0923153	0.675019	0.518719	0.981485	-5.43286	20	0.667693	0.521081	0.975624	0.283095	NO
A0A286YCI8	Sorbin and SH3 domain-containing protein 1		0.00902782	0.0166838	0.0792216	0.938805	0.997472	-5.64816	68	0.0869266	0.932633	0.997217	0.0302892	NO
A0A286YCV0	Phospholipid-transporting ATPase		-0.0750832	0.116686	-0.398279	0.700857	0.995409	-5.57368	6	-0.364759	0.723715	0.992925	0.140432	NO
A0A286YCX6	Trafficking protein particle complex 8		0.12536	0.0332361	1.68259	0.131008	0.830256	-4.47654	39	1.77049	0.110421	0.803937	0.956949	NO
A0A286YD39	Regulator of microtubule dynamics protein 2 (Fragment)		-0.237734	0.187358	-1.24192	0.249487	0.907864	-4.96164	5	-1.12345	0.290321	0.924855	0.537122	NO
A0A286YDB8	Elongator complex protein 3		0.0141339	0.0466366	0.150587	0.884034	0.997472	-5.64007	26	0.148362	0.885328	0.997217	0.0528958	NO
A0A286YDF5	Myoferlin		-0.13388	0.0986814	-1.06867	0.316443	0.94125	-5.12778	238	-1.18662	0.265755	0.914262	0.575519	NO
A0A286YDT3	Nucleolar and coiled-body phosphoprotein 1		-0.0376139	0.0532793	-0.259591	0.801744	0.997472	-5.61809	223	-0.284891	0.782174	0.994958	0.106696	NO
A0A286YDT6	F-box/WD repeat-containing protein 1A		-0.0947429	0.0769365	-0.40808	0.693933	0.995409	-5.56986	13	-0.412173	0.689857	0.992925	0.161241	NO
A0A286YDZ5	G protein-coupled receptor kinase		0.0112364	0.0250872	0.0927055	0.92842	0.997472	-5.64702	5	0.0706525	0.945219	0.997217	0.0244674	NO
A0A2I3BPJ2	Predicted gene, 30083		0.0647568	0.0635059	0.386131	0.70948	0.995409	-5.57829	4	0.328007	0.750409	0.992925	0.124702	NO
A0A2I3BPN6	TATA-box-binding protein-associated factor 4		0.050956	-0.00163622	0.401375	0.698666	0.995409	-5.57248	17	0.384107	0.709817	0.992925	0.148854	NO
A0A2I3BPN8	Ral GTPase-activating protein subunit alpha-2		-0.0578594	-0.0742179	-0.751919	0.473668	0.977859	-5.38225	19	-0.650999	0.531315	0.976585	0.274648	NO
A0A2I3BPP1	Tuberin		-0.0345447	0.0606782	-0.369137	0.721617	0.995409	-5.58451	29	-0.371421	0.718917	0.992925	0.143321	NO
A0A2I3BPS1	Glia maturation factor beta (Fragment)		0.025227	0.0369681	0.30013	0.77174	0.995656	-5.607	16	0.253073	0.805897	0.996829	0.0937202	NO
A0A2I3BPW9	Disks large-associated protein 5		0.222959	0.0295088	1.2748	0.238203	0.906061	-4.92828	23	1.31172	0.222086	0.883768	0.653479	NO
A0A2I3BQ16	Leucine-rich repeat and calponin homology domain-containing protein 1		-0.0994321	0.159392	-0.87127	0.409025	0.96587	-5.29465	13	-0.772869	0.459415	0.971798	0.337795	NO
A0A2I3BQE0	Non-specific serine/threonine protein kinase		0.0260445	-0.0823034	0.150535	0.884074	0.997472	-5.64007	30	0.157511	0.878319	0.997217	0.0563478	NO
A0A2I3BQU9	Inactive ubiquitin thioesterase OTULINL (Fragment)		0.494077	0.0510796	2.60298	0.0315081	0.64996	-3.32985	3	2.25167	0.050864	0.715273	1.29359	NO
A0A2I3BQZ9	Amyloid-beta A4 protein		0.120881	-0.0436144	1.07576	0.313445	0.94013	-5.12132	17	1.00385	0.341677	0.943916	0.466385	NO
A0A2I3BR81	5'-nucleotidase domain-containing 2		0.0383404	0.0635448	0.388309	0.707931	0.995409	-5.57747	34	0.402453	0.696742	0.992925	0.156928	NO
A0A2I3BRD1	TBC1 domain family member 23		-0.045779	0.07043	-0.448978	0.665377	0.995409	-5.55296	13	-0.38391	0.709958	0.992925	0.148768	NO
A0A2I3BRH6	Glucosamine 6-phosphate N-acetyltransferase (Fragment)		0.206977	-0.0626695	1.26447	0.241702	0.906061	-4.93882	7	1.13211	0.286848	0.921923	0.542349	NO
A0A2I3BRQ3	Inter-alpha-trypsin inhibitor heavy chain H3		-0.412907	0.170413	-1.24381	0.248826	0.906939	-4.95973	5	-1.24454	0.244735	0.901556	0.611304	NO
A0A2I3BRT6	ORC ubiquitin ligase 1		-0.0270311	-0.00874771	-0.180465	0.861282	0.997472	-5.63519	3	-0.142303	0.889975	0.997217	0.0506221	NO
A0A2I3BRW0	Microsomal signal peptidase 12 kDa subunit		-0.139114	-0.00446737	-1.11857	0.295828	0.929466	-5.08167	13	-1.01675	0.335826	0.942974	0.473885	NO
A0A2I3BRX7	Methyltransferase-like protein		-0.14305	0.0628919	-1.50599	0.170542	0.866319	-4.67986	8	-1.109	0.296184	0.928171	0.528439	NO
A0A2K6EDP7	WD repeat and HMG-box DNA-binding protein 1		0.123827	0.0301464	1.36951	0.208097	0.898524	-4.82931	62	1.52303	0.162082	0.857073	0.790264	NO
A0A2R8VHI2	Intraflagellar transport protein 27 homolog		0.153768	0.0506601	1.1273	0.292334	0.927825	-5.07346	6	0.929957	0.376663	0.954859	0.424047	NO
A0A2R8VHV1	PHD finger protein 20-like protein 1		0.149512	0.0965082	0.487007	0.639334	0.995409	-5.53588	5	0.482765	0.640789	0.992925	0.193285	NO
A0A2R8VI80	Transcription factor AP4 (Fragment)		0.0937937	0.00749545	0.391602	0.705591	0.995409	-5.57623	3	0.362117	0.725621	0.992925	0.13929	NO
A0A2R8VK01	Cytokine receptor common subunit beta		0.0323515	0.16378	0.0723925	0.944069	0.997472	-5.64867	4	0.0739698	0.942652	0.997217	0.0256484	NO
A0A2R8VK72	Methyltransferase-like 7A1		-0.320476	0.0952535	-1.42609	0.191727	0.878643	-4.76826	4	-1.32119	0.219039	0.883768	0.659479	NO
A0A2R8VKI7	Alpha-globin transcription factor CP2		-0.215355	0.0648942	-1.36142	0.210533	0.899853	-4.83792	6	-1.18485	0.26642	0.914478	0.574433	NO
A0A2U3TZ54	DNA-directed RNA polymerases I, II, and III subunit RPABC2		-0.108841	0.132134	-0.671432	0.520884	0.981485	-5.43511	3	-0.54769	0.597223	0.986373	0.223863	NO
A0A2Y9CZM3	ATP-dependent DNA helicase DDX11		0.178589	0.0152902	2.0354	0.0762646	0.77264	-4.04703	28	2.01875	0.0742719	0.749625	1.12918	NO
A0A338P697	YEATS domain-containing protein 2 (Fragment)		-0.0654474	0.168652	-0.320307	0.756953	0.995409	-5.60089	4	-0.289607	0.778678	0.993653	0.108642	NO
A0A338P6I2	DNA-directed RNA polymerases I, II, and III subunit RPABC3		0.141889	0.0731826	1.47944	0.17734	0.871923	-4.70951	24	1.4384	0.18417	0.867434	0.73478	NO
A0A338P6N4	Beta/gamma crystallin domain-containing protein 3		0.164595	0.00779962	1.04362	0.327211	0.946962	-5.15036	38	1.10405	0.298212	0.928171	0.525474	NO
A0A338P6P6	Arf-GAP with coiled-coil, ANK repeat and PH domain-containing protein 2		-0.00395142	0.0111883	-0.0226154	0.982512	0.997472	-5.65101	37	-0.0239119	0.981445	0.997217	0.00813419	NO
A0A338P6U4	Presenilins-associated rhomboid-like protein, mitochondrial		0.0478401	0.0433683	0.700783	0.503335	0.981485	-5.41643	24	0.633523	0.542155	0.980814	0.265877	NO
A0A338P6U8	AT-rich interactive domain-containing protein 1B		-0.0446318	0.0697709	-0.48564	0.640261	0.995409	-5.53652	28	-0.484393	0.639677	0.992925	0.194039	NO
A0A338P726	Dol-P-Man:Man(5)GlcNAc(2)-PP-Dol alpha-1,3-mannosyltransferase		0.0298864	0.11361	0.172218	0.867549	0.997472	-5.63663	6	0.154215	0.880843	0.997217	0.0551017	NO
A0A338P7B7	Dynein light chain Tctex-type 1A		0.0783583	0.0198241	0.421216	0.684702	0.995409	-5.5646	6	0.384444	0.709576	0.992925	0.149001	NO
A0A338P7E3	Ribonuclease T2-B		-0.358056	0.104205	-3.15142	0.0135935	0.64996	-2.64989	4	-2.24357	0.0515417	0.715273	1.28784	NO
A0A3B2WBC6	DNA-directed RNA polymerase II subunit GRINL1A		-0.67222	0.0537721	-1.47534	0.178411	0.871923	-4.71407	4	-1.50958	0.165429	0.857073	0.781388	NO
A0A3B2WBH9	Tight junction protein ZO-2		0.0530788	0.0248079	0.81201	0.440309	0.971784	-5.33948	99	1.00699	0.340243	0.943916	0.46821	NO
A0A3Q4EBK4	Myc box-dependent-interacting protein 1		0.104284	0.0482141	1.60238	0.147792	0.849654	-4.57012	108	2.00612	0.0758008	0.749625	1.12033	NO
A0A3Q4EC24	Mitochondrial carrier homolog 1 (Fragment)		0.170298	0.0728241	1.78391	0.112331	0.809907	-4.35583	17	1.59625	0.144896	0.838881	0.838943	NO
A0A3Q4EGL6	Sulfhydryl oxidase		0.221195	0.048432	1.23089	0.253368	0.914342	-4.9727	3	1.04467	0.32342	0.939314	0.490232	NO
A0A3Q4L2V5	G protein beta subunit-like		-0.109769	0.185006	-0.706147	0.500168	0.981485	-5.41295	3	-0.565966	0.58525	0.986373	0.232659	NO
A0A3Q8I8H5	Elongation factor-1 gamma		-2.08855	-0.0931899	-2.47307	0.0385655	0.670583	-3.49433	22	-2.62093	0.0277685	0.615205	1.55645	NO
A0A3Q8I8J3	DNA helicase		-0.275806	0.22643	-0.808991	0.441945	0.971784	-5.34169	3	-0.798384	0.445203	0.970927	0.351442	NO
A0A3Q8I8K3	40S ribosomal protein S4		-2.48905	-0.154867	-2.94433	0.0186145	0.64996	-2.90289	24	-3.12126	0.0122936	0.589999	1.91032	NO
A0A3Q8I8T8	Ras family protein		-1.7752	-0.0502343	-2.33066	0.0481553	0.699228	-3.67497	6	-2.44816	0.0368677	0.663967	1.43335	NO
A0A3Q8I917	Pyruvate, phosphate dikinase		-2.43681	-0.126284	-2.84439	0.021696	0.64996	-3.02682	46	-3.01959	0.0144889	0.589999	1.83896	NO
A0A3Q8I9V9	Small myristoylated protein-3, putative		-2.63049	-0.288736	-2.29334	0.0510423	0.705731	-3.72227	27	-2.43298	0.0377971	0.663967	1.42254	NO
A0A3Q8IB80	Heat shock 70-related protein 1, mitochondrial, putative		-2.84989	-0.222728	-2.97329	0.0178094	0.64996	-2.86718	170	-3.15815	0.0115846	0.589999	1.93612	NO
A0A3Q8IB83	Dehydrogenase E1 component family protein		-2.95777	-0.356031	-2.50879	0.0364782	0.669029	-3.44905	12	-2.65685	0.0261807	0.613548	1.58202	NO
A0A3Q8IC45	ATP-dependent RNA helicase SUB2, putative		-1.53806	-0.0735096	-2.39211	0.0437534	0.690264	-3.59703	17	-2.52767	0.0323589	0.637801	1.49001	NO
A0A3Q8ICC3	60S ribosomal protein L14, putative		-3.45747	-0.524131	-2.46984	0.0387598	0.670583	-3.49842	8	-2.61501	0.0280394	0.615205	1.55223	NO
A0A3Q8ICF3	Endoribonuclease L-PSP (Pb5), putative		-2.91361	-0.384352	-2.43094	0.0411825	0.672502	-3.54776	13	-2.57517	0.0299331	0.618835	1.52385	NO
A0A3Q8IDD1	Leucine-rich repeat protein, putative		-2.83037	-0.447072	-1.946	0.0875819	0.793506	-4.15803	22	-2.06443	0.0689841	0.736352	1.16125	NO
A0A3Q8IDI1	Ribonucloprotein		-2.64382	-0.37315	-2.72408	0.0261173	0.64996	-3.1773	7	-2.8748	0.0183326	0.589999	1.73678	NO
A0A3Q8IDW6	60S ribosomal protein L36, putative		-3.98811	-0.491514	-2.97659	0.0177199	0.64996	-2.86312	14	-3.15491	0.0116452	0.589999	1.93385	NO
A0A3Q8IDZ4	60S ribosomal protein L35, putative		-1.28265	-0.00105184	-2.34034	0.0474333	0.699228	-3.66269	11	-2.45559	0.0364213	0.663967	1.43864	NO
A0A3Q8IE42	Domain found in IF2B/IF5 family protein		0.0667575	0.36212	0.120725	0.90689	0.997472	-5.64406	6	0.125657	0.902766	0.997217	0.0444248	NO
A0A3Q8IED6	Thioredoxin-like family protein		-3.44625	-0.400782	-2.6524	0.0291826	0.64996	-3.26749	20	-2.81303	0.0202766	0.593183	1.69301	NO
A0A3Q8IED7	Arginyl-tRNA synthetase		0.0766416	0.271474	0.162919	0.874628	0.997472	-5.63816	9	0.16961	0.869068	0.996829	0.0609463	NO
A0A3Q8IEE5	Formyltetrahydrofolate synthetase		0.174799	0.110938	0.773781	0.461342	0.975668	-5.36701	8	0.752717	0.470849	0.972147	0.327119	NO
A0A3Q8IET6	60S ribosomal protein L30		-0.211631	0.352397	-0.633175	0.544315	0.985158	-5.45839	11	-0.651937	0.530737	0.976585	0.275121	NO
A0A3Q8IEU2	H(+)-exporting diphosphatase		-3.16196	-0.310888	-2.71481	0.0264943	0.64996	-3.18894	32	-2.8808	0.0181544	0.589999	1.74102	NO
A0A3Q8IEU7	ATP-dependent RNA helicase eIF4A		-2.06449	-0.089778	-2.69075	0.0274989	0.64996	-3.21918	24	-2.8517	0.0190365	0.592043	1.72041	NO
A0A3Q8IF81	Galactokinase galactose-binding signature family protein		-0.919052	0.312466	-1.48818	0.175076	0.870598	-4.69978	15	-1.57016	0.150824	0.849365	0.821528	NO
A0A3Q8IFA8	ATP synthase subunit beta		-1.23852	-0.0255717	-2.69149	0.0274677	0.64996	-3.21826	52	-2.86001	0.0187801	0.589999	1.7263	NO
A0A3Q8IFI6	60S ribosomal protein L13, putative		-3.29629	-0.273787	-2.97737	0.017699	0.64996	-2.86217	23	-3.15765	0.0115939	0.589999	1.93577	NO
A0A3Q8IFN2	RuvB-like helicase		-0.130962	0.0177865	-0.735754	0.482921	0.978127	-5.39328	20	-0.749956	0.47243	0.972191	0.325663	NO
A0A3Q8IGF4	Trypanothione synthetase, putative		-1.20141	-0.0859175	-2.03936	0.0757982	0.77264	-4.0421	14	-2.14896	0.0601382	0.723768	1.22085	NO
A0A3Q8IGI9	60S ribosomal protein L27A/L29, putative		0.278479	0.145537	1.13333	0.289941	0.926414	-5.06776	20	1.17716	0.269325	0.915309	0.569723	NO
A0A3Q8IGZ0	40S ribosomal protein S16, putative		0.0863423	0.304971	0.118329	0.908728	0.997472	-5.64435	9	0.124578	0.903596	0.997217	0.0440257	NO
A0A3Q8IIK1	Ubiquitin carboxyl-terminal hydrolase		-0.00280242	0.147178	-0.00620887	0.995198	0.998589	-5.65124	2	-0.00627291	0.995132	0.998484	0.00211939	NO
A0A3Q8IIZ5	Enoyl-CoA hydratase/isomerase family protein		-0.472714	0.0999282	-1.272	0.23915	0.906061	-4.93115	13	-1.32343	0.218325	0.883768	0.660896	NO
A0A3Q8IJ28	40S ribosomal protein S3a		-1.28366	-0.0581781	-2.26196	0.0536032	0.716523	-3.76201	11	-2.37517	0.0415557	0.689512	1.38137	NO
A0A3Q8IJ78	NADH-dependent fumarate reductase, putative		-1.68319	-0.0605738	-2.02177	0.0778941	0.77264	-4.06403	19	-2.14131	0.0608914	0.723768	1.21544	NO
A0A3Q8IJC5	60S ribosomal protein L5, putative		-3.833	-0.507088	-2.42468	0.0415867	0.673368	-3.55571	18	-2.57184	0.0300968	0.618835	1.52148	NO
A0A3Q8IJI4	Prolyl endopeptidase		0.385144	0.153356	0.949853	0.370033	0.962779	-5.23134	5	0.968343	0.358174	0.949202	0.445906	NO
A0A3Q8IJS0	19S proteasome regulatory subunit		-0.0617526	0.0879281	-0.406867	0.694789	0.995409	-5.57034	19	-0.406379	0.693957	0.992925	0.158667	NO
A0A3Q8IK98	40S ribosomal protein S18, putative		-3.69714	-0.616243	-2.54427	0.034519	0.656436	-3.40412	11	-2.69602	0.0245533	0.60542	1.60989	NO
A0A3Q8IKN9	Small myristoylated protein-1		-2.35158	-0.286248	-2.15914	0.0629208	0.753671	-3.89187	5	-2.27849	0.0486828	0.715273	1.31262	NO
A0A3Q8IL41	Histone H2A		-4.36458	-0.593324	-2.93014	0.0190228	0.64996	-2.92042	10	-3.10458	0.0126288	0.589999	1.89864	NO
A0A3Q8IL75	Flagellum targeting protein kharon1, putative		-2.13056	-0.221079	-2.02119	0.0779639	0.77264	-4.06475	37	-2.14506	0.0605207	0.723768	1.2181	NO
A0A3Q8IMW2	Polyadenylate-binding protein		-2.31791	-0.380442	-1.90181	0.0937569	0.793506	-4.21243	12	-2.01434	0.0748024	0.749625	1.12608	NO
A0A3Q8IPA6	Diadenosine tetraphosphate synthetase		-3.57549	-0.55414	-2.14439	0.0643818	0.753671	-3.91043	4	-2.26962	0.0493934	0.715273	1.30633	NO
A0A3Q8IQ17	ERF1 domain 1/eRF1 domain 2/eRF1 domain 3, putative		0.129145	0.18112	0.25313	0.80656	0.997472	-5.61972	8	0.263791	0.797882	0.996829	0.0980615	NO
A0A3Q8IQL3	40S ribosomal protein S10, putative		-4.02176	-0.615263	-2.55558	0.0339168	0.651897	-3.3898	4	-2.70389	0.0242388	0.603962	1.61549	NO
A0A3Q8IQP5	AAA ATPase, CDC48 subfamily protein		-0.282428	0.137661	-0.517845	0.618598	0.995409	-5.52109	23	-0.547839	0.597125	0.986373	0.223935	NO
A0A3Q8IU22	Protein kinase domain family protein		-0.358893	0.051106	-1.90082	0.0939007	0.793506	-4.21366	6	-1.74153	0.115574	0.805813	0.937141	NO
A0A3Q8IVG4	Gim5A protein, putative		-4.03883	-0.656455	-2.57349	0.0329852	0.651126	-3.36713	15	-2.72897	0.0232636	0.597422	1.63332	NO
A0A3Q8IVV7	Translation elongation factor 1-beta, putative		-3.42114	-0.431331	-2.66764	0.0285012	0.64996	-3.24828	21	-2.82936	0.0197429	0.592672	1.70459	NO
A0A3Q8IWD8	40S ribosomal protein SA		-1.92666	-0.214765	-1.99623	0.0810374	0.776378	-4.0958	13	-2.11243	0.0638171	0.732228	1.19506	NO
A0A3S5H4X0	ATP-dependent RNA helicase eIF4A		-1.90288	-0.0560962	-2.4624	0.0392122	0.672222	-3.50787	35	-2.61273	0.0281445	0.615205	1.55061	NO
A0A3S5H503	Voltage-dependent anion-selective channel, putative		-1.88551	-0.00970771	-2.63664	0.0299044	0.64996	-3.28736	8	-2.7723	0.0216718	0.597422	1.6641	NO
A0A3S5H5A8	60S ribosomal protein L11 (L5, L16)		0.0466671	0.237381	0.0788375	0.939101	0.997472	-5.64819	9	0.082655	0.935935	0.997217	0.0287543	NO
A0A3S5H5I2	ATP synthase F1, alpha subunit		-2.94806	-0.288796	-2.80825	0.0229363	0.64996	-3.07188	42	-2.98079	0.0154299	0.589999	1.81164	NO
A0A3S5H5N2	Peptidyl-prolyl cis-trans isomerase		-1.08217	-0.0639303	-1.38356	0.203923	0.895621	-4.81428	13	-1.46181	0.177814	0.867434	0.750035	NO
A0A3S5H6C3	Kinesin, putative		-0.125371	0.0536224	-0.4663	0.653451	0.995409	-5.54534	2	-0.43539	0.673534	0.992925	0.17164	NO
A0A3S5H6F4	Nucleolar protein 56, putative		-0.710557	0.0769392	-1.4863	0.175561	0.870598	-4.70188	16	-1.56349	0.152374	0.853433	0.817089	NO
A0A3S5H6G7	Nuclear transport factor 2 (NTF2) domain family protein		-0.917659	0.15859	-1.35372	0.212878	0.900136	-4.8461	7	-1.42015	0.189265	0.868318	0.72293	NO
A0A3S5H6N5	40S ribosomal protein S12		-2.65477	-0.33005	-2.44362	0.0403766	0.672502	-3.53168	12	-2.5868	0.0293673	0.615205	1.53214	NO
A0A3S5H6Q3	Ubiquitin-conjugating enzyme family protein		-2.90271	-0.264784	-2.421	0.0418256	0.673368	-3.56037	6	-2.55882	0.0307466	0.624601	1.5122	NO
A0A3S5H6R4	N-inal_conserved_domain_of_Nudc./CS_domain_contai ning_protein_putative/Pfam:PF14050/Pfam:PF04969		-0.53903	0.086763	-0.9893	0.351529	0.95675	-5.19797	10	-1.03647	0.327027	0.939436	0.485417	NO
A0A3S5H6T1	Inositol-3-phosphate synthase		-0.0139201	0.26254	-0.027243	0.978934	0.997472	-5.6509	15	-0.0286656	0.977757	0.997217	0.00976912	NO
A0A3S5H748	Histone H2B		-3.5739	-0.405173	-2.76721	0.024434	0.64996	-3.1232	20	-2.93477	0.0166275	0.589999	1.77917	NO
A0A3S5H7L0	Ribosomal protein L1a, putative		-3.87875	-0.645955	-2.5093	0.0364495	0.669029	-3.44841	22	-2.66216	0.0259538	0.613548	1.5858	NO
A0A3S5H7W1	Elongation factor 1-beta		-3.17595	-0.371033	-2.42275	0.0417119	0.673368	-3.55816	11	-2.56628	0.0303725	0.622305	1.51752	NO
A0A3S5H807	CS domain containing protein, putative		-3.55265	-0.471319	-2.5002	0.0369696	0.669029	-3.45994	10	-2.64858	0.0265378	0.613548	1.57614	NO
A0A3S7WPW6	60S ribosomal protein L7a		-2.83672	-0.293486	-2.78296	0.0238478	0.64996	-3.1035	11	-2.94393	0.0163818	0.589999	1.78564	NO
A0A3S7WQF2	Dimethylargininase		-2.98389	-0.289445	-2.85693	0.0212819	0.64996	-3.01121	16	-3.02662	0.0143249	0.589999	1.84391	NO
A0A3S7WRA9	Ras family protein		-0.194068	0.187774	-1.19402	0.266717	0.922971	-5.00923	23	-1.2228	0.252459	0.906103	0.597809	NO
A0A3S7WRN3	Uncharacterized protein		-0.156514	0.13931	-0.869773	0.409795	0.966306	-5.29581	4	-0.756943	0.468436	0.972147	0.32935	NO
A0A3S7WSK7	26S proteasome subunit P45 family protein		-0.0456121	0.116494	-0.254881	0.805253	0.997472	-5.61928	10	-0.24252	0.813813	0.996829	0.0894752	NO
A0A3S7WT45	Phosphopyruvate hydratase		-3.8876	-0.52338	-2.98084	0.0176056	0.64996	-2.8579	64	-3.16457	0.0114656	0.589999	1.9406	NO
A0A3S7WTC4	Ribonucleoprotein p18, mitochondrial, putative		-3.00614	-0.384045	-2.5367	0.0349279	0.657479	-3.4137	16	-2.6885	0.0248576	0.605544	1.60454	NO
A0A3S7WU26	Cytochrome c family protein		-1.47706	-0.0933627	-2.33102	0.0481283	0.699228	-3.67451	17	-2.46279	0.0359934	0.663967	1.44378	NO
A0A3S7WUK6	Histone H2B		-1.25331	0.0849254	-1.818	0.10663	0.802699	-4.31466	4	-1.89836	0.0901244	0.784554	1.04516	NO
A0A3S7WUM6	Kinesin, putative		0.138076	0.0049206	0.825884	0.43284	0.971784	-5.32921	2	0.661563	0.524825	0.975871	0.279985	NO
A0A3S7WVW6	Phosphoglycerate kinase		-1.76615	-0.116063	-2.36263	0.045812	0.692067	-3.63442	15	-2.4975	0.0340012	0.647488	1.46851	NO
A0A3S7WWY7	40S ribosomal protein S6		-2.46813	-0.253156	-2.67116	0.0283461	0.64996	-3.24384	14	-2.8268	0.0198256	0.592672	1.70277	NO
A0A3S7WXL6	3-ketoacyl-CoA thiolase, putative		-2.219	-0.181112	-2.3963	0.0434681	0.689805	-3.59171	13	-2.53514	0.0319648	0.635063	1.49533	NO
A0A3S7WY02	60S ribosomal protein L17, putative		-2.68141	-0.207074	-2.61399	0.0309744	0.64996	-3.31596	13	-2.7671	0.0218569	0.597422	1.66041	NO
A0A3S7WYJ2	Translationally controlled tumor family protein		-3.36384	-0.493478	-2.18811	0.060144	0.751518	-3.85534	16	-2.32043	0.0454536	0.71399	1.34243	NO
A0A3S7WYY5	Peptidyl-prolyl cis-trans isomerase		-3.16763	-0.319913	-2.77599	0.0241056	0.64996	-3.11222	29	-2.94531	0.016345	0.589999	1.78662	NO
A0A3S7WZ18	Aldehyde dehydrogenase family protein		-2.248	-0.279492	-2.05756	0.0736876	0.77264	-4.01937	48	-2.18421	0.0567835	0.720335	1.24578	NO
A0A3S7WZX1	Heat shock 70-related protein 1, mitochondrial, putative		-1.11397	0.0708607	-1.87089	0.0983245	0.795367	-4.25032	62	-1.9878	0.0780727	0.754988	1.1075	NO
A0A3S7X186	Modifier of rudimentary (Mod(R)) family protein		-0.0856672	0.167146	-0.337487	0.744446	0.995409	-5.59538	2	-0.31086	0.762986	0.992925	0.117484	NO
A0A3S7X1F5	Heat shock 70-related protein 1, mitochondrial, putative		-3.02344	-0.365741	-2.57796	0.0327569	0.64996	-3.36148	68	-2.73708	0.022957	0.597422	1.63908	NO
A0A3S7X1W3	Glycosomal membrane protein, putative		-2.15256	-0.190374	-2.42383	0.0416417	0.673368	-3.55679	8	-2.55694	0.0308416	0.624601	1.51086	NO
A0A3S7X2A7	ADF/Cofilin		-3.5005	-0.49884	-2.4467	0.0401831	0.672502	-3.52777	6	-2.58923	0.0292506	0.615205	1.53387	NO
A0A3S7X2Y4	ATP-dependent 6-phosphofructokinase		-1.84495	-0.116169	-2.34583	0.0470292	0.699228	-3.65574	28	-2.48761	0.0345572	0.650074	1.46146	NO
A0A3S7X3R3	Glyceraldehyde-3-phosphate dehydrogenase		-3.22007	-0.364531	-2.63692	0.0298913	0.64996	-3.287	62	-2.79951	0.0207292	0.597422	1.68342	NO
A0A3S7X5X3	Nucleoside diphosphate kinase		-3.02595	-0.341624	-2.74274	0.0253749	0.64996	-3.15387	24	-2.90903	0.0173385	0.589999	1.76099	NO
A0A3S7X6B0	Heat shock protein 83-17		-1.09795	0.102196	-2.31098	0.0496569	0.702605	-3.69992	188	-2.46025	0.0361438	0.663967	1.44197	NO
A0A3S7X842	Alba family protein		-3.62109	-0.493671	-2.45116	0.039905	0.672502	-3.52212	18	-2.59968	0.0287534	0.615205	1.54131	NO
A0A3S7XBG7	Adenosylhomocysteinase		-0.294458	0.333317	-0.39571	0.702677	0.995409	-5.57467	23	-0.419265	0.684852	0.992925	0.164403	NO
A0A494B908	GST class-pi (Fragment)		0.0141856	0.0698482	0.0573952	0.95564	0.997472	-5.64963	45	0.0610341	0.952666	0.997217	0.0210594	NO
A0A494B989	BTB/POZ domain-containing protein 9		-0.0127989	-0.0118277	-0.0427912	0.966918	0.997472	-5.65036	3	-0.0413994	0.967881	0.997217	0.0141779	NO
A0A494B9B9	Succinate dehydrogenase assembly factor 2, mitochondrial		-0.333179	0.0677323	-1.86162	0.0997337	0.795367	-4.26163	12	-1.80706	0.10422	0.798289	0.982049	NO
A0A494B9D7	N-alpha-acetyltransferase 40		-0.118813	0.0672775	-1.64584	0.138468	0.836412	-4.51966	19	-1.39354	0.196909	0.876999	0.705734	NO
A0A494B9F0	E3 ubiquitin-protein ligase		-0.0375563	0.0985032	-0.143944	0.88911	0.997472	-5.64103	15	-0.147893	0.885688	0.997217	0.0527195	NO
A0A494B9H1	Nucleotide exchange factor SIL1		0.204389	0.0083795	1.7839	0.112332	0.809907	-4.35584	10	1.49873	0.168173	0.857073	0.774243	NO
A0A494B9L0	A-kinase anchor protein 8-like		-0.337266	0.0674192	-1.95919	0.0858159	0.792771	-4.14173	14	-1.92182	0.0868027	0.781942	1.06147	NO
A0A494B9R1	Protein phosphatase 1 regulatory subunit 14B (Fragment)		0.0303706	0.0505656	0.15188	0.883047	0.997472	-5.63987	12	0.149888	0.884158	0.997217	0.05347	NO
A0A494B9U4	Farnesylated proteins-converting enzyme 2		0.0402571	0.106595	0.228954	0.824657	0.997472	-5.62543	4	0.197724	0.847655	0.996829	0.0717809	NO
A0A494B9V8	Protein prenyltransferase alpha subunit repeat-containing 1		-0.0359248	0.0349832	-0.21348	0.8363	0.997472	-5.6288	9	-0.198107	0.847364	0.996829	0.0719299	NO
A0A494BA97	Osteoclast-stimulating factor 1		0.0590887	0.050994	0.522042	0.615803	0.995409	-5.51901	32	0.540394	0.60204	0.986373	0.220375	NO
A0A494BAK4	Endoplasmic reticulum-Golgi intermediate compartment protein 1		-0.0981826	0.059149	-0.725345	0.48894	0.98128	-5.40027	30	-0.752273	0.471103	0.972147	0.326884	NO
A0A494BAM2	RNA 3'-terminal phosphate cyclase-like protein		-0.0663949	0.0721185	-0.141182	0.891221	0.997472	-5.64142	19	-0.148852	0.884952	0.997217	0.0530801	NO
A0A494BAY0	Vacuolar protein sorting-associated protein 37C (Fragment)		-0.327011	0.0912205	-1.53401	0.163625	0.864214	-4.64829	11	-1.51564	0.163915	0.857073	0.785381	NO
A0A494BB75	WD repeat-containing protein 26		0.208279	0.0660615	1.87466	0.0977565	0.795367	-4.24571	31	1.93134	0.085489	0.780253	1.06809	NO
A0A494BB95	Eukaryotic translation initiation factor 4C		0.124926	0.0731313	1.13528	0.289168	0.926414	-5.0659	44	1.21423	0.255559	0.906103	0.592508	NO
A0A494BBA8	40S ribosomal protein S30		-0.0488355	0.13407	-0.359083	0.728839	0.995409	-5.58807	33	-0.375445	0.716025	0.992925	0.145072	NO
A0A494BBE1	DNA polymerase delta subunit 4		-0.227641	-0.0317855	-0.880718	0.404187	0.96587	-5.28727	6	-0.859623	0.412308	0.96333	0.384778	NO
A0A494BBI9	SH3 and PX domain-containing protein 2A		-0.0675766	0.0989229	-0.438229	0.672828	0.995409	-5.55755	7	-0.385375	0.70891	0.992925	0.149409	NO
A0A498WFS2	UBX domain-containing protein 1		-0.0693714	0.104694	-0.884646	0.402187	0.96587	-5.28418	55	-0.98559	0.350087	0.945328	0.455824	NO
A0A498WGD8	Thioredoxin-like protein 1		-0.0774879	0.0654923	-1.25208	0.245954	0.906061	-4.95139	77	-1.53451	0.159275	0.857073	0.797854	NO
A0A498WGL8	Protein phosphatase Slingshot homolog 3		0.0508931	0.0981495	0.60964	0.559037	0.988884	-5.47211	4	0.358108	0.728518	0.992925	0.13756	NO
A0A504WTC3	Cytosol aminopeptidase family, catalytic domain protein		-1.33408	-0.0888278	-1.89291	0.0950501	0.793863	-4.22335	26	-2.00628	0.0757812	0.749625	1.12044	NO
A0A504WVI1	Eukaryotic translation initiation factor 5A		-3.07215	-0.348688	-2.84456	0.0216902	0.64996	-3.02661	13	-3.01196	0.0146691	0.589999	1.8336	NO
A0A504WXH8	Kinesin motor domain family protein		-2.48166	-0.281726	-2.06963	0.072319	0.77264	-4.00427	17	-2.19388	0.0558958	0.718363	1.25262	NO
A0A504WXJ8	Peptidase M20/M25/M40 family protein		-3.64059	-0.418603	-2.96104	0.0181455	0.64996	-2.88228	14	-3.13759	0.0119743	0.589999	1.92175	NO
A0A504WXZ6	Calpain cysteine protease family protein		-1.36239	-0.173252	-1.61274	0.145519	0.844784	-4.55814	19	-1.7082	0.121776	0.809985	0.914439	NO
A0A504WZS1	Aldo/keto reductase family protein		-3.32426	-0.409601	-2.522	0.035736	0.664174	-3.43232	32	-2.67634	0.0253576	0.61304	1.59589	NO
A0A504X0L6	Elongation factor Tu GTP binding domain family protein		-1.84434	-0.0494287	-2.53627	0.0349508	0.657479	-3.41424	46	-2.6927	0.0246873	0.605544	1.60753	NO
A0A504X198	PCI domain family protein		-3.04436	-0.38106	-2.7305	0.0258593	0.64996	-3.16923	2	-2.87384	0.0183615	0.589999	1.73609	NO
A0A504X1D9	Dullard-like phosphatase domain protein		-2.09599	-0.0524912	-2.71845	0.0263457	0.64996	-3.18437	9	-2.86441	0.018646	0.589999	1.72942	NO
A0A504X2S4	Chaperonin GroL		-2.71291	-0.211593	-2.74943	0.0251141	0.64996	-3.14549	83	-2.91977	0.0170382	0.589999	1.76858	NO
A0A504X2U7	Calreticulin		0.123977	0.180218	0.171678	0.86796	0.997472	-5.63672	9	0.180713	0.860597	0.996829	0.0652003	NO
A0A504X410	40S_ribosomal_protein_S5/GeneDB:LmjF.11.0960/Gene DB:LmjF.11.0970		0.0740552	0.0303159	0.307113	0.76661	0.995409	-5.60493	19	0.31793	0.757791	0.992925	0.12045	NO
A0A504X4E2	Ribosomal protein S11 family protein		-2.85723	-0.429242	-2.57841	0.032734	0.64996	-3.36091	6	-2.72324	0.023483	0.600563	1.62925	NO
A0A504X4R7	Cysteinyl-tRNA synthetase		0.105574	0.122828	0.318176	0.75851	0.995409	-5.60155	9	0.325072	0.752556	0.992925	0.123461	NO
A0A504X5D8	Fructose-bisphosphate aldolase		-2.50545	-0.205807	-2.4381	0.0407256	0.672502	-3.53869	24	-2.58564	0.0294233	0.615205	1.53131	NO
A0A504X5L2	Heat_shock_protein_70_putative/GeneDB:LmjF.28.282 0		-0.268415	-0.0462405	-1.87684	0.0974284	0.795367	-4.24303	7	-1.60995	0.14187	0.831515	0.84811	NO
A0A504X617	RRM_8 domain-containing protein		-2.48641	-0.268524	-2.36253	0.0458196	0.692067	-3.63455	16	-2.50292	0.0336997	0.643727	1.47237	NO
A0A504X6T8	GTP-binding nuclear protein		-1.91665	-0.110928	-2.30704	0.0499631	0.702605	-3.70491	8	-2.43162	0.0378816	0.663967	1.42157	NO
A0A504X7J1	Transketolase		-2.50732	-0.201761	-2.63163	0.0301377	0.64996	-3.29368	17	-2.78752	0.0211392	0.597422	1.67491	NO
A0A504X8V9	Dynein light chain type 1 family protein		-0.0816684	-0.0221926	-0.396761	0.701932	0.995409	-5.57426	10	-0.386908	0.707814	0.992925	0.150081	NO
A0A504XAP0	Ubiquitin family protein		0.0122167	0.0833073	0.0624238	0.951759	0.997472	-5.64934	182	0.0674553	0.947694	0.997217	0.0233319	NO
A0A504XAR3	14-3-3 family protein		-2.73131	-0.318096	-2.29109	0.0512213	0.705731	-3.72511	6	-2.4214	0.0385221	0.663967	1.41429	NO
A0A504XBY2	Eukaryotic translation initiation factor 2 alpha subunit family protein		-0.176449	0.345601	-0.280223	0.786426	0.997163	-5.61264	14	-0.295548	0.77428	0.993125	0.111102	NO
A0A504XCF7	Uncharacterized protein		0.0943623	-0.0544856	0.312245	0.762849	0.995409	-5.60337	3	0.302612	0.769062	0.992925	0.114038	NO
A0A504XFJ1	Phosphoenolpyruvate carboxykinase (ATP)		-3.88419	-0.425036	-2.85392	0.0213805	0.64996	-3.01495	26	-3.02799	0.014293	0.589999	1.84488	NO
A0A504XFT6	Diacylglycerol kinase		-0.175921	0.119052	-0.934321	0.377514	0.962779	-5.24419	3	-0.806024	0.441005	0.970927	0.355556	NO
A0A504XG93	Cyclophilin type peptidyl-prolyl cis-trans isomerase/CLD family protein		-4.37756	-0.640495	-2.6712	0.0283444	0.64996	-3.2438	15	-2.8328	0.0196326	0.592672	1.70702	NO
A0A504XGM6	Protein kinase domain family protein		0.18083	0.182843	0.321893	0.755795	0.995409	-5.60039	13	0.338654	0.742637	0.992925	0.129223	NO
A0A504XGS2	Ribosomal protein S3		-3.83284	-0.442405	-2.8612	0.0211428	0.64996	-3.0059	15	-3.03301	0.0141774	0.589999	1.8484	NO
A0A504XH80	Hypothetical_protein_conserved		-2.17225	-0.274341	-2.1271	0.0661379	0.762248	-3.93218	26	-2.25618	0.0504912	0.715273	1.29678	NO
A0A504XHA9	Cyclic nucleotide-binding domain family protein		-0.177813	0.0771581	-0.659945	0.527853	0.98193	-5.44223	2	-0.616494	0.552841	0.980814	0.2574	NO
A0A504XIE0	Clathrin heavy chain		-0.954026	0.0746343	-1.43277	0.189871	0.878643	-4.76097	27	-1.51858	0.163183	0.857073	0.787325	NO
A0A504XII7	Transketolase, pyrimidine binding domain family protein		-2.19534	-0.105135	-2.81117	0.0228336	0.64996	-3.06824	19	-2.97651	0.0155373	0.589999	1.80862	NO
A0A504XIV1	Succinate--CoA ligase [ADP-forming] subunit alpha, mitochondrial		-2.45533	-0.272693	-2.3	0.0505148	0.705725	-3.71383	15	-2.43633	0.0375902	0.663967	1.42493	NO
A0A504XJ57	Hypothetical_protein_conserved		-0.770716	0.131388	-1.2981	0.230474	0.905803	-4.90433	6	-1.35457	0.20858	0.883768	0.680727	NO
A0A504XK79	La domain family protein		-1.66659	0.122366	-2.36691	0.0455076	0.692067	-3.629	8	-2.48796	0.0345375	0.650074	1.46171	NO
A0A504XKK1	Vps54-like family protein		-0.123318	0.141037	-0.223059	0.829088	0.997472	-5.62674	2	-0.228974	0.824007	0.996829	0.0840689	NO
A0A504XME5	Uncharacterized protein		-2.4178	-0.143849	-2.54122	0.0346832	0.656436	-3.40798	31	-2.69612	0.0245494	0.60542	1.60996	NO
A0A504XMM7	Kinesin motor domain family protein		-0.166859	0.122278	-1.20067	0.264267	0.920397	-5.00269	3	-0.914237	0.384431	0.955513	0.415182	NO
A0A504XNH3	Malate dehydrogenase		-2.66557	-0.148206	-2.88395	0.0204173	0.64996	-2.97763	20	-3.05625	0.0136542	0.589999	1.86473	NO
A0A504XP48	Mitochondrial carrier family protein		-3.16886	-0.427107	-2.48093	0.0380959	0.670583	-3.48436	23	-2.63168	0.0272834	0.615205	1.5641	NO
A0A504XPL9	CCT-theta		-3.17497	-0.439376	-2.54923	0.0342535	0.656082	-3.39784	19	-2.70316	0.0242679	0.603962	1.61497	NO
A0A504XPQ7	Kinetoplastid membrane protein 11 family protein		-3.64039	-0.398977	-2.7151	0.0264822	0.64996	-3.18857	23	-2.88024	0.018171	0.589999	1.74062	NO
A0A504XPS1	Hsp70 family protein		-1.46211	-0.0444919	-2.1017	0.0688032	0.770091	-3.96408	14	-2.21917	0.0536366	0.718363	1.27054	NO
A0A504XQJ1	T-complex protein 1 subunit gamma		-4.1397	-0.574217	-2.81929	0.0225496	0.64996	-3.0581	22	-2.99089	0.0151789	0.589999	1.81876	NO
A0A504XR42	Transaldolase		-2.15759	-0.172379	-2.38056	0.0445486	0.690264	-3.61168	22	-2.5234	0.0325865	0.638221	1.48696	NO
A0A504XSA8	Uncharacterized protein		0.394936	0.293507	0.616137	0.554949	0.986547	-5.46837	11	0.648466	0.532878	0.976969	0.273373	NO
A0A504XSH7	RNA recognition motif family protein		-3.10901	-0.441631	-2.36181	0.0458713	0.692067	-3.63547	17	-2.50414	0.0336326	0.643727	1.47324	NO
A0A504XT28	Papain cysteine protease family protein		-2.70798	-0.221325	-2.76061	0.0246841	0.64996	-3.13147	4	-2.90637	0.0174138	0.589999	1.75911	NO
A0A504XVT2	Vacuolar (H+)-ATPase G subunit family protein		0.0267359	0.1618	0.142002	0.890594	0.997472	-5.64131	9	0.135013	0.895573	0.997217	0.0478992	NO
A0A504XVU0	AAA domain (Cdc48 subfamily) protein		-0.573917	0.110995	-1.14516	0.28529	0.925929	-5.05651	26	-1.21206	0.256348	0.906103	0.591169	NO
A0A504XXF5	Citrate synthase		-0.451675	0.119473	-0.69047	0.509458	0.981485	-5.42308	20	-0.730588	0.483615	0.973033	0.3155	NO
A0A504XXH7	Tubulin/FtsZ family, GTPase domain protein		-3.35636	-0.38973	-2.79089	0.023558	0.64996	-3.09357	8	-2.95234	0.0161593	0.589999	1.79158	NO
A0A504XXS2	Heat_shock_protein_90_putative/GeneDB:LmjF.29.076 0		-3.54188	-0.561226	-2.15765	0.0630662	0.753671	-3.89374	34	-2.28993	0.0477801	0.715273	1.32075	NO
A0A504XYA2	Thioredoxin-like family protein		-6.2089	-1.04125	-2.74131	0.0254308	0.64996	-3.15566	9	-2.90716	0.0173916	0.589999	1.75966	NO
A0A504XZB8	Ribosomal protein S4		-2.19511	-0.164297	-2.59705	0.0318	0.64996	-3.33736	16	-2.74857	0.0225294	0.597422	1.64725	NO
A0A504XZD0	V-type proton ATPase subunit C		0.0822142	0.137364	0.0708077	0.945291	0.997472	-5.64878	3	0.0746526	0.942124	0.997217	0.0258919	NO
A0A504Y0P2	Adaptin N terminal region family protein		-0.159709	0.231743	-0.325852	0.752908	0.995409	-5.59914	6	-0.337401	0.74355	0.992925	0.12869	NO
A0A504Y141	Elongation factor 1-alpha		-2.11694	-0.101621	-2.79722	0.0233292	0.64996	-3.08566	199	-2.97249	0.015639	0.589999	1.80579	NO
A0A504Y1B8	Uncharacterized protein		-0.0357889	0.0146421	-0.114085	0.911986	0.997472	-5.64483	5	-0.113398	0.912205	0.997217	0.0399078	NO
A0A504Y1R8	Ubiquitin-activating enzyme E1 family protein		0.0912752	0.153603	0.274543	0.790633	0.997472	-5.61418	16	0.286105	0.781274	0.994919	0.107197	NO
A0A504Y1Y6	Hydroxymethylglutaryl-coenzyme A synthase N terminal family protein		-2.22643	-0.208984	-2.22602	0.056693	0.73868	-3.80747	38	-2.3625	0.042427	0.696822	1.37236	NO
A0A504Y2G2	Ribosomal protein S10		-3.25486	-0.547802	-2.47325	0.0385545	0.670583	-3.4941	10	-2.6192	0.0278476	0.615205	1.55521	NO
A0A504Y3E8	Histone H3-K79 methyltransferase		0.0731991	0.0872462	0.425922	0.681408	0.995409	-5.56267	3	0.35555	0.730369	0.992925	0.136458	NO
A0A504Y543	Hsp70 family protein		-2.11798	-0.18322	-2.18733	0.0602175	0.751518	-3.85633	38	-2.32142	0.0453799	0.71399	1.34314	NO
A0A504Y576	Core histone H2A/H2B/H3/H4 family protein		-2.55453	-0.221418	-2.23607	0.0558119	0.733375	-3.79477	6	-2.36235	0.0424377	0.696822	1.37225	NO
A0A504Y8N2	Multifunctional fusion protein		-2.00643	-0.337352	-1.45923	0.182673	0.873698	-4.7319	17	-1.54731	0.156194	0.856992	0.806335	NO
A0A571BEI2	AP2-associated protein kinase 1 (Fragment)		-0.05804	0.0411731	-0.649827	0.534039	0.983421	-5.44841	31	-0.659119	0.526322	0.976585	0.278748	NO
A0A571BEK9	Squalene synthase		-0.171275	0.0964646	-0.737804	0.481741	0.978127	-5.39189	5	-0.698715	0.502384	0.975266	0.298964	NO
A0A571BES6	E3 ubiquitin-protein ligase RNF130		0.0339699	0.0380958	0.273048	0.791742	0.997472	-5.61458	5	0.210706	0.83781	0.996829	0.0768544	NO
A0A571BF12	Ligand-dependent corepressor		-0.321362	-0.0224833	-2.14577	0.0642441	0.753671	-3.9087	14	-2.0572	0.0697959	0.738405	1.15617	NO
A0A571BG95	Active breakpoint cluster region-related protein		0.00559615	0.067539	0.0559084	0.956788	0.997472	-5.64972	67	0.0619255	0.951976	0.997217	0.0213742	NO
A0A571BGD8	Protein phosphatase 1 regulatory subunit 12B		-0.247367	0.00378321	-2.32231	0.0487864	0.700555	-3.68555	14	-2.04974	0.0706434	0.740846	1.15093	NO
A0A589P973	Neuron navigator 1		0.37307	0.0656752	4.0368	0.00376326	0.533843	-1.64554	7	2.84275	0.0193161	0.592125	1.71408	NO
A0A5F8MP92	Exocyst complex component		0.246579	0.0396786	3.46697	0.00849875	0.608041	-2.27632	17	2.79508	0.0208799	0.597422	1.68027	NO
A0A5F8MPF0	Kinesin-like protein KIF1B		0.339954	0.0490535	2.12574	0.0662786	0.76245	-3.9339	14	2.06147	0.0693152	0.736352	1.15917	NO
A0A5F8MPP4	Ubiquitin carboxyl-terminal hydrolase 25		0.0190539	0.039964	0.178505	0.86277	0.997472	-5.63554	27	0.179782	0.861306	0.996829	0.0648425	NO
A0A5F8MPX1	Histone acetyltransferase		0.0996937	0.16963	0.697233	0.505437	0.981485	-5.41873	3	0.538178	0.603507	0.986373	0.219318	NO
A0A5F8MPX7	RNA-binding motif, single-stranded-interacting protein 2		-0.0895442	0.0407478	-0.40227	0.698034	0.995409	-5.57213	5	-0.3776	0.714479	0.992925	0.146011	NO
A0A5F8MPY3	Non-specific protein-tyrosine kinase		-0.0927666	0.022615	-0.951985	0.369014	0.962779	-5.22956	13	-0.800797	0.443874	0.970927	0.35274	NO
A0A5H1ZRL3	Negative elongation factor B		-0.00801997	0.0468293	-0.0705173	0.945515	0.997472	-5.64881	40	-0.0747496	0.942049	0.997217	0.0259265	NO
A0A5H1ZRL7	Transformation-related protein 53-binding protein 1		-0.131437	0.148515	-0.735522	0.483054	0.978127	-5.39344	46	-0.784041	0.453156	0.971599	0.343752	NO
A0A5K1VVP6	Methylcytosine dioxygenase TET		-0.0741644	0.0495149	-0.449788	0.664817	0.995409	-5.55261	5	-0.388802	0.706461	0.992925	0.150912	NO
A0A5K1VVS7	Protein unc-45 homolog A		0.00626115	0.107597	0.0581703	0.955042	0.997472	-5.64959	33	0.0602908	0.953242	0.997217	0.020797	NO
A0A668KL90	Diacylglycerol kinase		0.167189	0.0652883	2.60262	0.0315259	0.64996	-3.33031	33	2.59092	0.0291697	0.615205	1.53507	NO
A0A668KLA9	Serine/threonine-protein phosphatase 2A 55 kDa regulatory subunit B		0.0786942	0.0438733	0.72061	0.491694	0.981485	-5.40343	6	0.537808	0.603752	0.986373	0.219142	NO
A0A6I8MX00	DnaJ homolog subfamily C member 7		-0.0258966	0.0381525	-0.263649	0.798724	0.997472	-5.61705	91	-0.297103	0.773131	0.992994	0.111747	NO
A0A6I8MX07	Golgin subfamily A member 2		-0.080793	0.0622597	-1.2096	0.261009	0.920352	-4.99389	63	-1.40723	0.192945	0.876297	0.714567	NO
A0A6I8MX08	Girdin		0.0735545	-0.0566855	0.495291	0.633729	0.995409	-5.53199	33	0.519101	0.616212	0.988025	0.21027	NO
A0A6I8MX27	L-lactate dehydrogenase		0.306601	0.0475678	1.58914	0.150745	0.850463	-4.58538	7	1.48404	0.171954	0.861717	0.764589	NO
A0A6J8F299	Dymeclin		-0.0253656	-0.239368	-0.0854787	0.933984	0.997472	-5.64765	2	-0.0814795	0.936844	0.997217	0.0283328	NO
A0A6J8F523	14-3-3_protein_2_putative/GeneDB:LmjF.11.0350		-1.53378	-0.0227575	-2.22324	0.0569396	0.740079	-3.81098	10	-2.34058	0.0439784	0.706167	1.35676	NO
A0A6J8F572	Microtubule-associated_protein_putative/GeneDB:Lm jF.05.0380		-5.52214	-0.897004	-2.69808	0.027189	0.64996	-3.20997	31	-2.86348	0.0186742	0.589999	1.72876	NO
A0A6J8F6G7	Hypothetical_protein_conserved		-2.53151	-0.283578	-1.94737	0.0873967	0.793506	-4.15633	10	-2.06217	0.0692365	0.736352	1.15967	NO
A0A6J8FA99	NAD-specific glutamate dehydrogenase		-2.33992	-0.235091	-2.38263	0.0444051	0.690264	-3.60905	58	-2.52976	0.0322478	0.637642	1.4915	NO
A0A6J8FAZ3	Kinesin_K39_putative/GeneDB:LmjF.14.1100/GeneDB:L mjF.14.1110/GeneDB:LmjF.14.1120		-0.379741	0.242546	-1.10683	0.30058	0.931825	-5.09266	6	-1.11828	0.292405	0.926147	0.534016	NO
A0A6J8FBI1	Acetyl-coenzyme A synthetase		-4.05007	-0.571765	-2.88755	0.0203051	0.64996	-2.97317	19	-3.06252	0.0135164	0.589999	1.86914	NO
A0A6J8FED1	I/6_autoantigen-like_protein/GeneDB:LmjF.22.1460		-2.12602	-0.178628	-2.41468	0.0422399	0.67726	-3.56839	16	-2.55614	0.0308819	0.624601	1.5103	NO
A0A6J8FEZ9	Nucleoside_2-deoxyribosyltransferase_putative/Pfa m:PF05014		-2.26078	-0.452951	-1.91169	0.0923415	0.793506	-4.2003	12	-2.02454	0.0735811	0.748237	1.13323	NO
A0A6J8FHI3	Heat_shock_70-related_protein_1_mitochondrial_pre cursor_putative/GeneDB:LmjF.30.2460/GeneDB:LmjF.30.2470/Gen eDB:LmjF.30.2480/GeneDB:LmjF.30.2490/GeneDB:LmjF.30.2550		-2.09817	-0.0820366	-2.79446	0.0234287	0.64996	-3.08911	105	-2.96914	0.0157244	0.589999	1.80343	NO
A0A6J8FI31	Hypothetical_protein_conserved		0.0423426	0.0348004	0.132777	0.897653	0.997472	-5.64256	2	0.128239	0.900779	0.997217	0.0453815	NO
A0A6J8FJ05	Kinesin-like protein		-0.171986	0.0585488	-0.848186	0.421019	0.971784	-5.31242	2	-0.731716	0.482958	0.973033	0.31609	NO
A0A6J8FLZ9	AMP_deaminase_putative/GeneDB:LmjF.35.4800		0.645709	-0.182518	1.37111	0.207617	0.898524	-4.82759	3	1.39899	0.195322	0.876999	0.709248	NO
A0A6J8FNE7	Mitochondrial_ATP_synthase_epsilon_chain_putative /Pfam:PF04627		-1.93648	0.0977128	-2.79202	0.0235171	0.64996	-3.09216	6	-2.92658	0.0168504	0.589999	1.77339	NO
A0A6J8FPV3	Isoleucyl-tRNA synthetase		-0.894333	0.0202582	-1.71313	0.125094	0.819875	-4.44043	37	-1.81753	0.102504	0.79399	0.989259	NO
A0A6J8FRP7	ATP-dependent RNA helicase eIF4A		-5.05184	-0.716335	-2.8649	0.021023	0.64996	-3.0013	26	-3.04011	0.0140154	0.589999	1.8534	NO
A0A6Q6PUT5	Pre-mRNA-processing factor 40 homolog A (Fragment)		-0.0710394	0.079444	-1.04849	0.325094	0.945492	-5.146	134	-1.31091	0.22235	0.883768	0.652964	NO
A0A6Q6QAE5	INO80 complex subunit B		-0.293477	0.0558428	-0.973261	0.358967	0.959674	-5.21166	8	-0.981862	0.351824	0.947008	0.453675	NO
A0A7N9VSG0	Spermatosis associated 5-like 1		-0.612989	0.0928698	-2.21432	0.0577364	0.744438	-3.82225	9	-2.22689	0.052965	0.715273	1.27601	NO
A0A7S7M5T4	Phosphopyruvate hydratase (Fragment)		-1.28832	-0.0577531	-2.64585	0.0294804	0.64996	-3.27575	9	-2.75799	0.0221848	0.597422	1.65394	NO
A1Y2C7	Zeta-crystallin/NADPH-oxidoreductase-like protein (Fragment)		-1.51793	-0.123852	-2.16332	0.0625124	0.753671	-3.8866	5	-2.26462	0.0497993	0.715273	1.30278	NO
A2A432	Cullin-4B		0.0700166	0.0668299	1.08689	0.30879	0.935119	-5.11112	66	1.28439	0.231078	0.886519	0.636242	NO
A2A468	Nuclear receptor coactivator		0.123088	0.0492318	1.00354	0.345023	0.951809	-5.18567	47	1.07643	0.309743	0.931594	0.508998	NO
A2A483	Zinc finger, MYND-type-containing 8		0.107519	0.0503639	1.29841	0.230372	0.905803	-4.904	50	1.42241	0.188626	0.867962	0.724397	NO
A2A4P0	ATP-dependent RNA helicase DHX8		-0.00302356	0.02127	-0.048671	0.962376	0.997472	-5.65009	54	-0.0557124	0.956788	0.997217	0.0191842	NO
A2A4P3	Predicted gene, 27029		-0.1017	0.0147863	-1.02215	0.336663	0.949004	-5.1694	28	-1.02839	0.330612	0.941405	0.480681	NO
A2A533	F-box/LRR-repeat protein 20 (Fragment)		0.087772	0.0762802	0.506746	0.626021	0.995409	-5.52651	7	0.460864	0.65583	0.992925	0.183209	NO
A2A559	Post-GPI attachment to proteins factor 3		0.136572	-0.0170916	0.389609	0.707007	0.995409	-5.57698	2	0.381998	0.711326	0.992925	0.147931	NO
A2A5R2	Brefeldin A-inhibited guanine nucleotide-exchange protein 2		0.0278959	-0.0243833	0.338682	0.743579	0.995409	-5.59499	96	0.393553	0.703072	0.992925	0.153	NO
A2A5S3	Double-stranded RNA-binding protein Staufen homolog 1		-0.189163	0.0355119	-2.03703	0.0760729	0.77264	-4.04501	61	-2.25675	0.0504436	0.715273	1.29719	NO
A2A6A1	G patch domain-containing protein 8		0.102315	-0.0613241	0.649342	0.534337	0.983421	-5.4487	25	0.668242	0.520747	0.975454	0.283374	NO
A2A6A2	Heat shock protein HSP 90-alpha (Fragment)		0.146782	-0.0396562	0.496835	0.632687	0.995409	-5.53126	2	0.473182	0.647349	0.992925	0.188861	NO
A2A6J7	Lymphocyte-specific protein 1		0.167284	0.00369556	1.03946	0.329025	0.948307	-5.15407	47	1.11002	0.295768	0.928171	0.529048	NO
A2A6Q5	Cell division cycle protein 27 homolog		-0.023935	0.012964	-0.261334	0.800446	0.997472	-5.61765	29	-0.262367	0.798945	0.996829	0.0974829	NO
A2A716	Oxysterol-binding protein		-0.033045	-0.123412	-0.101794	0.921429	0.997472	-5.64614	4	-0.100761	0.921949	0.997217	0.035293	NO
A2A791	Zinc finger MYM-type protein 4		0.075327	0.0288744	0.630353	0.546067	0.985158	-5.46006	22	0.623394	0.548496	0.980814	0.260826	NO
A2A7B5	PR domain-containing 2, with ZNF domain		0.0608613	-0.00504245	0.267547	0.795825	0.997472	-5.61604	4	0.248582	0.809264	0.996829	0.0919098	NO
A2A841	Band 4.1		-0.0813171	0.0583308	-0.979037	0.356275	0.959426	-5.20675	24	-0.927339	0.377948	0.955134	0.422567	NO
A2A8S2	Protein YIPF (Fragment)		0.0911071	0.0783009	0.425428	0.681753	0.995409	-5.56288	2	0.373631	0.717328	0.992925	0.144282	NO
A2A8U2	Transmembrane protein 201		-0.28985	0.0875568	-1.34559	0.215375	0.900136	-4.8547	2	-1.18393	0.266767	0.914478	0.573868	NO
A2A8W8	MAP kinase-interacting serine/threonine-protein kinase 1		0.169788	0.000928648	1.61649	0.144703	0.844062	-4.5538	12	1.37019	0.203834	0.883768	0.690724	NO
A2A9I0	Golgi SNAP receptor complex member 2		-0.16379	0.0381577	-0.983009	0.354432	0.959399	-5.20336	16	-0.973479	0.355751	0.949202	0.448854	NO
A2A9K3	Centrosomal protein of 85 kDa		0.149778	0.0371889	0.846287	0.422017	0.971784	-5.31386	13	0.82708	0.429575	0.969014	0.366961	NO
A2A9M4	Dedicator of cytokinesis protein 7		-0.100632	0.0061991	-1.0502	0.324353	0.944409	-5.14446	81	-1.18091	0.267903	0.914536	0.572022	NO
A2AA59	E3 ubiquitin-protein ligase Jade-2		-0.151263	0.0531934	-0.954508	0.367812	0.962779	-5.22745	4	-0.793893	0.447683	0.970927	0.349029	NO
A2AA85	SUZ domain-containing protein 1 (Fragment)		-0.199374	-0.00815079	-1.01186	0.341268	0.949004	-5.17843	10	-0.979778	0.352797	0.947008	0.452475	NO
A2AAY5	SH3 and PX domain-containing protein 2B		0.0298508	0.0443855	0.414053	0.689729	0.995409	-5.56749	43	0.445268	0.666643	0.992925	0.176106	NO
A2AB59-2	Isoform 2 of Rho GTPase-activating protein 27		0.303615	-0.0493093	3.58917	0.00710945	0.583794	-2.13606	5	2.22594	0.0530474	0.715273	1.27534	NO
A2ABG6	MBT domain-containing protein 1		0.0433582	0.0369923	0.132023	0.89823	0.997472	-5.64265	3	0.129612	0.899724	0.997217	0.0458908	NO
A2ABV5	Mediator of RNA polymerase II transcription subunit 14		0.0672751	-0.0190477	0.842995	0.42375	0.971784	-5.31636	23	0.782463	0.454037	0.971599	0.342909	NO
A2ABY3	CTP:phosphoethanolamine cytidylyltransferase		-0.0846839	0.090934	-0.799252	0.447254	0.973297	-5.34879	41	-0.849303	0.417731	0.967075	0.379104	NO
A2ADA5	tRNA pseudouridine synthase-like 1		-0.143877	0.060866	-1.20489	0.262722	0.920397	-4.99853	21	-1.1831	0.267079	0.914478	0.573361	NO
A2ADH1	Dolichyl-diphosphooligosaccharide--protein glycosyltransferase subunit MAGT1		0.00368773	0.0520439	0.0450584	0.965167	0.997472	-5.65026	20	0.0404375	0.968627	0.997217	0.0138433	NO
A2ADY9	Protein DDI1 homolog 2		0.0062893	0.0226252	0.0904866	0.930128	0.997472	-5.64722	41	0.0963003	0.925392	0.997217	0.0336741	NO
A2AE27	AMP deaminase		0.103531	0.0186673	1.62388	0.143109	0.842725	-4.54523	96	2.02636	0.0733648	0.748237	1.13451	NO
A2AEM2	Chloride channel CLIC-like protein 1		-0.019755	0.0472109	-0.206347	0.841682	0.997472	-5.63027	35	-0.214488	0.834947	0.996829	0.078341	NO
A2AER4	UDP-galactose translocator		-0.00121707	0.0649461	-0.00665566	0.994853	0.998589	-5.65124	6	-0.00604717	0.995307	0.998484	0.00204294	NO
A2AEW0	Transcription factor E3		-0.139554	0.100273	-0.923115	0.382981	0.962779	-5.25336	14	-0.886531	0.398401	0.958935	0.39968	NO
A2AEW6	GRIP1-associated protein 1 (Fragment)		0.0444843	0.030267	0.391944	0.705348	0.995409	-5.5761	33	0.407184	0.693387	0.992925	0.159024	NO
A2AF47	Dedicator of cytokinesis protein 11		-0.0789711	-0.0706096	-0.471756	0.649717	0.995409	-5.54289	13	-0.456972	0.658521	0.992925	0.18143	NO
A2AF67	Dedicator of cytokinesis protein 11		0.0971442	0.0532194	1.26872	0.240259	0.906061	-4.93449	79	1.47556	0.174167	0.865691	0.759034	NO
A2AFK4	Mitochondrial ribosome-associated GTPase 2		0.60409	-0.0891438	2.09126	0.069929	0.77264	-3.97718	4	2.03548	0.0722917	0.745642	1.14091	NO
A2AGH8	Mediator of RNA polymerase II transcription subunit 12		-0.158248	0.121156	-1.3473	0.214847	0.900136	-4.85289	28	-1.37538	0.202277	0.883768	0.694053	NO
A2AGQ2	MAP kinase-activating death domain protein		0.0041694	0.134375	0.0238758	0.981537	0.997472	-5.65098	9	0.022345	0.98266	0.997217	0.00759659	NO
A2AGS2	Dual-specificity mitogen-activated protein kinase kinase 6		0.122582	0.094574	0.454551	0.661529	0.995409	-5.55054	3	0.431449	0.676292	0.992925	0.169866	NO
A2AGT5	Cytoskeleton-associated protein 5		-0.05115	0.041636	-0.524849	0.613937	0.995409	-5.51761	245	-0.601509	0.562344	0.983111	0.249998	NO
A2AH22	Activating molecule in BECN1-regulated autophagy protein 1		0.262845	-0.0150501	1.17482	0.273892	0.925929	-5.02796	14	1.18832	0.265117	0.914262	0.576562	NO
A2AI05	NADPH-dependent diflavin oxidoreductase 1		-0.100553	0.0461501	-1.0409	0.328398	0.947877	-5.15279	12	-0.854545	0.41497	0.965228	0.381983	NO
A2AI52	Ubiquitin carboxyl-terminal hydrolase 8		0.0298207	0.0891512	0.162017	0.875315	0.997472	-5.63831	17	0.163259	0.873921	0.996829	0.0585277	NO
A2AIV2	Protein virilizer homolog		-0.133643	0.0338435	-1.77558	0.113766	0.809907	-4.36584	34	-1.81017	0.103707	0.797024	0.984192	NO
A2AIV8	Caspase recruitment domain-containing protein 9		0.194107	0.0278767	1.96293	0.0853214	0.792771	-4.1371	38	2.06617	0.06879	0.736352	1.16247	NO
A2AJ15	Endoplasmic reticulum mannosyl-oligosaccharide 1,2-alpha-mannosidase		-0.157464	0.0567522	-1.8832	0.0964812	0.794045	-4.23526	12	-1.45152	0.180582	0.867434	0.743324	NO
A2AJ72	Far upstream element (FUSE)-binding protein 3		0.00916873	0.0137923	0.111473	0.913991	0.997472	-5.64512	88	0.128899	0.900272	0.997217	0.0456263	NO
A2AJ88	Patatin-like phospholipase domain-containing protein 7		-0.0254807	0.0252511	-0.187857	0.855673	0.997472	-5.63385	20	-0.186324	0.856323	0.996829	0.0673626	NO
A2AJG0	Ribonuclease P protein subunit p38		-0.0632324	0.0640802	-0.824779	0.433431	0.971784	-5.33004	22	-0.748207	0.473433	0.972191	0.324742	NO
A2AJI1	MAP7 domain-containing protein 1		0.038166	-0.1167	0.293699	0.776474	0.995656	-5.60886	15	0.276519	0.788395	0.996662	0.103256	NO
A2AJK6	Chromodomain-helicase-DNA-binding protein 7		0.173451	0.0252861	1.30691	0.227607	0.905803	-4.8952	13	1.20773	0.257931	0.907763	0.588496	NO
A2AJT4	Arginine/serine-rich protein PNISR		0.0067263	0.0630291	0.0476373	0.963175	0.997472	-5.65014	10	0.0428482	0.966758	0.997217	0.0146822	NO
A2AKI5	Integrin alpha-V		-0.0964569	0.0509722	-1.1168	0.296538	0.929692	-5.08333	21	-1.03096	0.32947	0.941405	0.482184	NO
A2AKX3	Probable helicase senataxin		0.0183063	0.0785697	0.184485	0.85823	0.997472	-5.63447	21	0.175566	0.864522	0.996829	0.0632241	NO
A2AL50	Alkylglycerone-phosphate synthase		-0.0279042	0.0896561	-0.330303	0.749667	0.995409	-5.59772	88	-0.380093	0.712691	0.992925	0.147099	NO
A2AL85	Aspartyl/asparaginyl beta-hydroxylase		-0.130269	0.0412395	-0.885156	0.401928	0.96587	-5.28378	102	-0.965728	0.359412	0.949202	0.444408	NO
A2ALA4	Mediator complex subunit 22 (Fragment)		-0.0942016	0.00199792	-0.429317	0.679036	0.995409	-5.56127	12	-0.428636	0.678264	0.992925	0.168601	NO
A2AMS3	Galactose-1-phosphate uridylyltransferase		0.25491	0.0262027	1.31002	0.2266	0.905404	-4.89196	4	1.16813	0.272766	0.915309	0.564209	NO
A2AMW0	F-actin-capping protein subunit beta		-0.018707	0.0962534	-0.166388	0.871986	0.997472	-5.6376	25	-0.166489	0.871452	0.996829	0.0597564	NO
A2AN08	E3 ubiquitin-protein ligase UBR4		0.0821969	0.0315343	1.19343	0.266936	0.922971	-5.00981	181	1.49728	0.168544	0.857191	0.773287	NO
A2AN61	CDKN1A-interacting zinc finger protein 1		-0.162546	-0.0214503	-0.405585	0.695692	0.995409	-5.57084	6	-0.415021	0.687845	0.992925	0.162509	NO
A2ANY6	Midasin		-0.0328837	0.0307907	-0.487778	0.638811	0.995409	-5.53553	213	-0.618258	0.551728	0.980814	0.258275	NO
A2APB8	Targeting protein for Xklp2		0.0510769	0.0409757	0.377675	0.715508	0.995409	-5.58142	105	0.414413	0.688275	0.992925	0.162238	NO
A2APM3	CD44 antigen		-0.141049	0.0956836	-1.90837	0.0928153	0.793506	-4.20439	40	-2.01932	0.0742038	0.749625	1.12957	NO
A2APV2-3	Isoform 3 of Formin-like protein 2		-0.0110406	0.053114	-0.120241	0.907261	0.997472	-5.64412	29	-0.120748	0.906543	0.997217	0.0426116	NO
A2APY7	Arginine-hydroxylase NDUFAF5, mitochondrial		-0.0117519	0.0185408	-0.110862	0.91446	0.997472	-5.64519	14	-0.097704	0.924309	0.997217	0.034183	NO
A2AQ17	Complex I intermediate-associated protein 30, mitochondrial		-0.290476	-0.00706381	-2.12827	0.0660179	0.762248	-3.93072	10	-1.89563	0.0905185	0.784554	1.04326	NO
A2AQ19	RNA polymerase-associated protein RTF1 homolog		-0.0540216	0.0330259	-0.69375	0.507506	0.981485	-5.42097	40	-0.734306	0.481454	0.973033	0.317445	NO
A2AQ43	Formin-binding protein 1		0.0749305	0.0227259	0.755725	0.471507	0.976826	-5.37962	63	0.834497	0.425596	0.968933	0.371002	NO
A2AQD6	Protein ITPRID2		0.0427729	0.14308	0.197877	0.848083	0.997472	-5.63195	8	0.191086	0.852699	0.996829	0.0692041	NO
A2AQE2	SECIS binding protein 2-like		0.171673	-0.0336972	0.676647	0.517738	0.981485	-5.43184	3	0.634068	0.541815	0.980814	0.266149	NO
A2AQH1	Ceramide kinase-like		0.0736229	-0.0577684	0.384948	0.710322	0.995409	-5.57873	3	0.333837	0.746149	0.992925	0.127174	NO
A2AQN4	Propionate--CoA ligase		0.282677	0.107098	1.6904	0.129471	0.825774	-4.46733	4	1.43446	0.185262	0.867434	0.732214	NO
A2AR02	Peptidyl-prolyl cis-trans isomerase G		-0.13431	0.0767203	-0.744824	0.477714	0.978127	-5.38711	29	-0.778819	0.456075	0.971798	0.340964	NO
A2AR76	TRAF family member-associated NF-kappa-B activator		-0.0308971	0.0771147	-0.123077	0.905086	0.997472	-5.64378	9	-0.122431	0.905248	0.997217	0.0432323	NO
A2AS03	Helicase with zinc finger domain 2		-0.119956	0.0639973	-1.68468	0.130596	0.829832	-4.47408	46	-1.83828	0.0991819	0.787657	1.00357	NO
A2AS44	Plakophilin-4 (Fragment)		-0.036861	0.0025579	-0.217197	0.833499	0.997472	-5.62801	6	-0.193228	0.851071	0.996829	0.0700343	NO
A2ASS6-3	Isoform 3 of Titin		-0.25162	0.0175928	-1.10623	0.300822	0.931825	-5.09321	6	-1.05625	0.318381	0.939314	0.497053	NO
A2AST1	Coiled-coil domain-containing 141		0.164053	0.0700241	0.877099	0.406035	0.96587	-5.2901	3	0.754948	0.469574	0.972147	0.328296	NO
A2ASZ8	Calcium-binding mitochondrial carrier protein SCaMC-2		0.415903	0.0163002	2.1367	0.0651574	0.753892	-3.92011	8	2.02314	0.0737477	0.748237	1.13225	NO
A2AT37	Regulator of nonsense transcripts 2		-0.162113	0.000335544	-1.65026	0.137551	0.836412	-4.5145	27	-1.64731	0.133899	0.82075	0.873222	NO
A2ATN9	Serine/threonine-protein kinase Nek6		-0.0214463	0.0415334	-0.177958	0.863186	0.997472	-5.63564	9	-0.149282	0.884623	0.997217	0.0532419	NO
A2ATP6	Myelin expression factor 2		-0.0143171	0.0518259	-0.188536	0.855158	0.997472	-5.63373	77	-0.219127	0.83144	0.996829	0.0801691	NO
A2AUD5	Tumor protein D54		0.084582	0.0748657	1.14916	0.283728	0.925929	-5.05268	61	1.30823	0.22322	0.883768	0.651268	NO
A2AUF7	Rab9 effector protein with kelch motifs		0.485152	0.0458331	1.30688	0.227617	0.905803	-4.89523	3	1.30364	0.224713	0.883816	0.648372	NO
A2AUM2	Non-specific serine/threonine protein kinase		0.0813497	0.152607	0.458385	0.658888	0.995409	-5.54886	19	0.465041	0.652948	0.992925	0.185121	NO
A2AUX5	Disabled homolog 2-interacting protein		0.147036	0.0686444	1.37225	0.207277	0.898524	-4.82638	8	1.07178	0.311717	0.93334	0.50624	NO
A2AVJ7	Ribosome-binding protein 1		-0.0488474	0.0981316	-0.653947	0.531515	0.983421	-5.4459	541	-0.768754	0.461735	0.971798	0.335607	NO
A2AVR9	Dynein light chain roadblock		-0.208034	0.0801421	-2.35902	0.0460707	0.692067	-3.639	33	-2.41767	0.0387582	0.663967	1.41164	NO
A2AWA9	Rab GTPase-activating protein 1		0.00512199	0.037828	0.0595731	0.953959	0.997472	-5.64951	32	0.0605921	0.953008	0.997217	0.0209034	NO
A2AWL7-3	Isoform 3 of MAX gene-associated protein		0.255597	0.0897754	1.64063	0.139556	0.836412	-4.52574	19	1.64346	0.134702	0.82075	0.870627	NO
A2AWP8	Rho guanine nucleotide exchange factor 10-like protein		-0.000142532	0.0657813	-0.0011736	0.999092	0.999577	-5.65126	34	-0.00122606	0.999048	0.999533	0.00041343	NO
A2AWS5	Histone deacetylase		0.27189	-0.0692507	0.806857	0.443105	0.971784	-5.34325	4	0.802439	0.442972	0.970927	0.353624	NO
A2AWT7	Nucleolar transcription factor 1		-0.0420272	0.0285995	-0.408596	0.693569	0.995409	-5.56965	80	-0.455535	0.659516	0.992925	0.180775	NO
A2BDX3	Adenylyltransferase and sulfurtransferase MOCS3		-0.00117394	0.0120513	-0.0114347	0.991157	0.998276	-5.6512	26	-0.0113959	0.991156	0.998253	0.00385791	NO
A2BE28	Ribosomal biogenesis protein LAS1L		0.0154523	0.0473203	0.264165	0.79834	0.997472	-5.61692	72	0.326226	0.751711	0.992925	0.123949	NO
A2BE93	Protein SET (Fragment)		0.0327821	0.0783597	0.473752	0.648354	0.995409	-5.54198	92	0.572646	0.580906	0.986373	0.235894	NO
A2BFG8	Zinc finger protein 971		0.0100933	-0.074812	0.0358148	0.972309	0.997472	-5.65063	3	0.0342853	0.973398	0.997217	0.0117096	NO
A2BGI8	Peptidyl-prolyl cis-trans isomerase (Fragment)		-0.0531747	0.0550527	-0.541035	0.603238	0.995409	-5.5094	37	-0.567376	0.584332	0.986373	0.233341	NO
A2CF65	C-type lectin domain family 10 member A (Fragment)		-0.022938	0.00316762	-0.0883236	0.931793	0.997472	-5.64741	22	-0.0922749	0.928501	0.997217	0.0322177	NO
A2CG35	Ras-related protein Rab-12		-0.0921567	0.0173468	-0.574707	0.581308	0.99295	-5.49161	12	-0.546975	0.597694	0.986373	0.223521	NO
A2CG63	AT-rich interactive domain-containing protein 4B		-0.0137163	-0.0222386	-0.0907586	0.929919	0.997472	-5.64719	13	-0.0862936	0.933122	0.997217	0.0300614	NO
A2CG76	Histone-lysine N-methyltransferase EHMT2		-0.118617	0.0293145	-1.44836	0.1856	0.877536	-4.74387	20	-1.30007	0.225884	0.883816	0.646115	NO
A2CIA8	Isocitrate dehydrogenase [NADP]		0.226866	0.172354	0.404086	0.696751	0.995409	-5.57143	46	0.429083	0.677951	0.992925	0.168802	NO
A2RSX7	tRNA wybutosine-synthesizing protein 5		0.0838918	0.0105821	0.4202	0.685413	0.995409	-5.56501	7	0.395372	0.701776	0.992925	0.153801	NO
A2RSY1	KAT8 regulatory NSL complex subunit 3		0.299034	0.0465413	3.28136	0.0111867	0.61682	-2.49417	14	2.74531	0.02265	0.597422	1.64493	NO
A3KG93	Lysine-specific histone demethylase		0.0489184	0.0553173	0.772796	0.461893	0.975668	-5.3677	75	0.936538	0.373445	0.954859	0.427774	NO
A3KGB4	TBC1 domain family member 8B		0.167762	0.0927322	1.62005	0.143933	0.843753	-4.54967	11	1.33752	0.21387	0.883768	0.669851	NO
A3KGI3	Kinetochore scaffold 1		0.149484	0.153722	0.671196	0.521026	0.981485	-5.43526	16	0.684485	0.510909	0.975266	0.291656	NO
A3KGJ7	Centrosome-associated protein CEP250		-0.23954	-0.0730723	-1.69325	0.128914	0.825774	-4.46396	28	-1.74903	0.114219	0.805744	0.942263	NO
A3KGL0	Alkyl transferase		-0.173761	0.059508	-0.90744	0.390724	0.963147	-5.26604	3	-0.787271	0.451357	0.971599	0.34548	NO
A3KGV1	Outer dense fiber protein 2		-0.436283	-0.0368477	-1.50457	0.170899	0.866319	-4.68145	6	-1.49239	0.169795	0.859952	0.770075	NO
A3KMP2	Tetratricopeptide repeat protein 38		-0.0276827	0.0573546	-0.0968534	0.925229	0.997472	-5.64663	16	-0.100297	0.922308	0.997217	0.0351242	NO
A4QPD3	Proto-oncogene c-Rel		0.0959609	0.0411175	0.9584	0.365963	0.962779	-5.2242	13	0.814231	0.436525	0.970927	0.35999	NO
A6H5X4	PHD finger protein 11		-0.110622	0.15357	-0.679119	0.516251	0.981485	-5.43029	6	-0.596632	0.565457	0.983605	0.247601	NO
A6H5Y3	Methionine synthase		-0.296462	-0.00539471	-1.72029	0.123744	0.819875	-4.43193	24	-1.77399	0.109813	0.803937	0.959347	NO
A6H611	Mitochondrial intermediate peptidase		0.0191981	0.0696768	0.148657	0.885508	0.997472	-5.64035	31	0.154317	0.880765	0.997217	0.0551399	NO
A6H619	PHD and RING finger domain-containing protein 1		-0.155582	0.0432177	-1.13863	0.287849	0.925929	-5.06273	5	-0.916369	0.383371	0.955513	0.416381	NO
A6H630	Damage-control phosphatase ARMT1		-0.0650295	-0.0215294	-0.479946	0.644131	0.995409	-5.53915	12	-0.439849	0.670419	0.992925	0.173653	NO
A6P3E4	Mitogen-activated protein kinase		0.096133	0.124563	1.08864	0.30806	0.935119	-5.1095	16	0.934294	0.37454	0.954859	0.426502	NO
A6PWX9	Ubiquinol-cytochrome-c reductase complex assembly factor 1		-0.152326	0.0817043	-1.03545	0.330781	0.948307	-5.15764	7	-0.896789	0.393187	0.955616	0.405401	NO
A6PWY4	WD repeat-containing protein 76		0.166246	0.100396	1.51935	0.167211	0.864214	-4.66484	14	1.35198	0.209376	0.883768	0.679073	NO
A6X8Z5	Rho GTPase-activating protein 31		0.0119517	0.0469131	0.0972857	0.924896	0.997472	-5.64659	3	0.0695099	0.946104	0.997217	0.0240613	NO
A6X919	Probable C-mannosyltransferase DPY19L1		0.330173	0.199765	2.89027	0.0202204	0.64996	-2.96979	2	1.89575	0.0905015	0.784554	1.04334	NO
A6ZI44	Fructose-bisphosphate aldolase		-0.092223	0.094327	-0.907251	0.390819	0.963147	-5.2662	442	-1.02235	0.333306	0.941405	0.477156	NO
A7LBL5	ADP/ATP translocase		-2.67872	-0.141838	-3.01893	0.0166134	0.64996	-2.81113	16	-3.19592	0.0109025	0.589999	1.96247	NO
A7UAK5	6-phosphofructo-2-kinase		0.0602635	0.306003	0.0906815	0.929978	0.997472	-5.6472	9	0.0953121	0.926155	0.997217	0.0333162	NO
A8C756	Thyroid adenoma-associated protein homolog		0.0789294	0.00501109	0.925877	0.381628	0.962779	-5.25111	67	1.04325	0.324043	0.939314	0.489397	NO
A8WEV1	ABC transporter ABCG6		-0.314549	0.103124	-1.54181	0.161743	0.863701	-4.63945	4	-1.39344	0.196936	0.876999	0.705674	NO
A8Y5J3	Cleavage and polyadenylation-specific factor 3-like protein		-0.0533146	0.0663501	-0.481593	0.64301	0.995409	-5.5384	21	-0.467407	0.651319	0.992925	0.186206	NO
A9XX86	Macrophage galactose N-acetyl-galactosamine specific lectin 2 isoform i		-0.0541371	-0.0196145	-0.171664	0.867971	0.997472	-5.63672	3	-0.16751	0.870672	0.996829	0.0601453	NO
B0V3P4	AP complex subunit beta		0.0589007	0.0519503	0.523655	0.614731	0.995409	-5.5182	8	0.417957	0.685774	0.992925	0.163819	NO
B1AQD4	Ras-related protein Rab-34 (Fragment)		0.175638	0.0671347	1.16298	0.278396	0.925929	-5.03942	16	1.13584	0.285362	0.921663	0.544603	NO
B1AQF4	Dual specificity protein phosphatase		0.0671437	0.0276675	0.720075	0.492006	0.981485	-5.40378	30	0.728786	0.484664	0.973033	0.31456	NO
B1AQJ2	Ubiquitin carboxyl-terminal hydrolase 36		0.0380139	0.0632548	0.392338	0.705068	0.995409	-5.57595	32	0.402561	0.696665	0.992925	0.156976	NO
B1AR17	DNA helicase		0.0759211	0.0037546	0.66795	0.52299	0.981485	-5.43728	8	0.535542	0.605254	0.986373	0.218062	NO
B1AR50	Gamma-aminobutyric acid receptor-associated protein		0.274357	0.0563359	1.92206	0.0908774	0.793506	-4.18755	8	1.67855	0.127548	0.812063	0.894327	NO
B1ARD6	Schlafen family member 9		0.113856	0.0649575	1.55191	0.159338	0.861491	-4.62798	35	1.59042	0.146203	0.840686	0.835045	NO
B1ARU4	Microtubule-actin cross-linking factor 1		-0.0363111	0.0652045	-0.615291	0.55548	0.986547	-5.46886	315	-0.825973	0.43017	0.969014	0.36636	NO
B1ASP2	Tyrosine-protein kinase		0.0841777	0.0390948	1.23909	0.250478	0.909945	-4.96448	40	1.31039	0.222517	0.883768	0.652637	NO
B1ASW6	Trafficking protein particle complex subunit		-0.49531	-0.0275871	-1.25212	0.245939	0.906061	-4.95135	4	-1.26665	0.237077	0.891958	0.62511	NO
B1AT82	Phosphoribosyl pyrophosphate synthase-associated protein 1		0.107216	0.0493286	1.24607	0.248037	0.906939	-4.95745	62	1.39288	0.197101	0.876999	0.705312	NO
B1ATD4	Phosphatidylinositol-3-phosphate phosphatase (Fragment)		0.30544	0.132186	1.13085	0.290923	0.926414	-5.0701	3	1.07371	0.310896	0.932237	0.507385	NO
B1ATR2	Testis-expressed protein 2		-0.0267693	0.121968	-0.138498	0.893275	0.997472	-5.64179	3	-0.120528	0.906713	0.997217	0.0425302	NO
B1ATS5	Calcium-transporting ATPase		-0.0907254	0.0674265	-0.668119	0.522888	0.981485	-5.43717	74	-0.727537	0.485392	0.973033	0.313907	NO
B1AU25	Apoptosis-inducing factor 1, mitochondrial		0.0155055	0.048756	0.249456	0.809302	0.997472	-5.62062	108	0.318365	0.757472	0.992925	0.120634	NO
B1AU74	Motile sperm domain-containing protein 2		-0.0977867	0.0386793	-0.699281	0.504224	0.981485	-5.41741	25	-0.713891	0.493391	0.975266	0.306808	NO
B1AUB9	Nuclear factor 1		0.120945	0.0303641	0.952685	0.368681	0.962779	-5.22898	10	0.829642	0.428198	0.968933	0.368356	NO
B1AUN2	Eukaryotic translation initiation factor 2B, subunit 3		0.0468195	0.0240295	0.714252	0.495408	0.981485	-5.40763	60	0.827123	0.429551	0.969014	0.366985	NO
B1AV77	Aldehyde dehydrogenase		-0.0449886	0.0656931	-0.15325	0.882002	0.997472	-5.63967	27	-0.161483	0.87528	0.997018	0.0578528	NO
B1AVH7	TBC1 domain family member 2A		0.548214	-0.013682	4.17075	0.00312848	0.523301	-1.50615	3	3.08867	0.0129572	0.589999	1.88749	NO
B1AVP5	Gem-associated protein 8		-0.0242216	0.0730443	-0.179849	0.861749	0.997472	-5.6353	12	-0.164569	0.87292	0.996829	0.0590256	NO
B1AVY7	Kinesin-like protein KIF16B		0.0369651	0.0393562	0.231563	0.822698	0.997472	-5.62484	32	0.242669	0.813702	0.996829	0.0895346	NO
B1AVZ0	Uracil phosphoribosyltransferase homolog		0.102875	0.13421	0.392311	0.705087	0.995409	-5.57596	8	0.389758	0.705779	0.992925	0.151331	NO
B1AWZ5	Protein NipSnap homolog 3B		-0.155554	0.097652	-1.13497	0.28929	0.926414	-5.0662	16	-1.09072	0.303733	0.930151	0.517508	NO
B1AXD8	Akirin-2		-0.30795	-0.0682841	-2.38563	0.0441977	0.690264	-3.60525	8	-2.01225	0.0750549	0.749625	1.12462	NO
B1AXI9	5-azacytidine induced gene 1		-0.0695572	-0.00215938	-0.821995	0.434924	0.971784	-5.33211	20	-0.744579	0.475518	0.972324	0.322833	NO
B1AXN9	Non-specific serine/threonine protein kinase		0.155533	0.0525534	1.78529	0.112094	0.809907	-4.35416	36	1.85722	0.0962386	0.786281	1.01665	NO
B1AY10	Transcriptional repressor NF-X1		0.236625	-0.0441336	1.25733	0.244144	0.906061	-4.94607	12	1.23014	0.249829	0.906103	0.602357	NO
B1AYU7	Pre-mRNA-splicing factor CWC22 homolog		0.00418884	0.0465233	0.0421143	0.967441	0.997472	-5.65039	40	0.0446241	0.965381	0.997217	0.0153011	NO
B1AZ46	Brain-specific angiogenesis inhibitor 1-associated protein 2		-0.0556308	0.0538448	-0.512087	0.622443	0.995409	-5.52391	40	-0.542754	0.60048	0.986373	0.221502	NO
B1AZI6	THO complex subunit 2		0.0221189	0.042987	0.337849	0.744184	0.995409	-5.59526	95	0.417043	0.686418	0.992925	0.163411	NO
B1AZP2	Disks large-associated protein 4		0.0137546	0.0981657	0.0795065	0.938585	0.997472	-5.64814	15	0.0785949	0.939075	0.997217	0.0272999	NO
B1B1D8	39S ribosomal protein L2, mitochondrial		-0.0611657	0.0140763	-0.633138	0.544338	0.985158	-5.45842	24	-0.616294	0.552967	0.980814	0.257301	NO
B1NI99	Rab7		-0.0429028	0.0981355	-0.481264	0.643234	0.995409	-5.53855	28	-0.478276	0.643858	0.992925	0.19121	NO
B1PSN3	Calmodulin		-0.157099	0.0875015	-1.33724	0.217965	0.900136	-4.86349	42	-1.42357	0.1883	0.867748	0.725151	NO
B1Q2W7	Transcription initiation factor TFIID subunit		0.351566	-0.0165878	2.59296	0.0320026	0.64996	-3.34252	14	2.43704	0.0375467	0.663967	1.42543	NO
B2KGA7	Protein archease		0.179256	0.0672835	1.80841	0.108206	0.802699	-4.32627	13	1.5308	0.160179	0.857073	0.795396	NO
B2M1R6	Heterogeneous nuclear ribonucleoprotein K		0.596446	0.176962	3.34322	0.0102027	0.61682	-2.42094	6	3.01724	0.0145442	0.589999	1.83731	NO
B2RQ57	Tyrosine-protein kinase		0.134632	0.0326487	1.57528	0.153894	0.854981	-4.60129	15	1.3111	0.222287	0.883768	0.653086	NO
B2RQG2	PHD finger protein 3		0.0224999	0.0219642	0.247336	0.810886	0.997472	-5.62114	98	0.282652	0.783836	0.995723	0.105775	NO
B2RQS1	Striatin-3		-0.14708	0.101368	-1.38217	0.204331	0.895621	-4.81576	19	-1.3054	0.224141	0.883768	0.649479	NO
B2RR83	3'-5' RNA helicase YTHDC2		0.0479578	0.0521104	0.337937	0.74412	0.995409	-5.59523	35	0.355253	0.730583	0.992925	0.13633	NO
B2RRE7	OTU domain-containing protein 4		-0.000393117	0.0901312	-0.00295054	0.997718	0.99907	-5.65126	29	-0.00304807	0.997634	0.999004	0.00102855	NO
B2RRI2	Protein strawberry notch homolog 1		-0.0393648	0.0817742	-0.539203	0.604444	0.995409	-5.51034	85	-0.637877	0.539442	0.979926	0.268055	NO
B2RS91	RNA polymerase I-specific transcription initiation factor RRN3		-0.172948	-0.00686345	-1.25265	0.245757	0.906061	-4.95081	6	-1.03829	0.326223	0.939314	0.486486	NO
B2RSU6	Cingulin-like 1		0.0913908	0.0228596	0.840712	0.424955	0.971784	-5.31809	39	0.888689	0.3973	0.958935	0.400882	NO
B2RSU7	GRIP and coiled-coil domain containing 2		-0.376259	0.0249599	-2.6751	0.0281737	0.64996	-3.23888	61	-2.89158	0.0178384	0.589999	1.74865	NO
B2RT41	Zinc finger, C3H1-type-containing		-0.16096	0.044524	-1.23554	0.251727	0.910731	-4.96804	23	-1.24169	0.245735	0.901779	0.609533	NO
B2RUJ6	Rap guanine nucleotide exchange factor (GEF) 6		0.00816581	0.163936	0.030502	0.976415	0.997472	-5.6508	10	0.0307402	0.976148	0.997217	0.0104845	NO
B2RUR8	OTU domain-containing protein 7B		-0.0835275	-0.0333512	-0.933361	0.377981	0.962779	-5.24498	22	-0.878806	0.402359	0.962211	0.395386	NO
B2RWS6	Histone acetyltransferase p300		0.130903	0.0540609	1.12675	0.292552	0.928038	-5.07397	30	1.15925	0.276185	0.917135	0.5588	NO
B2RX14	Terminal uridylyltransferase 4		0.0648723	0.0468753	0.749189	0.475223	0.978073	-5.38413	29	0.747488	0.473846	0.972191	0.324363	NO
B2RXC1	Trafficking protein particle complex subunit 11		-0.00284504	0.0747587	-0.0332676	0.974277	0.997472	-5.65072	29	-0.0331435	0.974284	0.997217	0.0113146	NO
B2RXC6	DNA-directed RNA polymerase subunit		-0.0970621	0.0385448	-1.25301	0.245633	0.906061	-4.95045	26	-1.19635	0.262124	0.910976	0.581493	NO
B2RXQ2	Ppfia1 protein		-0.157684	0.0258764	-1.60302	0.14765	0.849654	-4.56938	38	-1.68718	0.125842	0.809985	0.900174	NO
B2RXQ4	Nek1 protein		0.12599	0.00218377	1.33293	0.219313	0.900749	-4.86802	12	1.08464	0.306279	0.931594	0.513883	NO
B2RXR6	Serine/threonine-protein phosphatase 6 regulatory ankyrin repeat subunit B		0.0705728	0.0687824	0.715966	0.494405	0.981485	-5.4065	34	0.741987	0.477011	0.972726	0.321471	NO
B2RXS4	Plexin-B2		0.0694718	0.0742801	0.857013	0.416404	0.969413	-5.30567	74	0.980945	0.352252	0.947008	0.453147	NO
B2RXV4	Feline leukemia virus subgroup C receptor-related protein 1		-0.183087	0.0219008	-0.902793	0.393042	0.96321	-5.26977	8	-0.86177	0.411186	0.963091	0.385961	NO
B2RY04	Dedicator of cytokinesis protein 5		0.357258	0.0932178	3.32899	0.0104206	0.61682	-2.43773	8	2.60194	0.0286471	0.615205	1.54292	NO
B2RY56	RNA-binding protein 25		-0.0230917	0.0103781	-0.296601	0.774336	0.995656	-5.60802	69	-0.339534	0.741997	0.992925	0.129598	NO
B5APK4	Triosephosphate isomerase		-2.69585	-0.32583	-2.30429	0.050178	0.702605	-3.7084	12	-2.44019	0.0373531	0.663967	1.42767	NO
B5B2N2	Nuclear factor of activated T-cells c1 isoform IA-IXL		-0.00635516	-0.0094109	-0.02934	0.977313	0.997472	-5.65084	5	-0.0273739	0.978759	0.997217	0.00932428	NO
B7ZC21	cAMP-dependent protein kinase inhibitor gamma (Fragment)		0.390236	0.159177	1.19789	0.265287	0.921223	-5.00543	2	1.16113	0.275459	0.917135	0.559944	NO
B7ZC46	Septin		0.0978539	0.0709328	1.26359	0.242001	0.906061	-4.93971	35	1.29947	0.226079	0.883816	0.645739	NO
B7ZCR6	Zinc finger protein 512B		0.136764	0.0592042	0.804509	0.444383	0.971784	-5.34497	6	0.716081	0.492102	0.975266	0.307945	NO
B7ZCT1	Regulator of G-protein-signaling 19		-0.0181795	-0.0887746	-0.0659518	0.949037	0.997472	-5.64911	7	-0.0654775	0.949225	0.997217	0.0226307	NO
B7ZCV4	Ubiquinone biosynthesis protein COQ4 homolog, mitochondrial (Fragment)		-0.059426	0.106922	-0.191305	0.853059	0.997472	-5.63321	12	-0.196763	0.848385	0.996829	0.0714073	NO
B7ZMP1	Xaa-Pro aminopeptidase 3		0.00146956	0.103237	0.0150568	0.988356	0.998154	-5.65115	30	0.0152996	0.988127	0.997821	0.00518726	NO
B7ZNL2	Nap1l4 protein		-0.076764	0.0313256	-0.936029	0.376686	0.962779	-5.24279	63	-1.05382	0.319434	0.939314	0.495619	NO
B7ZNL9	TatD DNase domain-containing 2		-0.117823	0.0624309	-0.54174	0.602775	0.995409	-5.50904	12	-0.540325	0.602085	0.986373	0.220342	NO
B7ZNX6	Erbb2ip protein		-0.00228208	0.035283	-0.0277027	0.978579	0.997472	-5.65088	48	-0.0301948	0.976571	0.997217	0.0102963	NO
B8JJC1	Tyrosyl-DNA phosphodiesterase 1		0.401538	0.0597763	3.63269	0.00667484	0.583794	-2.08675	10	3.01042	0.0147058	0.589999	1.83251	NO
B8JJE7	Centrosomal protein of 57 kDa		-0.171228	0.0700286	-1.0247	0.335529	0.949004	-5.16716	4	-0.869317	0.407259	0.963091	0.390129	NO
B8JK51	Centromere protein O (Fragment)		0.214138	0.120711	2.14814	0.0640074	0.753671	-3.90572	5	1.47511	0.174285	0.865691	0.75874	NO
B8ZXI1	Queuine tRNA-ribosyltransferase accessory subunit 2		0.063658	0.100282	0.452496	0.662947	0.995409	-5.55144	16	0.436863	0.672504	0.992925	0.172305	NO
B9EHX4	Serine-protein kinase ATM		0.0645229	0.0850243	0.466208	0.653515	0.995409	-5.54539	50	0.500353	0.628833	0.989887	0.201465	NO
B9EJ22	Mismatch repair endonuclease PMS2		0.0486859	-0.00599879	0.291167	0.77834	0.995656	-5.60959	8	0.266208	0.796077	0.996829	0.0990449	NO
B9EJ54	Nucleoporin 205		-0.00933194	0.0565274	-0.149749	0.884674	0.997472	-5.64019	188	-0.196877	0.848298	0.996829	0.0714516	NO
B9EJ80	PDZ domain-containing protein 8		-0.114113	0.128217	-0.705082	0.500796	0.981485	-5.41364	5	-0.605621	0.559727	0.983111	0.252024	NO
B9EJ86	Oxysterol-binding protein-related protein 8		-0.169609	0.0996042	-1.58531	0.151609	0.852232	-4.58978	126	-1.7837	0.108142	0.802509	0.966005	NO
B9EJR8	Dynein axonemal assembly factor 5		0.07377	0.0300066	0.875502	0.406853	0.96587	-5.29135	26	0.848543	0.418132	0.967075	0.378686	NO
B9EKI3	TATA element modulatory factor		0.0103777	0.0744084	0.0601302	0.953529	0.997472	-5.64948	30	0.0629124	0.951211	0.997217	0.021723	NO
B9EKS2	Jumonji domain containing 1B		0.0252285	0.0261911	0.277629	0.788347	0.997163	-5.61335	50	0.302473	0.769165	0.992925	0.11398	NO
C0HKD9	Microfibrillar-associated protein 1B		-0.000526246	0.0606099	-0.00358166	0.99723	0.99907	-5.65126	37	-0.003781	0.997066	0.999004	0.00127623	NO
C6GKV5	N(1),N(8)-bis(glutathionyl)spermidine reductase		-2.87278	-0.36515	-2.46756	0.0388979	0.670583	-3.50132	18	-2.61586	0.0280004	0.615205	1.55284	NO
C6KJC6	Actin		-1.37029	0.0254038	-1.98304	0.0827095	0.788735	-4.11219	53	-2.10592	0.0644952	0.732228	1.19047	NO
C8YIX4	P2X purinoceptor		-0.00155417	0.0521439	-0.0236197	0.981735	0.997472	-5.65099	21	-0.0201057	0.984398	0.997376	0.00682938	NO
C9EF60	Prolyl endopeptidase		-2.79274	-0.404216	-1.97545	0.0836861	0.792771	-4.1216	11	-2.09308	0.065854	0.734847	1.18142	NO
D2EAC2	Zinc finger BED domain-containing protein 6		0.109414	0.245526	0.196904	0.84882	0.997472	-5.63214	2	0.202192	0.844263	0.996829	0.0735221	NO
D3YTL6	U1 snRNP-binding protein homolog (Fragment)		-0.376671	0.135613	-1.96167	0.0854874	0.792771	-4.13866	6	-1.80491	0.104574	0.798647	0.980575	NO
D3YTP8	U6 snRNA-associated Sm-like protein LSm4 (Fragment)		-0.121646	0.0439931	-1.73355	0.121279	0.816906	-4.41615	32	-1.72816	0.118024	0.809815	0.928028	NO
D3YTQ3	Heterogeneous nuclear ribonucleoprotein D-like		0.0385086	0.0498782	0.373288	0.718644	0.995409	-5.58302	47	0.402172	0.696941	0.992925	0.156804	NO
D3YTT4	Isobutyryl-CoA dehydrogenase, mitochondrial		0.102859	0.0952395	0.584009	0.575329	0.992397	-5.48652	18	0.589105	0.57028	0.984855	0.243912	NO
D3YTU2	2-oxoglutarate and iron-dependent oxygenase domain-containing protein 1		0.282647	0.0759091	3.79095	0.00531829	0.583794	-1.91032	15	2.98016	0.0154455	0.589999	1.8112	NO
D3YTZ7	Ubiquitinyl hydrolase 1		0.192785	0.456657	0.509222	0.62436	0.995409	-5.52531	3	0.509108	0.622923	0.989887	0.205565	NO
D3YU01	Pleckstrin homology domain-containing family A member 1		-0.155491	0.0773434	-0.812267	0.440169	0.971784	-5.33929	4	-0.720772	0.489347	0.975251	0.310383	NO
D3YU12	NmrA-like family domain-containing protein 1		0.123214	0.0753416	1.10465	0.301466	0.932294	-5.09468	37	1.16153	0.275304	0.917135	0.560188	NO
D3YUM1	NADH dehydrogenase [ubiquinone] flavoprotein 1, mitochondrial		-0.0143566	0.0496651	-0.214897	0.835232	0.997472	-5.6285	56	-0.244973	0.811972	0.996829	0.090459	NO
D3YUM7	Suppressor of tumorigenicity 7 protein		0.0499556	0.105396	0.323015	0.754976	0.995409	-5.60004	5	0.273004	0.791011	0.996662	0.101817	NO
D3YUP0	Vacuolar protein sorting-associated protein 8 homolog		0.153342	0.0138188	1.01431	0.340166	0.949004	-5.17628	15	0.982719	0.351424	0.946871	0.454169	NO
D3YUS1	5'-AMP-activated protein kinase subunit gamma-2 (Fragment)		0.106703	0.120267	1.33309	0.219265	0.900749	-4.86786	11	0.978121	0.353573	0.947299	0.451522	NO
D3YUY3	Phosphatidylinositol 4-phosphate 5-kinase type-1 alpha		0.236411	0.0475416	1.93077	0.0896649	0.793506	-4.17682	19	1.87183	0.0940233	0.785487	1.02676	NO
D3YVM8	Biogenesis of lysosome-related organelles complex 1 subunit 1		0.13322	-0.0258324	0.880971	0.404058	0.96587	-5.28707	10	0.807113	0.440409	0.970927	0.356144	NO
D3YVU0	Ubiquitin carboxyl-terminal hydrolase 46		-0.541401	0.0329403	-1.79286	0.110807	0.809907	-4.34504	2	-1.71468	0.120546	0.809985	0.918849	NO
D3YVY9	Sister chromatid cohesion protein DCC1		-0.274535	0.192333	-1.89871	0.0942064	0.793506	-4.21625	9	-1.6927	0.124763	0.809985	0.903914	NO
D3YW09	Splicing factor 3A subunit 2		-0.0541875	0.0461975	-0.681469	0.51484	0.981485	-5.4288	44	-0.734048	0.481604	0.973033	0.31731	NO
D3YW62	Sorting nexin-10 (Fragment)		-0.153907	0.0236835	-0.519776	0.617311	0.995409	-5.52013	8	-0.523433	0.613315	0.988025	0.212316	NO
D3YWF5	NKAP domain-containing 1		-0.165921	0.0423065	-0.890972	0.398982	0.96587	-5.27918	7	-0.825234	0.430568	0.969014	0.365958	NO
D3YWF6	Ubiquitinyl hydrolase 1		0.0300342	0.0666041	0.25254	0.807	0.997472	-5.61986	48	0.271435	0.79218	0.996662	0.101176	NO
D3YWK1	WD repeat domain phosphoinositide-interacting protein 2		-0.252642	0.126514	-1.11398	0.29768	0.929692	-5.08598	8	-1.08433	0.30641	0.931594	0.513698	NO
D3YWN6	Protein downstream neighbor of Son		0.60462	0.0674127	3.45531	0.00864559	0.608041	-2.28984	3	2.90407	0.0174793	0.589999	1.75748	NO
D3YWR0	Protein Aster-B		0.0504477	-0.00973374	0.166834	0.871646	0.997472	-5.63753	4	0.163525	0.873718	0.996829	0.0586286	NO
D3YWR7	Dihydropteridine reductase		0.0788802	0.0520377	1.06555	0.31777	0.94125	-5.13062	65	1.22182	0.252811	0.906103	0.597204	NO
D3YWT0	Signal peptidase complex catalytic subunit SEC11		-0.285079	0.0370961	-2.06067	0.0733319	0.77264	-4.01547	22	-2.07291	0.0680426	0.736352	1.16722	NO
D3YWV5	Semaphorin-4A		-0.0294038	-0.0848983	-0.0647114	0.949994	0.997472	-5.64919	3	-0.0658418	0.948943	0.997217	0.0227598	NO
D3YWX2	YLP motif-containing protein 1		0.0462185	0.0172232	0.736405	0.482546	0.978127	-5.39284	63	0.868394	0.407738	0.963091	0.389618	NO
D3YWY6	Mitochondrial pyruvate carrier		-0.165201	0.169945	-1.11571	0.296981	0.929692	-5.08436	5	-0.927657	0.377792	0.955129	0.422747	NO
D3YX27	Serine protease HTRA2, mitochondrial		-0.00259409	0.0418763	-0.0294661	0.977216	0.997472	-5.65083	67	-0.0330709	0.97434	0.997217	0.0112895	NO
D3YXD1	Ubiquitin-conjugating enzyme E2 E2 (Fragment)		0.252172	0.197475	0.557692	0.592334	0.995219	-5.50072	8	0.578344	0.577215	0.986373	0.238662	NO
D3YXG0	Hemicentin-1		0.390708	0.0477464	1.42333	0.192498	0.87924	-4.77127	2	1.33513	0.214618	0.883768	0.668334	NO
D3YXK2	Scaffold attachment factor B1		0.0281324	0.0283503	0.296616	0.774325	0.995656	-5.60802	102	0.337334	0.743599	0.992925	0.128661	NO
D3YXL0	Coiled-coil domain-containing 170		0.13065	0.0830087	0.605503	0.561648	0.988884	-5.47447	2	0.533038	0.606917	0.986373	0.216871	NO
D3YXP6	Phosphomevalonate kinase		0.131434	0.0911607	1.56683	0.155841	0.859187	-4.61096	23	1.47084	0.175412	0.867115	0.75594	NO
D3YXZ0	CCR4-NOT transcription complex subunit 6-like (Fragment)		0.030099	0.123817	0.0959095	0.925955	0.997472	-5.64672	6	0.0960267	0.925604	0.997217	0.033575	NO
D3YXZ3	Kinesin light chain		-0.149094	0.102951	-1.5358	0.163189	0.864214	-4.64626	20	-1.4389	0.184033	0.867434	0.735105	NO
D3YY28	Leucine-rich repeat and transmembrane domain-containing protein 2 (Fragment)		-0.20819	0.00883138	-1.63727	0.140263	0.836412	-4.52965	3	-1.19171	0.263851	0.913265	0.578641	NO
D3YYC3	Histone-lysine N-methyltransferase SETDB1		0.204963	0.0093924	1.33833	0.217628	0.900136	-4.86235	13	1.27579	0.233971	0.887501	0.630838	NO
D3YYK8	Microtubule-associated protein RP/EB family member 2 (Fragment)		0.0311938	0.0129375	0.306041	0.767397	0.995409	-5.60525	31	0.313592	0.760977	0.992925	0.118629	NO
D3YYN8	Non-specific serine/threonine protein kinase		0.22538	0.113933	1.07039	0.315715	0.940564	-5.12622	4	0.975632	0.354739	0.948372	0.450091	NO
D3YYT1	Glyoxylate reductase 1 homolog		-0.142463	0.0427303	-1.77972	0.113052	0.809907	-4.36088	46	-1.93055	0.0855963	0.780253	1.06754	NO
D3YZ08	Telomeric repeat-binding factor		-0.0496164	0.100322	-0.206478	0.841582	0.997472	-5.63024	6	-0.199135	0.846584	0.996829	0.0723302	NO
D3YZ09	H/ACA ribonucleoprotein complex subunit (Fragment)		0.0013972	0.0289697	0.0139313	0.989226	0.998276	-5.65117	33	0.0143885	0.988834	0.997821	0.00487663	NO
D3YZ62	Unconventional myosin-Va		-0.23496	-0.052138	-1.42682	0.191524	0.878643	-4.76747	3	-1.17132	0.271548	0.915309	0.566154	NO
D3YZ99	Protein N-terminal asparagine amidohydrolase		-0.0324722	0.0791292	-0.177231	0.863738	0.997472	-5.63576	5	-0.158352	0.877675	0.997051	0.0566661	NO
D3YZP9	Coiled-coil domain-containing protein 6		-0.0520402	0.0526299	-0.649696	0.534119	0.983421	-5.44849	30	-0.647209	0.533655	0.977218	0.27274	NO
D3Z030	F-actin-uncapping protein LRRC16A		0.317886	0.16807	1.43691	0.188727	0.878643	-4.75644	2	1.27468	0.234348	0.88817	0.630138	NO
D3Z041	Long-chain-fatty-acid--CoA ligase 1		-0.110519	0.0755352	-1.31585	0.224728	0.90424	-4.8859	58	-1.46494	0.176978	0.867434	0.752081	NO
D3Z079	Syntaxin-binding protein 5		-0.327291	0.113201	-1.98064	0.0830161	0.790381	-4.11515	9	-1.83003	0.100491	0.787657	0.997874	NO
D3Z0K6	Round spermatid basic protein 1-like		0.0188266	0.0278865	0.111079	0.914294	0.997472	-5.64517	14	0.10871	0.915817	0.997217	0.0381911	NO
D3Z0M9	RNA helicase		-0.000349984	0.0603196	-0.00387279	0.997005	0.99907	-5.65126	86	-0.00440285	0.996583	0.999004	0.00148648	NO
D3Z118	Islet cell autoantigen 1		-0.27741	0.00685263	-1.31787	0.224082	0.90424	-4.8838	3	-1.17755	0.269176	0.915309	0.569964	NO
D3Z132	THO complex subunit 6 homolog		0.0449146	0.0482812	0.601929	0.56391	0.98901	-5.4765	23	0.549486	0.596041	0.986373	0.224724	NO
D3Z191	Transmembrane protein 106B (Fragment)		0.211849	-0.022198	1.55173	0.159379	0.861491	-4.62818	12	1.42482	0.187949	0.867434	0.725961	NO
D3Z197	Histone-lysine N-methyltransferase NSD3		-0.104482	0.0702654	-0.604998	0.561967	0.988884	-5.47476	14	-0.593736	0.56731	0.983605	0.24618	NO
D3Z1Y1	RING-type E3 ubiquitin transferase		-0.0404496	0.0547873	-0.159231	0.877438	0.997472	-5.63875	2	-0.146696	0.886605	0.997217	0.0522696	NO
D3Z282	RISC-loading complex subunit TARBP2 (Fragment)		-0.0343325	0.0907881	-0.274029	0.791014	0.997472	-5.61432	7	-0.223605	0.828058	0.996829	0.0819394	NO
D3Z286	Transmembrane protein with metallophosphoesterase domain		-0.329443	0.0186931	-1.97342	0.0839491	0.792771	-4.12411	2	-1.57978	0.148615	0.843773	0.827938	NO
D3Z2A4	Ribonucleoside-diphosphate reductase subunit M2 B		0.0505631	0.0348523	0.330076	0.749832	0.995409	-5.59779	15	0.320492	0.755911	0.992925	0.121529	NO
D3Z2K2	28S ribosomal protein S14, mitochondrial		-0.184926	0.0412575	-1.59742	0.148892	0.849654	-4.57584	8	-1.29078	0.228951	0.885059	0.640257	NO
D3Z2W0	TNFAIP3-interacting protein 1		-0.0825579	0.0110503	-1.01665	0.339119	0.949004	-5.17424	11	-0.751547	0.471518	0.972147	0.326501	NO
D3Z2Z8	Neurocalcin-delta (Fragment)		0.0093246	0.0364091	0.0813894	0.937134	0.997472	-5.64799	8	0.0654771	0.949226	0.997217	0.0226306	NO
D3Z3L3	Tripartite motif-containing 12C		0.0490396	-0.0350327	0.256056	0.804378	0.997472	-5.61899	7	0.238721	0.816669	0.996829	0.0879539	NO
D3Z3N4	Heterogeneous nuclear ribonucleoprotein H3		0.00634706	0.0537599	0.0569787	0.955961	0.997472	-5.64966	27	0.0576216	0.955309	0.997217	0.0198561	NO
D3Z440	COP9 signalosome complex subunit 7a (Fragment)		-0.0302093	0.0574825	-0.414407	0.68948	0.995409	-5.56734	39	-0.435889	0.673185	0.992925	0.171865	NO
D3Z456	39S ribosomal protein L3, mitochondrial		0.250214	0.0679404	1.58747	0.15112	0.850806	-4.5873	17	1.57169	0.150471	0.848147	0.822547	NO
D3Z479	Sorting nexin-15		0.0918212	0.0666974	0.600255	0.564971	0.98901	-5.47745	13	0.572078	0.581275	0.986373	0.235618	NO
D3Z494	Aldo-keto reductase family 1, member B10 (aldose reductase)		0.201981	0.0853529	2.16497	0.0623518	0.753671	-3.88452	47	2.34041	0.0439911	0.706167	1.35664	NO
D3Z4C9	Mitochondrial nucleoid factor 1		-0.0275193	0.0398244	-0.238739	0.817318	0.997472	-5.62319	10	-0.201027	0.845147	0.996829	0.0730675	NO
D3Z4S3	Putative peptidyl-tRNA hydrolase PTRHD1		-0.115923	0.0702643	-0.346573	0.737864	0.995409	-5.59236	14	-0.359803	0.727293	0.992925	0.138291	NO
D3Z512	Deoxyribonuclease II		-0.056289	-0.035469	-0.817142	0.437536	0.971784	-5.3357	13	-0.586763	0.571785	0.984855	0.242767	NO
D3Z558	Protein DGCR6		0.265627	0.0370838	1.37471	0.206542	0.898186	-4.82375	5	1.24674	0.243963	0.900889	0.612675	NO
D3Z5B1	Zinc finger, BED type-containing 5 (Fragment)		-0.358067	0.129995	-2.47179	0.0386426	0.670583	-3.49596	15	-2.3772	0.0414172	0.689074	1.38282	NO
D3Z5H3	Signal peptidase complex catalytic subunit SEC11		0.0458271	0.0969748	0.342543	0.74078	0.995409	-5.59371	11	0.308259	0.764901	0.992925	0.116395	NO
D3Z5I1	Zinc finger CCCH-type antiviral protein 1		0.213012	0.0245399	2.37825	0.0447099	0.690264	-3.61462	53	2.60905	0.0283149	0.615205	1.54799	NO
D3Z5I9	RNA-binding protein 33		0.0439547	0.000253519	0.515353	0.62026	0.995409	-5.52231	22	0.480096	0.642613	0.992925	0.192051	NO
D3Z5K6	Mitochondrial import inner membrane translocase subunit TIM14		0.104162	0.00388635	1.06313	0.318801	0.94125	-5.13281	11	0.858104	0.413103	0.964063	0.383941	NO
D3Z5N6	Zinc finger protein ubi-d4		-0.00714895	0.0298307	-0.087721	0.932257	0.997472	-5.64746	24	-0.0827636	0.935851	0.997217	0.0287933	NO
D3Z632	AKT-interacting protein		0.648966	0.0954064	2.1601	0.0628266	0.753671	-3.89066	2	2.06391	0.0690416	0.736352	1.16089	NO
D3Z6C9	N-acetylglucosamine-1-phosphodiester alpha-N-acetylglucosaminidase		0.274061	0.0171706	1.53823	0.162604	0.864214	-4.64351	8	1.42852	0.186915	0.867434	0.728356	NO
D3Z6D2	Double-stranded RNA-binding protein Staufen homolog 2		0.21618	0.0583726	1.82699	0.105173	0.801622	-4.30377	10	1.55313	0.154809	0.856224	0.810203	NO
D3Z723	CAAT box DNA-binding protein subunit B (Fragment)		-0.11192	0.0448756	-0.440992	0.670909	0.995409	-5.55638	6	-0.429198	0.67787	0.992925	0.168854	NO
D3Z769	Protein lin-37 homolog (Fragment)		0.302386	0.0304996	2.06411	0.0729415	0.77264	-4.01117	3	1.61132	0.141569	0.831515	0.849032	NO
D3Z774	Histone-lysine N-methyltransferase EZH2		0.0369954	0.0359826	0.525086	0.613779	0.995409	-5.51749	21	0.457521	0.658141	0.992925	0.181681	NO
D3Z7B1	Run domain Beclin-1-interacting and cysteine-rich domain-containing protein		-0.0340715	-0.200443	-0.177497	0.863536	0.997472	-5.63572	7	-0.165566	0.872158	0.996829	0.0594049	NO
D3Z7B5	Protein CIP2A		0.0982447	0.020804	0.634085	0.54375	0.985158	-5.45785	27	0.656017	0.528226	0.976585	0.27718	NO
D3Z7M9	Acidic leucine-rich nuclear phosphoprotein 32 family member A		0.104124	0.0288855	1.67033	0.133455	0.832628	-4.49097	67	1.99554	0.0771052	0.749625	1.11292	NO
D3Z7P3	Glutaminase kidney isoform, mitochondrial		0.013834	-0.00437196	0.0676565	0.947722	0.997472	-5.649	4	0.0611839	0.95255	0.997217	0.0211123	NO
D3Z7P3-2	Isoform 2 of Glutaminase kidney isoform, mitochondrial		-0.0465154	0.0334202	-0.609646	0.559032	0.988884	-5.47211	136	-0.733184	0.482106	0.973033	0.316858	NO
D3Z7Q2	Small integral membrane protein 20		-0.0394757	-0.0385348	-0.278267	0.787874	0.997163	-5.61318	5	-0.227471	0.825141	0.996829	0.0834719	NO
D3Z7X0	Acyl-Coenzyme A dehydrogenase family, member 12		0.128355	0.0646403	0.690021	0.509726	0.981485	-5.42336	12	0.673904	0.517304	0.975266	0.286254	NO
D4AFX7	DnaJ heat shock protein family (Hsp40) member C13		-0.0191052	0.058099	-0.287906	0.780746	0.996367	-5.61051	130	-0.362358	0.725447	0.992925	0.139394	NO
D6RCH1	Eukaryotic translation initiation factor 4 gamma 1		0.265556	0.0813801	1.76586	0.115465	0.809907	-4.37753	12	1.65853	0.131585	0.818641	0.880794	NO
D6RE34	Ceroid-lipofuscinosis, neuronal 6		0.267267	-0.0385666	1.04072	0.328472	0.947877	-5.15295	4	0.992248	0.347003	0.943916	0.459667	NO
D6RFN6	Caspase-2		-0.218167	-0.00876838	-1.10168	0.302683	0.932294	-5.09745	5	-1.00565	0.340853	0.943916	0.467433	NO
D6RG69	Coiled-coil domain-containing protein 167		0.0216935	-0.0468592	0.10798	0.916674	0.997472	-5.6455	4	0.0971737	0.924718	0.997217	0.0339907	NO
D6RGM8	Transmembrane 9 superfamily member		-0.0119864	-0.510141	-0.0405453	0.968653	0.997472	-5.65045	7	-0.0405865	0.968512	0.997217	0.0138952	NO
D6RGR4	WD repeat domain-containing protein 83 (Fragment)		0.10565	-0.060052	0.426405	0.68107	0.995409	-5.56248	5	0.40894	0.692144	0.992925	0.159804	NO
D6RI20	Immediate early response 3-interacting protein 1		-0.21887	0.10131	-1.20191	0.263813	0.920397	-5.00147	6	-1.09081	0.303699	0.930151	0.517557	NO
E0CX53	TBC1 domain family member 4		0.171498	0.0290155	0.499674	0.630774	0.995409	-5.52991	15	0.520346	0.615379	0.988025	0.210857	NO
E0CY14	Transducin-like enhancer protein 3		0.172623	0.0116346	1.88376	0.0963982	0.794045	-4.23457	15	1.60869	0.142146	0.831515	0.847265	NO
E0CYE2	Inosine-5'-monophosphate dehydrogenase		0.0278091	0.0321414	0.277977	0.788088	0.997163	-5.61326	52	0.30244	0.76919	0.992925	0.113966	NO
E0CYF3	Nuclear transcription factor Y subunit		0.0453952	0.0123986	0.243104	0.81405	0.997472	-5.62216	10	0.233189	0.820832	0.996829	0.0857459	NO
E0CYH0	Female-lethal(2)D homolog		-0.0165279	0.0374289	-0.181031	0.860852	0.997472	-5.63509	40	-0.191759	0.852188	0.996829	0.0694647	NO
E0CYH7	Filamin A-interacting protein 1-like		0.174907	0.0222984	1.01479	0.33995	0.949004	-5.17586	8	0.934929	0.374229	0.954859	0.426862	NO
E0CYQ0	Potassium channel tetramerisation domain-containing 17		-0.0669684	0.120568	-0.472201	0.649413	0.995409	-5.54269	4	-0.375159	0.716231	0.992925	0.144947	NO
E0CYS8	Forkhead box protein J3 (Fragment)		0.523064	-0.00126178	2.69191	0.0274499	0.64996	-3.21773	2	2.28798	0.0479328	0.715273	1.31937	NO
E0CYT6	Syndecan-1 (Fragment)		-0.00886638	0.0223946	-0.039607	0.969378	0.997472	-5.65049	4	-0.0366599	0.971556	0.997217	0.012532	NO
E0CYV0	Protein-L-isoaspartate O-methyltransferase		-0.094157	0.0417369	-0.74622	0.476917	0.978127	-5.38616	24	-0.751503	0.471544	0.972147	0.326478	NO
E0CYX9	Coiled-coil domain-containing protein 127 (Fragment)		-0.161423	0.0651051	-1.33851	0.217571	0.900136	-4.86216	7	-1.07492	0.310381	0.931594	0.508105	NO
E0CZ22	Maestro heat-like repeat family member 1		-0.171871	0.0258776	-0.898251	0.395317	0.965134	-5.2734	22	-0.926361	0.37843	0.955513	0.422015	NO
E0CZ78	Serine/threonine-protein phosphatase		0.0422825	0.0530889	0.453495	0.662257	0.995409	-5.551	19	0.415417	0.687566	0.992925	0.162686	NO
E0CZE8	Bax inhibitor 1 (Fragment)		-0.0310164	0.043778	-0.136871	0.894519	0.997472	-5.64201	5	-0.128972	0.900216	0.997217	0.0456532	NO
E1U8D0	Protein SOGA1		0.0742219	0.026059	0.910969	0.388972	0.962779	-5.2632	22	0.839459	0.422949	0.968933	0.373712	NO
E9PU87	Non-specific serine/threonine protein kinase		0.150153	0.0798446	0.6865	0.511828	0.981485	-5.42561	8	0.664274	0.523167	0.975871	0.281359	NO
E9PU93	Set1/Ash2 histone methyltransferase complex subunit ASH2		0.0385758	0.0379223	0.46398	0.655042	0.995409	-5.54638	39	0.489047	0.636505	0.992925	0.196198	NO
E9PU96	Nucleolar pre-ribosomal-associated protein 1		0.0132908	0.0626673	0.0655625	0.949337	0.997472	-5.64914	90	0.0705218	0.945321	0.997217	0.0244209	NO
E9PUA5	Kinesin-like protein		0.0859099	0.102948	0.717742	0.493367	0.981485	-5.40533	31	0.742422	0.476761	0.972726	0.3217	NO
E9PUA7	Tumor protein D52		0.00255664	0.0700969	0.0220369	0.982959	0.997472	-5.65102	80	0.0243013	0.981143	0.997217	0.00826789	NO
E9PUD0	Zinc finger Ran-binding domain-containing protein 2		-0.0698406	0.0454723	-0.967704	0.361571	0.961826	-5.21637	18	-0.802488	0.442945	0.970927	0.35365	NO
E9PUF4	RNA-binding protein 26		0.0819571	-0.0812583	0.322342	0.755467	0.995409	-5.60025	2	0.29703	0.773184	0.992994	0.111717	NO
E9PUF7	Rho guanine nucleotide exchange factor 1		0.0758041	-0.0485985	0.716845	0.493891	0.981485	-5.40592	79	0.79656	0.44621	0.970927	0.350461	NO
E9PUK3	Formin-binding protein 1-like		0.296264	0.0891949	2.03131	0.0767507	0.77264	-4.05214	16	1.97302	0.079953	0.760307	1.09717	NO
E9PUK6	Serine/arginine repetitive matrix protein 1		0.00841188	-0.00549332	0.0896442	0.930777	0.997472	-5.64729	75	0.100631	0.92205	0.997217	0.0352457	NO
E9PUQ9	Piezo-type mechanosensitive ion channel component		0.155748	0.0899254	0.670994	0.521148	0.981485	-5.43538	3	0.615688	0.55335	0.980814	0.257	NO
E9PUU4	Gem-associated protein 5		-0.0484065	0.0691525	-0.833172	0.428952	0.971784	-5.32377	74	-1.03699	0.3268	0.939416	0.485719	NO
E9PUW6	Cardiolipin synthase (CMP-forming)		-0.660797	0.22113	-3.60613	0.00693656	0.583794	-2.1168	4	-3.15682	0.0116095	0.589999	1.93519	NO
E9PUW7	Exportin-7		0.173397	0.0783871	2.62899	0.0302613	0.64996	-3.29701	75	3.14854	0.0117651	0.589999	1.9294	NO
E9PUY1	28S ribosomal protein S12, mitochondrial (Fragment)		-0.118328	0.146223	-0.578141	0.579097	0.992397	-5.48974	4	-0.522969	0.613626	0.988025	0.212097	NO
E9PV41	Protein diaphanous homolog 1		0.0567866	0.0657881	0.785849	0.454631	0.975289	-5.35844	71	0.914737	0.384182	0.955513	0.415463	NO
E9PV44	ATP synthase F1 subunit epsilon		0.239675	-0.0538514	1.54873	0.160091	0.862399	-4.63159	9	1.40727	0.19293	0.876297	0.7146	NO
E9PV45	Ubiquitinyl hydrolase 1		0.0305694	0.0447021	0.426846	0.680761	0.995409	-5.56229	84	0.506805	0.624475	0.989887	0.204485	NO
E9PV80	Nuclear receptor coactivator		0.371017	0.0914226	1.5687	0.155409	0.859187	-4.60882	7	1.52365	0.161931	0.857073	0.79067	NO
E9PVA2	Ribosomal RNA-processing protein 8		0.172216	0.00940548	1.27181	0.239212	0.906061	-4.93134	17	1.23111	0.249483	0.906103	0.602959	NO
E9PVA6	ARF GTPase-activating protein GIT2		-0.0649492	0.0230279	-0.552379	0.595801	0.995219	-5.50352	28	-0.563934	0.586575	0.986373	0.231677	NO
E9PVA8	eIF-2-alpha kinase activator GCN1		0.0296742	0.0371736	0.534731	0.607393	0.995409	-5.51263	249	0.757294	0.468236	0.972147	0.329535	NO
E9PVB5	Tetratricopeptide repeat protein 17		-0.0102238	0.0526588	-0.0899399	0.930549	0.997472	-5.64727	6	-0.0684717	0.946907	0.997217	0.0236925	NO
E9PVJ6	Receptor-type tyrosine-protein phosphatase O		-0.0572967	0.0995433	-0.309744	0.764681	0.995409	-5.60413	3	-0.26559	0.796538	0.996829	0.0987934	NO
E9PVN6	Cytochrome c oxidase assembly protein COX16 homolog, mitochondrial		-0.170117	0.0146466	-1.50865	0.169875	0.866024	-4.67687	28	-1.5352	0.159106	0.857073	0.798313	NO
E9PVX6	Proliferation marker protein Ki-67		-0.0823195	0.11203	-0.553721	0.594924	0.995219	-5.50281	407	-0.604484	0.56045	0.983111	0.251463	NO
E9PVZ8	Golgi autoantigen, golgin subfamily b, macrogolgin 1		-0.0795156	0.0503706	-0.745561	0.477293	0.978127	-5.38661	142	-0.840854	0.422207	0.96815	0.374475	NO
E9PW20	Chromatin target of PRMT1 protein		0.131175	0.070873	1.36765	0.208656	0.898524	-4.83129	66	1.51936	0.16299	0.857073	0.787839	NO
E9PW43	Predicted pseudogene 10320		-0.0495961	0.0977585	-0.495812	0.633377	0.995409	-5.53175	26	-0.492579	0.634103	0.99199	0.19784	NO
E9PWB1	Pleckstrin homology-like domain family B member 1		-0.123239	0.139926	-0.473792	0.648326	0.995409	-5.54197	8	-0.470233	0.649375	0.992925	0.187504	NO
E9PWD4	tRNA (guanine(26)-N(2))-dimethyltransferase		0.0669562	0.0192322	0.80821	0.442369	0.971784	-5.34226	45	0.872564	0.405578	0.963091	0.391926	NO
E9PWG6	Non-SMC condensin I complex, subunit G		0.223922	0.0840733	1.80435	0.10888	0.802699	-4.33118	64	1.96465	0.0810358	0.763299	1.09132	NO
E9PWR4	Disco-interacting protein 2 homolog C		0.179735	0.0869589	1.51885	0.167335	0.864214	-4.66541	6	1.17862	0.26877	0.915309	0.570619	NO
E9PWV3	Ribosomal protein S6 kinase		0.0180665	0.0473457	0.243555	0.813713	0.997472	-5.62205	42	0.260453	0.800375	0.996829	0.0967063	NO
E9PWV7	tRNA modification GTPase GTPBP3, mitochondrial		-0.145893	0.081113	-0.909844	0.38953	0.962779	-5.26411	16	-0.896407	0.393381	0.955616	0.405187	NO
E9PWW6	Zinc finger CCCH type-containing 7 A		-0.0194471	0.0933829	-0.249096	0.809571	0.997472	-5.62071	15	-0.199828	0.846057	0.996829	0.0726003	NO
E9PWW9	Remodeling and spacing factor 1		0.021796	0.0382489	0.199014	0.847223	0.997472	-5.63173	33	0.206433	0.841047	0.996829	0.0751796	NO
E9PX24	LYR motif-containing protein 9 (Fragment)		0.0863672	0.0727901	0.573421	0.582137	0.99295	-5.4923	2	0.437974	0.671728	0.992925	0.172806	NO
E9PX30	Mitogen-activated protein kinase kinase kinase kinase 5		0.13291	0.106074	0.925973	0.381581	0.962779	-5.25103	10	0.836699	0.42442	0.968933	0.372204	NO
E9PX53	Serine/threonine-protein phosphatase 4 regulatory subunit 1		0.0787196	0.0956785	0.999874	0.34669	0.954053	-5.18885	30	0.99397	0.346208	0.943916	0.460663	NO
E9PX66	STAGA complex 65 subunit gamma		0.0576264	0.0606536	0.281248	0.785667	0.997163	-5.61236	5	0.258964	0.801489	0.996829	0.0961026	NO
E9PXB9	Mitochondrial import inner membrane translocase subunit Tim22		-0.0158908	0.105013	-0.0959563	0.925919	0.997472	-5.64671	5	-0.0830666	0.935617	0.997217	0.028902	NO
E9PXI0	Proto-oncogene vav		0.170939	0.0334775	2.82612	0.0223141	0.64996	-3.04959	90	3.57383	0.00598827	0.589999	2.2227	NO
E9PXU2	Disintegrin and metalloproteinase domain-containing protein 17		0.160387	0.0644458	0.598267	0.566233	0.98901	-5.47857	24	0.627348	0.546015	0.980814	0.262795	NO
E9PXX7	Thioredoxin domain-containing protein 5		-0.0296446	0.0918366	-0.357894	0.729694	0.995409	-5.58848	53	-0.394916	0.702101	0.992925	0.153601	NO
E9PXY8	Ubiquitin carboxyl-terminal hydrolase 7		0.0448545	0.043917	0.725869	0.488636	0.98128	-5.39992	98	0.91933	0.381902	0.955513	0.418048	NO
E9PY16	ArfGAP with dual PH domains 1		0.101897	0.0341988	1.04217	0.327841	0.947877	-5.15165	18	0.952832	0.365563	0.953838	0.437038	NO
E9PY39	Predicted gene 20431		-0.0617731	0.0805897	-0.569512	0.584662	0.993259	-5.49442	71	-0.628441	0.545331	0.980814	0.26334	NO
E9PY45	Mitochondrial glutamate carrier 1 (Fragment)		-0.0237183	0.0324021	-0.173693	0.866427	0.997472	-5.63638	14	-0.163498	0.873739	0.996829	0.0586183	NO
E9PY46	Intraflagellar transport protein 140 homolog		0.10495	0.0860944	0.936648	0.376387	0.962779	-5.24228	21	0.910839	0.386125	0.955513	0.413272	NO
E9PYD1	Family with sequence similarity 98, member C		0.122309	0.0623171	0.822745	0.434522	0.971784	-5.33155	14	0.787702	0.451117	0.971599	0.345711	NO
E9PYD6	Beclin-1		-0.00235162	0.00336305	-0.0279637	0.978377	0.997472	-5.65088	13	-0.0221533	0.982809	0.997217	0.00753085	NO
E9PYF7	AP1AR		0.2368	0.110878	1.71216	0.125279	0.819875	-4.44159	2	1.25277	0.241861	0.896623	0.616434	NO
E9PYG6	RAS p21 protein activator 1		-0.0182105	0.048359	-0.189394	0.854508	0.997472	-5.63357	42	-0.201918	0.844471	0.996829	0.0734152	NO
E9PYH2	Cytosolic acyl coenzyme A thioester hydrolase		0.0154852	0.0557101	0.178029	0.863131	0.997472	-5.63562	71	0.201013	0.845158	0.996829	0.0730621	NO
E9PYH6	Histone-lysine N-methyltransferase SETD1A		-0.0593073	0.0401883	-0.52434	0.614275	0.995409	-5.51786	31	-0.540744	0.601808	0.986373	0.220542	NO
E9PYI3	1-phosphatidylinositol 4,5-bisphosphate phosphodiesterase		-0.00540481	0.0265249	-0.0741761	0.942694	0.997472	-5.64854	27	-0.0707768	0.945123	0.997217	0.0245116	NO
E9PYI4	Maestro heat-like repeat family member 8		0.589622	0.0187484	2.26568	0.0532924	0.715038	-3.75729	4	2.16563	0.0585281	0.723569	1.23264	NO
E9PYJ6	Focadhesin		0.0610313	0.0499077	0.807659	0.442669	0.971784	-5.34267	40	0.854729	0.414874	0.965228	0.382084	NO
E9PYK0	Protein unc-93 homolog B1		-0.198403	0.00995416	-0.907669	0.390611	0.963147	-5.26586	19	-0.934711	0.374336	0.954859	0.426738	NO
E9PYK3	Protein mono-ADP-ribosyltransferase PARP4		-0.0313015	0.0207637	-0.176939	0.86396	0.997472	-5.63581	9	-0.166068	0.871774	0.996829	0.059596	NO
E9PYL2	Proline-rich protein 12		0.220311	0.0357067	0.432863	0.676563	0.995409	-5.5598	9	0.451891	0.662041	0.992925	0.179115	NO
E9PYU4	DNA helicase		-0.0273803	0.0419641	-0.278088	0.788006	0.997163	-5.61323	61	-0.306573	0.766142	0.992925	0.11569	NO
E9PYV1	Glucocorticoid receptor		0.129184	0.040519	1.10732	0.30038	0.931825	-5.0922	12	0.972556	0.356186	0.949202	0.448323	NO
E9PZ88	Alpha-mannosidase		0.256797	0.120683	1.35807	0.21155	0.900136	-4.84148	9	1.29233	0.228436	0.88439	0.641235	NO
E9PZ97	DNA helicase		0.0353004	0.0935056	0.176922	0.863972	0.997472	-5.63582	15	0.177845	0.862783	0.996829	0.0640982	NO
E9PZF0	Nucleoside diphosphate kinase		0.14507	0.0662834	1.70885	0.125907	0.819875	-4.4455	197	2.01295	0.0749698	0.749625	1.12511	NO
E9PZF4	Nebulin-related-anchoring protein		-0.156003	0.147137	-0.489178	0.637863	0.995409	-5.53487	2	-0.472463	0.647843	0.992925	0.18853	NO
E9PZJ8	Activating signal cointegrator 1 complex subunit 3		-0.000328069	0.0661506	-0.00484011	0.996257	0.998677	-5.65125	55	-0.00548775	0.995741	0.998484	0.00185355	NO
E9PZM4	Chromodomain-helicase-DNA-binding protein 2		0.195871	0.0194308	2.63771	0.029855	0.64996	-3.28602	34	2.68624	0.0249497	0.605544	1.60293	NO
E9PZM7	SR-related CTD-associated factor 11		-0.232922	0.0241515	-1.46766	0.180432	0.872125	-4.72258	55	-1.57564	0.149562	0.845774	0.825177	NO
E9PZP8	HECT and RLD domain-containing E3 ubiquitin protein ligase family member 1		0.192419	0.0556376	0.873865	0.407692	0.96587	-5.29263	19	0.900284	0.391422	0.955616	0.407355	NO
E9PZY1	Hermansky-Pudlak syndrome 3 protein homolog		-0.0876588	-0.0929384	-0.323323	0.754751	0.995409	-5.59994	5	-0.314881	0.76003	0.992925	0.119169	NO
E9Q045	Hermansky-Pudlak syndrome 1 protein homolog		0.330993	0.00919318	1.91486	0.0918917	0.793506	-4.19641	5	1.68091	0.12708	0.809985	0.895924	NO
E9Q0A7	Oxidation resistance protein 1		0.151876	0.0300608	1.86599	0.0990674	0.795367	-4.2563	39	1.96621	0.0808338	0.763299	1.09241	NO
E9Q0J5	Kinesin-like protein KIF21A		-0.23218	-0.063053	-1.45022	0.185097	0.877536	-4.74183	13	-1.39395	0.196789	0.876999	0.706	NO
E9Q0Y4	Signal-induced proliferation-associated protein 1		-0.0746507	0.00664545	-0.814059	0.4392	0.971784	-5.33797	45	-0.876093	0.403756	0.963091	0.393881	NO
E9Q137	Testis-expressed protein 264 homolog		-0.130366	0.0452763	-1.61374	0.1453	0.844784	-4.55698	14	-1.28541	0.230737	0.886519	0.636883	NO
E9Q166	ATPase family, AAA domain-containing 2B		-0.00754047	0.0778242	-0.0510229	0.96056	0.997472	-5.64998	16	-0.049664	0.961475	0.997217	0.0170621	NO
E9Q1G8	Septin		-0.0487679	0.0323084	-0.789803	0.452446	0.974198	-5.35561	112	-1.0145	0.336838	0.943916	0.472579	NO
E9Q1M6	Ankyrin repeat and KH domain-containing 1		0.135324	0.0816426	0.919504	0.384755	0.962779	-5.2563	25	0.942148	0.370717	0.953838	0.430957	NO
E9Q1P8	Interferon regulatory factor 2-binding protein 2		0.174588	0.0234608	2.83669	0.0219541	0.64996	-3.0364	39	2.97302	0.0156256	0.589999	1.80616	NO
E9Q1S3	Protein transport protein SEC23		-0.0512426	0.0552435	-0.643186	0.538123	0.983994	-5.45242	54	-0.713778	0.493458	0.975266	0.30675	NO
E9Q1W7	TBC domain-containing protein kinase-like protein		0.0152617	-0.0104093	0.0948861	0.926742	0.997472	-5.64681	9	0.0870875	0.932509	0.997217	0.030347	NO
E9Q1Y3	Apolipoprotein B-100 (Fragment)		0.256511	0.0246004	0.695545	0.506439	0.981485	-5.41982	6	0.707226	0.497329	0.975266	0.303357	NO
E9Q1Z0	Keratin 90		-0.0542342	0.11313	-0.179561	0.861968	0.997472	-5.63535	10	-0.182904	0.858928	0.996829	0.0660435	NO
E9Q284	Coilin		0.0458369	0.0755482	0.229902	0.823945	0.997472	-5.62522	22	0.237622	0.817496	0.996829	0.0875146	NO
E9Q286	Little elongation complex subunit 1		0.226019	0.0636924	0.852261	0.418884	0.970847	-5.30931	8	0.847885	0.41848	0.967075	0.378325	NO
E9Q2A6	Non-specific protein-tyrosine kinase		0.0347514	0.0696834	0.394148	0.703784	0.995409	-5.57526	91	0.451132	0.662568	0.992925	0.17877	NO
E9Q2I4	Mitotic deacetylase-associated SANT domain protein		-0.0162129	0.0822924	-0.150338	0.884225	0.997472	-5.6401	29	-0.153197	0.881623	0.997217	0.0547173	NO
E9Q2M9	WD repeat- and FYVE domain-containing protein 4		0.115351	0.0353313	1.27481	0.238201	0.906061	-4.92827	94	1.45537	0.179541	0.867434	0.745836	NO
E9Q2S9	Coiled-coil domain-containing protein 43		0.0049107	0.0147022	0.0550267	0.957468	0.997472	-5.64977	14	0.045669	0.964571	0.997217	0.0156656	NO
E9Q2W8	BLOC-1-related complex subunit 5		0.00605668	0.00865415	0.0525268	0.959399	0.997472	-5.6499	12	0.0459629	0.964343	0.997217	0.0157682	NO
E9Q2X6	Structural maintenance of chromosomes protein		0.13266	0.0563216	1.28106	0.236106	0.906061	-4.92187	81	1.428	0.18706	0.867434	0.72802	NO
E9Q2Y3	NF-kappa-B essential modulator		0.180405	0.0483506	1.31296	0.225655	0.905107	-4.88891	10	1.17175	0.271381	0.915309	0.56642	NO
E9Q317	18 kDa Sin3-associated polypeptide		-0.22357	0.0580817	-2.73201	0.0257991	0.64996	-3.16734	45	-2.95081	0.0161995	0.589999	1.7905	NO
E9Q361	Integrator complex subunit 10		0.182206	0.0758807	2.04614	0.075005	0.77264	-4.03364	18	1.82302	0.101615	0.791067	0.99304	NO
E9Q368	TAR RNA-binding protein 1		0.0416556	0.0955479	0.088662	0.931533	0.997472	-5.64738	40	0.0940986	0.927092	0.997217	0.0328769	NO
E9Q3G8	Nucleoporin 153		-0.0299916	0.0369801	-0.305053	0.768122	0.995409	-5.60554	124	-0.347079	0.736509	0.992925	0.132822	NO
E9Q3I4	Intersectin-1		-0.096753	0.0752583	-0.984125	0.353916	0.959399	-5.2024	50	-1.06803	0.313316	0.934074	0.504017	NO
E9Q3L2	Phosphatidylinositol 4-kinase alpha		-0.0880237	0.0536716	-1.29111	0.232771	0.905803	-4.91154	49	-1.43117	0.186175	0.867434	0.730078	NO
E9Q3L4	Interferon-activated gene 207		-0.164302	0.128479	-1.58761	0.151089	0.850806	-4.58714	63	-1.74719	0.114548	0.805744	0.941012	NO
E9Q3M3	Dynactin subunit 1		0.0386869	0.0589231	0.630311	0.546094	0.985158	-5.46009	141	0.826381	0.42995	0.969014	0.366582	NO
E9Q3N0	ATP-dependent DNA helicase		0.173353	0.0348439	1.10978	0.299378	0.931464	-5.0899	9	1.01091	0.338462	0.943916	0.47049	NO
E9Q3P4	Centromere protein F		-0.13627	0.0133817	-0.947558	0.371132	0.962779	-5.23325	67	-1.02626	0.331562	0.941405	0.479436	NO
E9Q3Q6	Activated leukocyte cell adhesion molecule		-0.155743	0.0565004	-1.40509	0.197667	0.887801	-4.79108	42	-1.49635	0.168781	0.857191	0.772677	NO
E9Q3W1	Casein kinase I isoform alpha		-0.00308869	0.0441402	-0.0444311	0.965651	0.997472	-5.65029	25	-0.040931	0.968245	0.997217	0.0140149	NO
E9Q3X0	Major vault protein		0.0161763	0.0475333	0.146096	0.887465	0.997472	-5.64072	185	0.164387	0.87306	0.996829	0.0589561	NO
E9Q3Y4	Lipopolysaccharide-responsive and beige-like anchor protein		0.066594	0.0312068	0.656388	0.530023	0.983421	-5.44441	29	0.665498	0.52242	0.975871	0.28198	NO
E9Q3Z5	Supervillin		0.13096	0.044712	1.71699	0.124364	0.819875	-4.43585	64	1.95583	0.0821928	0.766768	1.08517	NO
E9Q411	Neuroblastoma-amplified sequence		-0.0622265	0.0357877	-0.620121	0.552452	0.986547	-5.46606	29	-0.628117	0.545534	0.980814	0.263178	NO
E9Q446	E3 ubiquitin-protein ligase RNF25		0.0312811	-0.00973351	0.298593	0.77287	0.995656	-5.60745	39	0.315534	0.75955	0.992925	0.119444	NO
E9Q447	Spectrin alpha chain, non-erythrocytic 1		-0.0331098	0.137971	-0.250114	0.808811	0.997472	-5.62046	16	-0.238821	0.816594	0.996829	0.087994	NO
E9Q467	ATP-binding cassette, sub-family C (CFTR/MRP), member 4		0.0453843	-0.00584906	0.686062	0.512089	0.981485	-5.42589	35	0.697677	0.503003	0.975266	0.298429	NO
E9Q481	Serine/threonine-protein phosphatase 4 regulatory subunit 3A		0.0299273	0.0924825	0.348022	0.736816	0.995409	-5.59187	67	0.391713	0.704384	0.992925	0.152191	NO
E9Q496	USE1-like protein		0.12629	0.080083	0.773331	0.461593	0.975668	-5.36733	25	0.797492	0.445695	0.970927	0.350962	NO
E9Q4K3	Branched-chain-amino-acid aminotransferase		0.00108363	0.0674575	0.012815	0.99009	0.998276	-5.65118	49	0.013985	0.989147	0.997821	0.00473914	NO
E9Q4K7	Kinesin family member 13B		0.00433774	0.102318	0.0578044	0.955324	0.997472	-5.64961	30	0.0571111	0.955705	0.997217	0.0196763	NO
E9Q4M2	Hormone-sensitive lipase		-0.1016	0.0411494	-0.943828	0.372922	0.962779	-5.23634	18	-0.883089	0.400161	0.961192	0.397765	NO
E9Q4P1	WD repeat and FYVE domain-containing protein 1		-0.187421	-0.0594579	-1.27984	0.236514	0.906061	-4.92312	9	-1.14522	0.281658	0.918913	0.550279	NO
E9Q4Q2	Splicing factor 1		-0.0141423	0.0453559	-0.21706	0.833602	0.997472	-5.62804	82	-0.263956	0.797759	0.996829	0.0981285	NO
E9Q4S7	Protein-tyrosine-phosphatase		0.260311	0.0366681	1.83791	0.103427	0.797511	-4.2905	9	1.62842	0.137878	0.830909	0.860505	NO
E9Q4Y5	Protein polybromo-1		0.0429543	0.0283601	0.617252	0.55425	0.986547	-5.46773	66	0.717231	0.491426	0.975266	0.308542	NO
E9Q4Z2	Acetyl-CoA carboxylase 2		-0.0690988	0.125358	-0.513764	0.621322	0.995409	-5.52309	4	-0.398493	0.699556	0.992925	0.155178	NO
E9Q512	Thyroid hormone receptor interactor 11		-0.107544	0.0158487	-0.716708	0.493971	0.981485	-5.40601	34	-0.752806	0.470798	0.972147	0.327165	NO
E9Q555	E3 ubiquitin-protein ligase RNF213		-0.0439533	0.0650801	-0.339255	0.743164	0.995409	-5.5948	301	-0.375103	0.716271	0.992925	0.144923	NO
E9Q557	Desmoplakin		0.0755891	0.0458695	0.28364	0.783898	0.996475	-5.6117	4	0.272312	0.791527	0.996662	0.101534	NO
E9Q585	Solute carrier family 4 (anion exchanger), member 1, adaptor protein		-0.0235002	0.0242949	-0.330837	0.749278	0.995409	-5.59755	60	-0.377819	0.714321	0.992925	0.146106	NO
E9Q5E0	Myocyte-specific enhancer factor 2D		0.00455349	0.0615097	0.0448661	0.965315	0.997472	-5.65027	11	0.0367447	0.971491	0.997217	0.0125614	NO
E9Q5F9	Histone-lysine N-methyltransferase SETD2		-0.122282	0.0578286	-1.25539	0.24481	0.906061	-4.94803	21	-1.1903	0.264379	0.91359	0.577773	NO
E9Q5G3	Kinesin-like protein KIF23		-0.0233019	0.107826	-0.141778	0.890765	0.997472	-5.64134	44	-0.150997	0.883308	0.997217	0.0538878	NO
E9Q5K9	YTH domain-containing protein 1		0.0860454	-0.0325063	0.470589	0.650515	0.995409	-5.54342	17	0.473887	0.646866	0.992925	0.189186	NO
E9Q5V3	Gasdermin-E		0.00140505	0.0454782	0.00644347	0.995017	0.998589	-5.65124	14	0.00650179	0.994954	0.998484	0.00219691	NO
E9Q5Y1	Dual-specificity protein kinase CLK2		0.26276	0.0289046	1.6392	0.139855	0.836412	-4.5274	6	1.43276	0.185731	0.867434	0.731115	NO
E9Q605	I-kappa-B kinase		-0.169179	-0.0373462	-0.668514	0.522649	0.981485	-5.43693	11	-0.673696	0.51743	0.975266	0.286148	NO
E9Q616	AHNAK nucleoprotein (desmoyokin)		-0.179254	0.0825484	-1.96611	0.0849036	0.792771	-4.13317	981	-2.12541	0.0624862	0.731053	1.20422	NO
E9Q634	Unconventional myosin-Ie		-0.174494	0.0634697	-2.69088	0.0274936	0.64996	-3.21902	155	-3.44965	0.00727873	0.589999	2.13794	NO
E9Q6A7	Bromodomain PHD finger transcription factor		0.0406953	0.0676654	0.55867	0.591697	0.995219	-5.50021	36	0.576314	0.578529	0.986373	0.237675	NO
E9Q6C1	Oxysterol-binding protein		0.234536	0.035515	1.89084	0.0953542	0.793863	-4.2259	23	1.89019	0.0913082	0.784554	1.03949	NO
E9Q6I2	Interleukin-1 receptor accessory protein		-0.105672	0.118123	-0.20636	0.841672	0.997472	-5.63027	3	-0.211798	0.836983	0.996829	0.0772832	NO
E9Q6I9	Transmembrane protein 40		0.393657	0.174531	2.32651	0.0484681	0.699228	-3.68023	4	1.98259	0.0787303	0.756617	1.10386	NO
E9Q6J5	Biorientation of chromosomes in cell division protein 1-like 1		-0.00664395	0.0388933	-0.0789296	0.93903	0.997472	-5.64818	123	-0.0923197	0.928466	0.997217	0.0322338	NO
E9Q6K3	Progesterone immunomodulatory-binding factor 1		-0.429237	-0.000408247	-2.06726	0.0725863	0.77264	-4.00724	3	-1.83972	0.098955	0.787657	1.00456	NO
E9Q6L0	CLIP-associating protein 1		0.105518	0.0520429	1.66822	0.133879	0.832628	-4.49344	143	2.15595	0.059458	0.723768	1.22579	NO
E9Q6R7	Utrophin		0.0794526	0.0809925	0.858014	0.415883	0.969413	-5.3049	17	0.760878	0.466196	0.972147	0.331431	NO
E9Q6Z3	Nuclear envelope integral membrane protein 1		0.231671	0.0517921	2.06736	0.0725746	0.77264	-4.00711	11	1.75829	0.112565	0.803937	0.948597	NO
E9Q705	BolA-like protein 3		-0.0521221	0.134211	-0.400924	0.698985	0.995409	-5.57266	7	-0.332023	0.747474	0.992925	0.126404	NO
E9Q784	Zinc finger CCCH domain-containing protein 13		-0.163898	-0.0264545	-1.17647	0.273271	0.925929	-5.02637	16	-1.13389	0.286139	0.921663	0.543424	NO
E9Q794	Metastasis-associated protein MTA3		-0.0317731	0.0664024	-0.377323	0.71576	0.995409	-5.58155	55	-0.417565	0.68605	0.992925	0.163644	NO
E9Q7E2	AT-rich interactive domain-containing protein 2		0.102363	0.0930726	0.767079	0.465098	0.975668	-5.37172	27	0.78681	0.451613	0.971599	0.345233	NO
E9Q7F8	Histidine triad nucleotide-binding protein 3 (Fragment)		-0.0792015	0.0932549	-0.534396	0.607614	0.995409	-5.5128	2	-0.404978	0.69495	0.992925	0.158046	NO
E9Q7G0	Nuclear mitotic apparatus protein 1		-0.0595316	0.031577	-0.993336	0.349676	0.956622	-5.1945	364	-1.30789	0.223328	0.883768	0.651056	NO
E9Q7L1	URB2 ribosome biogenesis 2 homolog (S. cerevisiae)		-0.13178	0.0205081	-1.64841	0.137933	0.836412	-4.51665	45	-1.78195	0.108442	0.803772	0.964801	NO
E9Q7Q3	Tropomyosin alpha-3 chain		-0.0700941	0.0372697	-0.521278	0.616311	0.995409	-5.51939	18	-0.508511	0.623325	0.989887	0.205285	NO
E9Q7S1	Zinc finger protein 106		0.0917711	0.0705355	0.522003	0.615828	0.995409	-5.51903	21	0.533703	0.606475	0.986373	0.217187	NO
E9Q7U2	Calcium-binding and coiled-coil domain-containing protein 1		-0.0505633	0.039179	-0.287913	0.780741	0.996367	-5.61051	32	-0.302383	0.769232	0.992925	0.113943	NO
E9Q7W0	Recombining-binding protein suppressor of hairless		0.182525	0.0181189	1.52671	0.165402	0.864214	-4.65654	42	1.6251	0.138586	0.831515	0.858281	NO
E9Q800	MICOS complex subunit MIC60		-0.29313	0.166526	-2.10341	0.068621	0.770091	-3.96194	5	-1.7069	0.122023	0.809985	0.913559	NO
E9Q804	Ankyrin repeat domain-containing protein 17		-0.0717098	0.0645096	-0.681665	0.514723	0.981485	-5.42868	104	-0.765136	0.463781	0.972147	0.333687	NO
E9Q827	cAMP-regulated phosphoprotein 19		-0.374406	-0.0350634	-1.1914	0.267688	0.923426	-5.0118	32	-1.26036	0.239236	0.894643	0.621173	NO
E9Q842	Neuron navigator 2		-0.0843221	0.0320554	-0.422876	0.683539	0.995409	-5.56392	15	-0.425053	0.68078	0.992925	0.166993	NO
E9Q852	Afadin		-0.0511652	0.0670925	-0.571189	0.583578	0.993256	-5.49351	64	-0.637477	0.539691	0.98009	0.267855	NO
E9Q8D0	DnaJ homolog subfamily C member 21		0.35711	0.00271441	2.63752	0.0298635	0.64996	-3.28625	19	2.59651	0.0289034	0.615205	1.53905	NO
E9Q8I7	Nuclear transcription factor, X-box-binding-like 1		0.0967626	0.0620443	0.96374	0.363438	0.961949	-5.21971	17	0.874588	0.404532	0.963091	0.393047	NO
E9Q8K5	Titin		0.0969336	0.148766	0.621328	0.551697	0.986547	-5.46536	5	0.526801	0.611067	0.987956	0.213911	NO
E9Q8N0	Ral guanine nucleotide dissociation stimulator-like 1		-0.0274734	0.0110049	-0.165556	0.872619	0.997472	-5.63773	2	-0.13219	0.897742	0.997217	0.0468485	NO
E9Q8N5	CLIP-associating protein 2		0.110242	0.0393902	1.33849	0.217575	0.900136	-4.86218	88	1.54735	0.156185	0.856992	0.806361	NO
E9Q8V6	DENN/MADD domain-containing 4A		-0.0470688	0.0594131	-0.225844	0.826993	0.997472	-5.62613	6	-0.211814	0.836971	0.996829	0.0772895	NO
E9Q8X9	Actin filament-associated protein 1 (Fragment)		-0.0632035	0.0672959	-0.318559	0.75823	0.995409	-5.60143	5	-0.290935	0.777694	0.993653	0.109191	NO
E9Q912	Rap1 GTPase-GDP dissociation stimulator 1		0.126566	0.0930706	1.4199	0.19346	0.880387	-4.77501	59	1.57444	0.149839	0.845774	0.824376	NO
E9Q921	AF4/FMR2 family member 1		0.0670852	0.0485681	0.247985	0.810401	0.997472	-5.62098	5	0.241425	0.814636	0.996829	0.0890362	NO
E9Q933	Transmembrane protein 11, mitochondrial		0.504994	-0.0401473	1.48636	0.175545	0.870598	-4.70181	8	1.51511	0.164047	0.857073	0.78503	NO
E9Q9B0	Kinesin-like protein KIF1C		-0.108723	0.0653797	-0.549185	0.59789	0.995409	-5.50519	4	-0.492164	0.634385	0.99199	0.197647	NO
E9Q9D5	Rab-like protein 2A		-0.449109	-0.0749233	-2.65997	0.0288421	0.64996	-3.25795	3	-2.20535	0.0548602	0.718363	1.26074	NO
E9Q9E1	Eukaryotic translation initiation factor 4 gamma 1		-0.0267272	0.0599433	-0.268054	0.795449	0.997472	-5.61591	280	-0.305741	0.766755	0.992925	0.115343	NO
E9Q9E4	Cyclin-dependent kinase 4 (Fragment)		-0.0942977	0.00961543	-0.880482	0.404307	0.96587	-5.28745	25	-0.876059	0.403774	0.963091	0.393862	NO
E9Q9E7	Centriolin		0.149469	0.0127443	0.885353	0.401828	0.96587	-5.28362	34	0.931972	0.375675	0.954859	0.425187	NO
E9Q9H2	DnaJ homolog subfamily C member 2		0.15898	0.00449132	2.60702	0.0313111	0.64996	-3.32475	91	3.29039	0.00937251	0.589999	2.02814	NO
E9Q9M1	Cytosolic purine 5'-nucleotidase		0.0815774	0.027652	0.600325	0.564926	0.98901	-5.47741	49	0.643959	0.535666	0.978514	0.271106	NO
E9Q9M5	Ubiquitin carboxyl-terminal hydrolase 19		-0.046344	0.0658202	-0.521966	0.615853	0.995409	-5.51905	82	-0.593371	0.567544	0.983605	0.246001	NO
E9Q9Q2	R3H domain-containing 1		0.0642413	0.0561674	0.464111	0.654953	0.995409	-5.54632	14	0.438123	0.671624	0.992925	0.172874	NO
E9Q9S3	U3 small nucleolar RNA-associated protein 14 homolog B		-0.161813	-0.00609933	-2.13658	0.0651692	0.753892	-3.92026	31	-2.13129	0.0618912	0.729107	1.20837	NO
E9QA15	Caldesmon 1		0.149173	-0.0671935	0.807987	0.442491	0.971784	-5.34243	7	0.746822	0.474228	0.972191	0.324013	NO
E9QAE3	B-TFIID TATA-box-binding protein-associated factor 1		0.0839325	0.0412946	1.31766	0.224149	0.90424	-4.88401	116	1.67413	0.12843	0.812754	0.891334	NO
E9QAF9	Protein TANC1		0.022632	0.0938794	0.180512	0.861246	0.997472	-5.63519	50	0.194209	0.850325	0.996829	0.0704149	NO
E9QAI5	Aspartate carbamoyltransferase		0.0215268	0.0513467	0.322192	0.755577	0.995409	-5.6003	356	0.404039	0.695616	0.992925	0.15763	NO
E9QAJ9	Rho GTPase-activating protein 17		0.113029	0.0316151	1.43637	0.188878	0.878643	-4.75703	49	1.57448	0.149828	0.845774	0.824407	NO
E9QAN9	Interferon-activable protein 203		0.0302534	0.0496388	0.177948	0.863193	0.997472	-5.63564	23	0.182781	0.859021	0.996829	0.0659964	NO
E9QAP1	Zinc finger protein 764		-0.19292	0.0696518	-0.853283	0.41835	0.970816	-5.30853	2	-0.761844	0.465648	0.972147	0.331943	NO
E9QAQ3	Rho GTPase-activating protein 26		0.0233205	0.142808	0.0664342	0.948665	0.997472	-5.64908	3	0.0658166	0.948963	0.997217	0.0227509	NO
E9QAQ5	Glycogen synthase kinase-3 beta		-0.0664547	0.0355804	-0.469419	0.651316	0.995409	-5.54394	26	-0.481533	0.64163	0.992925	0.192715	NO
E9QAQ7	AT-rich interactive domain-containing protein 1A		-0.0194815	0.0236933	-0.226889	0.826208	0.997472	-5.6259	83	-0.259451	0.801125	0.996829	0.0962998	NO
E9QAS5	DNA helicase		0.0553253	0.0494862	0.810374	0.441195	0.971784	-5.34068	186	1.02074	0.334032	0.941405	0.476212	NO
E9QAT4	Protein transport protein Sec16A		0.00280664	0.0173401	0.0183284	0.985826	0.997472	-5.6511	37	0.0193567	0.984979	0.997376	0.00657308	NO
E9QAX2	Unconventional myosin-XVIIIa		0.0368617	0.0285586	0.401394	0.698653	0.995409	-5.57247	76	0.452139	0.661869	0.992925	0.179228	NO
E9QB02	Methionine--tRNA ligase, cytoplasmic		0.180998	0.0293105	2.15647	0.0631824	0.753671	-3.89523	149	2.53758	0.0318367	0.635063	1.49707	NO
E9QJS7	Adhesion G protein-coupled receptor E5		0.217425	-0.0191506	1.38109	0.204652	0.895621	-4.81693	8	1.24234	0.245507	0.901779	0.609937	NO
E9QJT2	H/ACA ribonucleoprotein complex non-core subunit NAF1		-0.268963	-0.0190305	-1.37127	0.207571	0.898524	-4.82743	12	-1.34969	0.210083	0.883768	0.677609	NO
E9QJT5	Acylphosphatase		0.108656	0.0326743	0.966231	0.362264	0.961826	-5.21761	33	1.00341	0.341876	0.943916	0.466131	NO
E9QJV4	Pre-mRNA-processing factor 39		0.135464	0.0279343	1.23296	0.252639	0.912242	-4.97063	20	1.18419	0.266669	0.914478	0.574028	NO
E9QK48	Echinoderm microtubule-associated protein-like 2		-0.0100389	0.0493683	-0.0847367	0.934556	0.997472	-5.64771	16	-0.0790588	0.938716	0.997217	0.0274659	NO
E9QKD9	General transcription factor IIH subunit 1		-0.373188	0.0195718	-2.75309	0.0249726	0.64996	-3.1409	21	-2.74802	0.0225496	0.597422	1.64686	NO
E9QKE9	Homeobox protein cut-like		-0.0419307	0.0985546	-0.261966	0.799976	0.997472	-5.61749	15	-0.256122	0.803615	0.996829	0.0949522	NO
E9QKG2	Katanin p60 ATPase-containing subunit A1		0.0861907	0.0720134	0.91835	0.385323	0.962779	-5.25723	19	0.84265	0.421252	0.967566	0.375458	NO
E9QKG3	tRNA (guanine(10)-N2)-methyltransferase homolog		0.0593602	0.0141264	0.735556	0.483034	0.978127	-5.39341	15	0.598356	0.564355	0.983605	0.248448	NO
E9QKG8	Holliday junction recognition protein		0.0909476	0.0625625	0.363478	0.725679	0.995409	-5.58653	19	0.376934	0.714956	0.992925	0.145721	NO
E9QKZ2	Importin-9		0.0616503	0.0636333	0.706712	0.499836	0.981485	-5.41258	74	0.80006	0.44428	0.970927	0.352343	NO
E9QL43	Nucleoporin-like 2		0.0154648	0.0299987	0.0922982	0.928734	0.997472	-5.64705	8	0.0844311	0.934562	0.997217	0.0293919	NO
E9QLK3	BRCA1-associated ATM activator 1		0.136405	-0.00452114	0.701254	0.503056	0.981485	-5.41613	18	0.713622	0.49355	0.975266	0.306669	NO
E9QLQ7	Ras-related protein Rab		-0.0284063	0.131584	-0.361734	0.726931	0.995409	-5.58714	10	-0.254896	0.804533	0.996829	0.0944563	NO
E9QLS6	Phosphatidylinositol 3-kinase catalytic subunit type 3		-0.0643384	0.0938252	-0.58092	0.577311	0.992397	-5.48822	38	-0.612499	0.555365	0.980923	0.255421	NO
E9QLT0	Putative hydroxypyruvate isomerase		0.226308	-0.0436472	1.29099	0.23281	0.905803	-4.91167	4	1.11375	0.294246	0.926653	0.531289	NO
E9QLT6	Aryl hydrocarbon receptor nuclear translocator		0.210383	0.0109114	2.06542	0.0727936	0.77264	-4.00954	12	1.73097	0.117505	0.809815	0.929942	NO
E9QM38	Solute carrier family 12 member 2		0.0647087	0.0187298	0.366888	0.72323	0.995409	-5.58532	19	0.372014	0.71849	0.992925	0.143579	NO
E9QM61	DNA repair protein-complementing XP-G cells homolog		0.249268	-0.077182	1.15435	0.281717	0.925929	-5.04771	3	1.039	0.325913	0.939314	0.486899	NO
E9QM90	RAB11-binding protein RELCH		0.0934739	0.0650398	1.09625	0.304911	0.9329	-5.10248	43	1.17447	0.270347	0.915309	0.568078	NO
E9QM92	Hyaluronan-binding protein 2		0.468532	0.101275	3.69491	0.00610193	0.583794	-2.01684	2	2.57829	0.0297798	0.618835	1.52608	NO
E9QMA2	Cotranscriptional regulator FAM172A		-0.106034	0.0733995	-0.819276	0.436386	0.971784	-5.33412	15	-0.770685	0.460646	0.971798	0.336633	NO
E9QME3	Kinetochore-associated protein NSL1 homolog		0.0895571	0.0913378	0.79655	0.448735	0.973491	-5.35075	20	0.768185	0.462056	0.971798	0.335305	NO
E9QME5	E3 ubiquitin-protein ligase TRIM33		-0.115881	-0.0351724	-0.504345	0.627632	0.995409	-5.52767	3	-0.461577	0.655338	0.992925	0.183535	NO
E9QMH1	DNA dC->dU-editing enzyme APOBEC-3		0.173321	0.0279517	1.44835	0.185603	0.877536	-4.74388	21	1.42259	0.188575	0.867962	0.724516	NO
E9QMI6	Pre-mRNA-processing factor 40 homolog B (Fragment)		0.516436	-0.0728282	2.2535	0.0543149	0.721363	-3.77271	3	2.06103	0.0693639	0.736352	1.15887	NO
E9QMK9	D-glutamate cyclase, mitochondrial		0.088191	0.0970956	0.452011	0.663281	0.995409	-5.55165	11	0.440933	0.669663	0.992925	0.174144	NO
E9QMN5	Transcriptional repressor p66 alpha		0.0935523	0.0599344	1.11468	0.297393	0.929692	-5.08532	85	1.28144	0.232067	0.886909	0.634386	NO
E9QN31	Probable 28S rRNA (cytosine-C(5))-methyltransferase		-0.0326647	0.0527293	-0.431467	0.677536	0.995409	-5.56038	134	-0.519778	0.615759	0.988025	0.210589	NO
E9QN37	Macrophage-expressed gene 1 protein		0.169247	0.0396107	1.6465	0.13833	0.836412	-4.51888	34	1.70955	0.121518	0.809985	0.91536	NO
E9QN77	Transmembrane and ubiquitin-like domain-containing protein 1		0.368977	0.0529276	1.49678	0.172873	0.867586	-4.69017	5	1.43413	0.185352	0.867434	0.732004	NO
E9QNN1	DEAH box protein 9		0.00169353	0.0493211	0.0298641	0.976908	0.997472	-5.65082	246	0.0416255	0.967706	0.997217	0.0142565	NO
E9QNP0	60S ribosomal protein L40		1.01499	-0.0634089	2.85956	0.021196	0.64996	-3.00794	4	2.86119	0.0187439	0.589999	1.72714	NO
E9QNY8	Sacsin		-0.0843331	0.0291542	-0.739114	0.480988	0.978127	-5.391	24	-0.736207	0.480352	0.973033	0.31844	NO
E9QP00	Transformer-2 protein homolog alpha		-0.0429557	0.0603091	-0.265203	0.797568	0.997472	-5.61665	28	-0.275673	0.789024	0.996662	0.10291	NO
E9QP19	E3 ubiquitin-protein ligase TRIM33		-0.165065	0.0314904	-1.5529	0.159103	0.861491	-4.62685	54	-1.68919	0.125449	0.809985	0.901533	NO
E9QP49	EH domain-binding protein 1-like protein 1		0.0267012	0.0546389	0.315029	0.760811	0.995409	-5.60252	52	0.346223	0.737131	0.992925	0.132455	NO
E9QP59	Inner nuclear membrane protein Man1		0.102489	0.109443	0.262016	0.799938	0.997472	-5.61747	22	0.276154	0.788667	0.996662	0.103107	NO
E9QP62	LIM and senescent cell antigen-like-containing domain protein		0.145534	0.13278	1.04525	0.3265	0.946912	-5.1489	12	0.964451	0.360017	0.949202	0.443677	NO
E9QP99	Golgin subfamily A member 3		-0.132119	0.0327244	-1.90569	0.0931995	0.793506	-4.20768	69	-2.22955	0.0527353	0.715273	1.2779	NO
E9QPI5	Sister chromatid cohesion protein PDS5 homolog A		0.0411466	0.0608455	0.537722	0.60542	0.995409	-5.5111	215	0.651218	0.53118	0.976585	0.274759	NO
E9QPK4	Non-specific serine/threonine protein kinase		0.100864	0.0530411	1.06457	0.318185	0.94125	-5.1315	39	1.12388	0.290147	0.924855	0.537382	NO
E9QPY6	DNA mismatch repair protein		-0.134945	0.0615836	-0.655175	0.530764	0.983421	-5.44515	12	-0.649112	0.532479	0.976969	0.273698	NO
E9QQ10	A-kinase anchor protein 9		-0.0263512	0.0584947	-0.246618	0.811423	0.997472	-5.62131	86	-0.274673	0.789768	0.996662	0.1025	NO
F2Z3U3	Ras association (RalGDS/AF-6) and pleckstrin homology domains 1		0.0420443	0.0533358	0.571236	0.583548	0.993256	-5.49349	14	0.435942	0.673148	0.992925	0.171889	NO
F2Z445	Dehydrogenase/reductase SDR family member 11		0.105055	-0.0669756	0.514585	0.620773	0.995409	-5.52269	2	0.444947	0.666867	0.992925	0.175961	NO
F2Z4B3	Cyclin-dependent kinase 2-associated protein 1		-0.509278	0.00869388	-0.913515	0.38771	0.962779	-5.26115	3	-0.942384	0.370603	0.953838	0.431091	NO
F6PWU6	Upstream stimulatory factor 2 (Fragment)		0.0254169	-0.000932726	0.259302	0.801959	0.997472	-5.61817	14	0.222737	0.828713	0.996829	0.0815959	NO
F6QB26	Growth arrest-specific protein 7		0.0719821	0.101654	0.872439	0.408424	0.96587	-5.29374	42	0.931622	0.375847	0.954859	0.424989	NO
F6QZ47	Catenin beta-1 (Fragment)		-0.254262	0.0689815	-0.931016	0.379121	0.962779	-5.2469	2	-0.872343	0.405692	0.963091	0.391804	NO
F6R7Y0	CMP-sialic acid transporter (Fragment)		0.0605026	-0.029603	0.378377	0.715008	0.995409	-5.58116	2	0.297191	0.773066	0.992994	0.111783	NO
F6RDI8	Serine and arginine-rich-splicing factor 11 (Fragment)		-0.0422983	0.00716752	-0.152774	0.882365	0.997472	-5.63974	42	-0.162241	0.8747	0.996983	0.0581407	NO
F6RJV6	LanC-like protein 2 (Fragment)		-0.229124	0.0481724	-1.55585	0.158407	0.861491	-4.62349	27	-1.60539	0.142871	0.834175	0.845057	NO
F6RUI8	Multiple ankyrin repeats single KH domain-binding protein 3 (Fragment)		0.109414	0.036251	0.713499	0.495849	0.981485	-5.40813	2	0.549661	0.595926	0.986373	0.224808	NO
F6SFF5	Ubiquinone biosynthesis protein (Fragment)		-0.00931366	0.0493644	-0.0655506	0.949346	0.997472	-5.64914	21	-0.0657725	0.948997	0.997217	0.0227352	NO
F6SMJ7	GTP-binding protein 8 (Fragment)		-0.0764309	-0.0889103	-0.311296	0.763544	0.995409	-5.60366	6	-0.301333	0.770006	0.992925	0.113506	NO
F6TLV3	Fibronectin type-III domain-containing protein 3A (Fragment)		0.0652071	0.082044	0.383211	0.711559	0.995409	-5.57938	10	0.360888	0.726509	0.992925	0.138759	NO
F6U6X3	Dual-specificity kinase		0.0928717	0.0405685	0.762401	0.467731	0.975668	-5.37499	11	0.667032	0.521484	0.975654	0.282759	NO
F6UK66	Coiled-coil domain-containing protein 50 (Fragment)		-0.34637	-0.00919949	-2.32778	0.0483722	0.699228	-3.67862	12	-2.18124	0.0570589	0.720335	1.24368	NO
F6UYM2	Ankyrin repeat domain-containing protein 54 (Fragment)		-0.281956	0.0790408	-0.811816	0.440413	0.971784	-5.33962	5	-0.816225	0.435442	0.970927	0.36107	NO
F6V3Y9	Autophagy-related protein 2 homolog A (Fragment)		-0.0129335	0.0270461	-0.127783	0.901479	0.997472	-5.6432	18	-0.117849	0.908775	0.997217	0.0415435	NO
F6V619	Poly [ADP-ribose] polymerase tankyrase-2 (Fragment)		0.195799	0.0644513	0.577073	0.579784	0.99261	-5.49032	2	0.563026	0.587167	0.986373	0.231238	NO
F6V6T4	Transmembrane emp24 domain-containing protein 2 (Fragment)		0.0976844	0.0670326	1.01807	0.338482	0.949004	-5.17299	32	1.04393	0.323748	0.939314	0.489793	NO
F6V8M6	Ataxin-2 (Fragment)		0.0132234	0.01255	0.170127	0.86914	0.997472	-5.63698	25	0.160742	0.875847	0.997026	0.0575719	NO
F6VJ09	Breast carcinoma-amplified sequence 3 homolog (Fragment)		0.0976424	-0.0909917	0.623528	0.550321	0.986547	-5.46407	3	0.501326	0.628174	0.989887	0.20192	NO
F6VKM0	Trafficking protein particle complex subunit 6A (Fragment)		-0.232196	0.0380765	-1.13447	0.289488	0.926414	-5.06667	2	-0.981781	0.351862	0.947008	0.453628	NO
F6WIU1	Protein KRI1 homolog		-0.0767802	0.0443988	-1.04345	0.327282	0.946962	-5.15051	39	-1.09773	0.300823	0.929039	0.521689	NO
F6WR04	Cathepsin S		-0.00820794	0.0617505	-0.0632359	0.951132	0.997472	-5.64929	31	-0.0656576	0.949086	0.997217	0.0226946	NO
F6XCT0	Microtubule-actin cross-linking factor 1 (Fragment)		0.0294144	0.0444147	0.50371	0.628059	0.995409	-5.52797	173	0.686652	0.509605	0.975266	0.292766	NO
F6XX07	Predicted gene 21970 (Fragment)		0.465485	0.00534426	1.72168	0.123484	0.819875	-4.43028	2	1.60957	0.141953	0.831515	0.847857	NO
F6Z9A1	Sentrin-specific protease 6		0.601014	0.0631894	2.31189	0.0495863	0.702605	-3.69876	5	2.23608	0.0521759	0.715273	1.28253	NO
F6ZBR8	Protein Wiz		0.12674	0.0147169	1.31008	0.226581	0.905404	-4.8919	36	1.36796	0.204504	0.883768	0.689299	NO
F6ZBY9	Transducin-like enhancer protein 4		0.169337	0.0632683	1.43835	0.188333	0.878643	-4.75487	14	1.30661	0.223744	0.883768	0.650249	NO
F6ZDS4	Nucleoprotein TPR		-0.0742238	0.0551638	-1.09832	0.304062	0.932527	-5.10056	441	-1.3511	0.209647	0.883768	0.678511	NO
F6ZFU0	Elongation factor 1-delta (Fragment)		0.0591355	0.0781297	0.807304	0.442862	0.971784	-5.34293	120	0.977269	0.353972	0.947958	0.451031	NO
F6ZQA3	Nuclear mitotic apparatus protein 1 (Fragment)		0.0479608	-0.0420482	0.305223	0.767997	0.995409	-5.60549	7	0.269979	0.793265	0.996662	0.100582	NO
F6ZS70	Non-specific serine/threonine protein kinase (Fragment)		-0.0586159	0.0719422	-0.517014	0.619152	0.995409	-5.5215	26	-0.52084	0.615049	0.988025	0.21109	NO
F7ACR9	Microtubule-actin cross-linking factor 1 (Fragment)		0.165622	0.00637145	0.910977	0.388968	0.962779	-5.2632	14	0.900423	0.391352	0.955616	0.407432	NO
F7AMS7	Misshapen-like kinase 1 (Fragment)		-0.155183	0.280149	-0.35473	0.731974	0.995409	-5.58958	10	-0.369041	0.72063	0.992925	0.142288	NO
F7B7X2	Tripartite motif-containing protein 44 (Fragment)		-0.0923302	0.126369	-0.651843	0.532803	0.983421	-5.44718	4	-0.517598	0.61722	0.988025	0.20956	NO
F7BGR7	Predicted gene 21992		0.266891	0.0598433	2.83551	0.021994	0.64996	-3.03788	15	2.44404	0.0371179	0.663967	1.43042	NO
F7BJB9	MORC family CW-type zinc finger protein 3		0.196769	0.00301507	2.39195	0.0437644	0.690264	-3.59723	43	2.56439	0.0304667	0.622305	1.51617	NO
F7BP55	Nucleoside-diphosphate kinase (Fragment)		0.137189	0.0820804	1.72103	0.123605	0.819875	-4.43105	34	1.76197	0.111915	0.803937	0.951113	NO
F7BTY2	Lysine-specific demethylase 4B (Fragment)		-0.024289	-0.0717845	-0.198893	0.847315	0.997472	-5.63175	4	-0.147141	0.886264	0.997217	0.0524368	NO
F7CBX2	Uridine/cytidine kinase (Fragment)		0.148133	-0.0579433	0.357184	0.730206	0.995409	-5.58873	4	0.362832	0.725106	0.992925	0.139599	NO
F7CC56	RB1-inducible coiled-coil protein 1 (Fragment)		-0.170495	0.153312	-0.915809	0.386576	0.962779	-5.25929	8	-0.859002	0.412633	0.96333	0.384436	NO
F7CFT1	AN1-type zinc finger protein 1 (Fragment)		-0.194679	0.0319962	-1.47298	0.179028	0.871923	-4.71668	3	-1.0939	0.302412	0.92931	0.5194	NO
F7CJN9	Transferrin (Fragment)		-0.12174	0.0392587	-0.470821	0.650356	0.995409	-5.54331	3	-0.443016	0.668211	0.992925	0.175086	NO
F7CUP3	Amidohydrolase domain-containing protein 2		0.0551116	0.0224997	0.317124	0.759279	0.995409	-5.60188	17	0.317654	0.757994	0.992925	0.120334	NO
F7DCU7	Helicase POLQ-like (Fragment)		-0.12967	0.097254	-0.648451	0.534884	0.983421	-5.44924	3	-0.570496	0.582302	0.986373	0.234852	NO
F7DFQ2	WD repeat-containing protein 26 (Fragment)		-0.161097	0.0841142	-1.11467	0.297401	0.929692	-5.08533	12	-1.03765	0.326507	0.939314	0.486108	NO
F8QV42	Tubulin beta chain		-1.32994	-0.020526	-2.16537	0.0623125	0.753671	-3.88401	241	-2.30246	0.0468106	0.715273	1.32966	NO
F8VPK0	Tetratricopeptide repeat domain 37		-0.0460308	0.0425651	-0.426422	0.681058	0.995409	-5.56247	40	-0.451951	0.662	0.992925	0.179142	NO
F8VPK5	Rho-associated protein kinase		0.029966	0.0438999	0.463507	0.655368	0.995409	-5.54659	66	0.547267	0.597502	0.986373	0.223661	NO
F8VPM7	ELKS/Rab6-interacting/CAST family member 1		-0.267458	0.012623	-2.5683	0.0332528	0.651126	-3.37371	19	-2.41456	0.0389567	0.663967	1.40942	NO
F8VPN4	4-alpha-glucanotransferase		-0.190251	0.0376237	-3.0763	0.0152275	0.64996	-2.74101	56	-3.55265	0.00619014	0.589999	2.2083	NO
F8VPQ2	AT-rich interactive domain-containing protein 4A		0.170598	0.0309102	1.77513	0.113845	0.809907	-4.36639	8	1.3151	0.220995	0.883768	0.655618	NO
F8VPU2	FERM, ARHGEF and pleckstrin domain-containing protein 1		-0.0381107	0.0118428	-0.136893	0.894503	0.997472	-5.64201	6	-0.135061	0.895536	0.997217	0.0479168	NO
F8VPV0	Pericentrin		0.127485	0.0632124	1.71787	0.124199	0.819875	-4.43481	73	1.99514	0.0771548	0.749625	1.11264	NO
F8VPY2	Transcription initiation factor TFIID subunit 5		-0.0231656	-0.0621261	-0.181256	0.860681	0.997472	-5.63505	13	-0.165935	0.871876	0.996829	0.0595454	NO
F8VQ05	FRY-like transcription coactivator		0.0220134	0.0421228	0.21038	0.838638	0.997472	-5.62944	55	0.229325	0.823743	0.996829	0.0842084	NO
F8VQ28	Paxillin		-0.0110137	0.0826693	-0.10067	0.922293	0.997472	-5.64626	27	-0.101634	0.921275	0.997217	0.0356106	NO
F8VQ29	IQ motif-containing GTPase-activating protein 3		0.0227612	0.0822479	0.181161	0.860753	0.997472	-5.63507	59	0.196469	0.848608	0.996829	0.071293	NO
F8VQ54	Endoribonuclease Dicer		0.0351921	0.0485231	0.347352	0.737301	0.995409	-5.5921	15	0.306629	0.766101	0.992925	0.115714	NO
F8VQ87	5'-3' exoribonuclease 1		0.0674975	0.0491116	0.928483	0.380355	0.962779	-5.24898	42	0.993209	0.346559	0.943916	0.460223	NO
F8VQ93	PH-interacting protein		-0.0558294	0.0378026	-0.555105	0.59402	0.995219	-5.50209	44	-0.59461	0.56675	0.983605	0.246608	NO
F8VQB6	Unconventional myosin-X		-0.102622	0.206884	-0.681179	0.515014	0.981485	-5.42899	8	-0.604957	0.560149	0.983111	0.251696	NO
F8VQC1	Signal recognition particle subunit SRP72		-0.0115863	0.0690486	-0.178196	0.863005	0.997472	-5.63559	115	-0.22431	0.827526	0.996829	0.0822185	NO
F8VQC9	Anion exchange protein		-0.299085	0.105369	-1.23496	0.251932	0.910731	-4.96863	9	-1.22295	0.252406	0.906103	0.597901	NO
F8VQE2	Kinesin-like protein KIF21B		0.0724568	0.0840859	0.524251	0.614334	0.995409	-5.51791	35	0.55083	0.595157	0.986373	0.225368	NO
F8VQJ3	Laminin subunit gamma-1		-0.563228	-0.0208295	-3.25385	0.0116559	0.61682	-2.52693	14	-3.19434	0.0109301	0.589999	1.96138	NO
F8VQK6	F-box and leucine-rich repeat protein 18		-0.0685699	0.0323052	-0.267379	0.795951	0.997472	-5.61608	4	-0.254856	0.804562	0.996829	0.0944403	NO
F8VQL7	POU domain protein		0.31082	0.0478355	2.45796	0.0394841	0.672222	-3.51349	16	2.32581	0.0450552	0.71399	1.34625	NO
F8VQL9	Nuclear receptor corepressor 2		0.155879	0.0546183	2.03238	0.0766232	0.77264	-4.05081	34	2.07494	0.0678191	0.736352	1.16865	NO
F8WGD2	Ras and Rab interactor 2		0.170531	0.0954076	1.54492	0.160997	0.863061	-4.63591	20	1.48506	0.171687	0.861077	0.765263	NO
F8WGF9	Protein phosphatase 1M		0.0101885	0.213071	0.0352876	0.972716	0.997472	-5.65065	4	0.0343437	0.973353	0.997217	0.0117298	NO
F8WGT2	Transmembrane protein 209		-0.0173586	0.0130761	-0.23479	0.820277	0.997472	-5.62411	17	-0.192347	0.851741	0.996829	0.0696927	NO
F8WGX5	DmX-like protein 1		-0.42839	0.00265858	-2.76722	0.0244338	0.64996	-3.12319	13	-2.64337	0.0267654	0.613548	1.57243	NO
F8WH20	Oxysterol-binding protein		0.353279	0.0562676	3.28616	0.0111069	0.61682	-2.48847	18	3.07378	0.0132727	0.589999	1.87704	NO
F8WHM5	Golgi apparatus protein 1 (Fragment)		0.109392	0.167623	0.326635	0.752337	0.995409	-5.59889	20	0.342635	0.73974	0.992925	0.130921	NO
F8WHP8	ATP synthase membrane subunit f		-0.0397611	0.0508794	-0.425096	0.681985	0.995409	-5.56301	31	-0.432834	0.675323	0.992925	0.170489	NO
F8WHT3	Protein PRRC2B		-0.202208	0.130531	-1.57564	0.153811	0.854981	-4.60088	17	-1.51088	0.165105	0.857073	0.78224	NO
F8WHU5	Sister chromatid cohesion protein PDS5 homolog B		-0.0697166	0.0588101	-1.12599	0.292857	0.928055	-5.07469	115	-1.44794	0.181556	0.867434	0.740989	NO
F8WHU7	Cohesin subunit SA-1		0.074319	0.0407662	1.02684	0.334578	0.949004	-5.16526	59	1.16647	0.273401	0.915309	0.5632	NO
F8WHV1	Cytosolic iron-sulfur assembly component 2B		-0.0177745	-0.045674	-0.124643	0.903885	0.997472	-5.64359	8	-0.108818	0.915734	0.997217	0.0382305	NO
F8WHY8	Metastasis-associated protein MTA1		-0.455752	-0.0267192	-1.95106	0.0869	0.793506	-4.15177	34	-2.06189	0.0692676	0.736352	1.15947	NO
F8WI26	Terminal nucleotidyltransferase 4B		0.0864873	0.0291713	1.25101	0.246322	0.906061	-4.95246	23	1.11827	0.292412	0.926147	0.534005	NO
F8WI30	Sorting nexin-7		-0.0397862	-0.0146036	-0.374842	0.717533	0.995409	-5.58245	11	-0.312456	0.761812	0.992925	0.118152	NO
F8WIA1	CAP-Gly domain-containing linker protein 1		-0.0494115	0.0367989	-0.650407	0.533683	0.983421	-5.44806	128	-0.78135	0.454659	0.971798	0.342315	NO
F8WIG5	Protein diaphanous homolog 3		-0.0459912	0.0726718	-0.257215	0.803514	0.997472	-5.6187	21	-0.263296	0.798251	0.996829	0.0978605	NO
F8WIP8	Osteopontin		-0.15938	-0.23278	-0.800815	0.446399	0.972804	-5.34765	25	-0.833496	0.426131	0.968933	0.370457	NO
F8WIT2	Annexin		0.11079	0.0584875	0.916851	0.386062	0.962779	-5.25845	184	1.02152	0.333679	0.941405	0.476671	NO
F8WIV2	Serine (or cysteine) peptidase inhibitor, clade B, member 6a		-0.00837893	0.0681137	-0.115385	0.910988	0.997472	-5.64469	118	-0.139921	0.891804	0.997217	0.0497307	NO
F8WIZ9	TCF3 fusion partner homolog (Fragment)		-0.0737368	0.0519141	-0.380193	0.713711	0.995409	-5.5805	4	-0.338685	0.742615	0.992925	0.129236	NO
F8WJ93	Echinoderm microtubule-associated protein-like 4		0.141521	0.0711865	1.6167	0.144657	0.844062	-4.55355	64	1.80884	0.103926	0.797024	0.983276	NO
F8WJA0	RNA helicase		-0.134936	0.0224048	-1.11311	0.29803	0.929692	-5.08679	56	-1.20608	0.258536	0.907805	0.587479	NO
F8WJA1	FXYD domain-containing ion transport regulator		0.433097	0.0542544	2.04532	0.0751002	0.77264	-4.03466	12	2.03346	0.0725281	0.745642	1.13949	NO
F8WJE3	KAT8 regulatory NSL complex subunit 2		0.0928717	-0.0180415	0.361626	0.727009	0.995409	-5.58718	4	0.344784	0.738177	0.992925	0.131839	NO
F8WJG3	Transformer-2 protein homolog beta		-0.0046837	0.0671935	-0.0303186	0.976557	0.997472	-5.65081	42	-0.0322354	0.974988	0.997217	0.0110008	NO
G3UVV4	Hexokinase		-0.055855	0.109253	-0.454291	0.661708	0.995409	-5.55065	111	-0.502634	0.62729	0.989887	0.202532	NO
G3UW85	Enhancer of rudimentary homolog		0.00385033	0.0337724	0.0406199	0.968596	0.997472	-5.65045	22	0.0386963	0.969977	0.997217	0.0132384	NO
G3UWX9	Small ubiquitin-related modifier 3		0.0849553	0.120061	0.830416	0.430419	0.971784	-5.32583	6	0.599003	0.563942	0.983605	0.248765	NO
G3UWZ0	Bromodomain adjacent to zinc finger domain protein 1A		-0.124986	0.0548652	-1.29557	0.231301	0.905803	-4.90694	71	-1.44514	0.182319	0.867434	0.739167	NO
G3UX19	Cyclic AMP-dependent transcription factor ATF-6 beta		0.2071	0.280502	0.737044	0.482178	0.978127	-5.39241	3	0.705177	0.498543	0.975266	0.302298	NO
G3UX26	Outer mitochondrial membrane protein porin 2		-0.110445	0.128619	-1.61368	0.145314	0.844784	-4.55706	110	-1.98607	0.0782912	0.75585	1.10629	NO
G3UXA6	Polypyrimidine tract-binding protein 3		0.0647153	0.0418801	0.840256	0.425196	0.971784	-5.31843	26	0.801378	0.443555	0.970927	0.353053	NO
G3UXL2	Ribose-phosphate diphosphokinase		0.145845	0.101393	1.46126	0.18213	0.87288	-4.72965	20	1.37729	0.201706	0.882468	0.695282	NO
G3UXW9	COP9 signalosome complex subunit 1		0.109735	0.0495299	1.22303	0.256168	0.914967	-4.98055	38	1.28507	0.23085	0.886519	0.636669	NO
G3UY70	Lethal(3)malignant brain tumor-like protein 2		-0.158896	0.0597878	-1.10237	0.302402	0.932294	-5.09681	5	-0.90694	0.388076	0.955513	0.411083	NO
G3UYE5	Polyadenylate-binding protein-interacting protein 1		0.0336379	-0.0519888	0.170094	0.869165	0.997472	-5.63698	5	0.155213	0.880079	0.997217	0.0554784	NO
G3UYG6	GRB10-interacting GYF protein 2		-0.0865508	0.0352355	-1.15919	0.279852	0.925929	-5.04307	113	-1.39107	0.197633	0.876999	0.704142	NO
G3UYJ7	Predicted gene 20441 (Fragment)		-0.00865759	0.0629984	-0.0906444	0.930007	0.997472	-5.6472	11	-0.0723701	0.94389	0.997217	0.0250785	NO
G3UYU4	Flotillin		0.327733	-0.127942	1.10513	0.301273	0.932288	-5.09424	6	1.09924	0.300195	0.928171	0.522596	NO
G3UYU5	Ribonuclease P protein subunit p40		-0.0968219	0.0382966	-0.690017	0.509728	0.981485	-5.42337	4	-0.545632	0.59858	0.986373	0.222878	NO
G3UYV7	40S ribosomal protein S28 (Fragment)		0.0856041	0.0779241	1.22628	0.255009	0.914461	-4.97731	64	1.41787	0.18991	0.870633	0.721451	NO
G3UYZ1	Immunoglobulin superfamily member 8		-0.0418268	0.0285512	-0.334997	0.746254	0.995409	-5.5962	20	-0.328534	0.750023	0.992925	0.124925	NO
G3UZ26	Serine hydroxymethyltransferase (Fragment)		0.101427	0.00631858	1.17066	0.275469	0.925929	-5.032	85	1.33866	0.21351	0.883768	0.670582	NO
G3UZ34	116 kDa U5 small nuclear ribonucleoprotein component		-0.0504801	0.0607137	-0.851566	0.419248	0.970847	-5.30984	249	-1.15172	0.279111	0.917138	0.554224	NO
G3UZG5	Kelch domain-containing protein 4		-0.059902	0.023133	-0.424404	0.682469	0.995409	-5.5633	24	-0.431754	0.676079	0.992925	0.170003	NO
G3UZM1	Probable JmjC domain-containing histone demethylation protein 2C		-0.0493064	0.0487716	-0.384666	0.710523	0.995409	-5.57884	64	-0.418157	0.685634	0.992925	0.163908	NO
G3UZM9	Protein kinase C		-0.0486525	0.0314074	-0.408498	0.693639	0.995409	-5.56969	42	-0.434835	0.673922	0.992925	0.17139	NO
G3UZY2	Thioredoxin, mitochondrial (Fragment)		-0.142906	-0.00610502	-0.785413	0.454872	0.975421	-5.35875	20	-0.801915	0.44326	0.970927	0.353342	NO
G3X8Q1	Calcineurin-binding protein 1		-0.377714	0.133748	-1.62846	0.142129	0.840152	-4.5399	4	-1.51981	0.162878	0.857073	0.788137	NO
G3X8R0	Receptor expression-enhancing protein		-0.0729513	0.0315122	-0.780424	0.457639	0.975668	-5.3623	24	-0.755583	0.469212	0.972147	0.328631	NO
G3X8R1	KICSTOR complex protein kaptin		0.251562	0.40036	1.05549	0.322074	0.943805	-5.13971	2	0.956484	0.363813	0.951665	0.439122	NO
G3X8R5	Glutamine-rich protein 1		0.127977	0.0862662	0.912443	0.388241	0.962779	-5.26201	24	0.927767	0.377738	0.955129	0.422809	NO
G3X8R8	Myocardin-related transcription factor B		-0.184721	0.0295777	-1.30321	0.228806	0.905803	-4.89903	11	-1.19119	0.264044	0.913265	0.578324	NO
G3X8T2	Zinc finger CCCH domain-containing protein 18		-0.0603657	0.0114631	-0.674569	0.51899	0.981485	-5.43315	34	-0.695634	0.504223	0.975266	0.297377	NO
G3X8T3	Carboxypeptidase		0.154902	-0.00203412	1.73084	0.12178	0.817195	-4.41939	64	1.93189	0.0854135	0.780253	1.06847	NO
G3X8U3	Queuosine salvage protein		0.0682362	0.0765592	0.788153	0.453357	0.974583	-5.35679	36	0.819703	0.433556	0.970876	0.362955	NO
G3X8U8	Poly(ADP-ribose) glycohydrolase		0.165762	0.0598895	1.55194	0.15933	0.861491	-4.62794	26	1.55369	0.154677	0.856224	0.810574	NO
G3X8X0	RNA helicase		-0.0808029	0.0513325	-1.03921	0.329133	0.948307	-5.15429	80	-1.20626	0.258467	0.907805	0.587595	NO
G3X8X6	Sialoadhesin		0.0823775	0.063416	0.403132	0.697425	0.995409	-5.5718	9	0.389143	0.706217	0.992925	0.151062	NO
G3X8X7	Vacuolar protein sorting-associated protein 16 homolog		0.0747336	0.0601356	0.801789	0.445867	0.972672	-5.34695	33	0.824653	0.430881	0.969014	0.365642	NO
G3X8Y3	N-alpha-acetyltransferase 15, NatA auxiliary subunit		-0.0379532	0.0419817	-0.327119	0.751984	0.995409	-5.59874	78	-0.360416	0.72685	0.992925	0.138555	NO
G3X8Y8	Toll-like receptor 2		0.0202444	0.0732191	0.206687	0.841425	0.997472	-5.6302	40	0.218993	0.831541	0.996829	0.0801162	NO
G3X920	Armadillo repeat-containing protein 8		0.0151859	-0.019745	0.151859	0.883063	0.997472	-5.63988	27	0.151895	0.88262	0.997217	0.0542262	NO
G3X926	Ribosome production factor 2 homolog		-0.0837701	0.0420582	-1.0131	0.340708	0.949004	-5.17734	68	-1.14766	0.280699	0.918691	0.551759	NO
G3X928	SEC23-interacting protein		0.139048	0.0241264	1.33615	0.218307	0.900136	-4.86465	77	1.48536	0.17161	0.861077	0.765456	NO
G3X949	TRAF3-interacting JNK-activating modulator		0.0781461	0.044162	0.851963	0.41904	0.970847	-5.30954	30	0.860965	0.411607	0.963091	0.385517	NO
G3X956	FACT complex subunit		0.042616	0.0372057	0.514638	0.620737	0.995409	-5.52266	196	0.609819	0.557063	0.98224	0.254096	NO
G3X959	Periphilin-1		0.199005	0.0136777	1.71875	0.124032	0.819875	-4.43376	23	1.70402	0.122575	0.809985	0.911597	NO
G3X963	ATPase family AAA domain-containing protein 2		-0.0427558	0.0476112	-0.410332	0.692346	0.995409	-5.56897	68	-0.453305	0.661061	0.992925	0.179759	NO
G3X972	Sec24-related gene family, member C (S. cerevisiae)		-0.00961442	0.0881493	-0.152146	0.882844	0.997472	-5.63983	47	-0.168222	0.870129	0.996829	0.0604165	NO
G3X9B1	HEAT repeat-containing protein 1		0.0443089	0.0542452	0.660899	0.527272	0.98193	-5.44164	230	0.839431	0.422964	0.968933	0.373697	NO
G3X9F6	SH3 domain and tetratricopeptide repeats 1		-0.18392	0.328773	-0.332358	0.748172	0.995409	-5.59706	2	-0.341193	0.740789	0.992925	0.130306	NO
G3X9H5	Huntingtin		0.171924	0.0925713	1.75104	0.118098	0.8133	-4.39527	48	1.89334	0.0908499	0.784554	1.04168	NO
G3X9H7	Protein MTSS 1		-0.0422375	0.0706397	-0.346407	0.737984	0.995409	-5.59241	27	-0.353017	0.732202	0.992925	0.135369	NO
G3X9I4	Aly/REF export factor 2		-0.192406	0.0945926	-1.2429	0.249144	0.907566	-4.96065	25	-1.2777	0.233327	0.887501	0.632034	NO
G3X9K3	Brefeldin A-inhibited guanine nucleotide-exchange protein 1		0.00469109	0.0522116	0.0521786	0.959668	0.997472	-5.64992	60	0.0578981	0.955095	0.997217	0.0199535	NO
G3X9K8	EKC/KEOPS complex subunit Tprkb		0.217567	0.0409312	3.23349	0.0120165	0.622471	-2.55124	7	1.86152	0.095582	0.786281	1.01962	NO
G3X9M0	28S ribosomal protein S29, mitochondrial		0.0818798	0.0904695	0.590537	0.571154	0.991533	-5.4829	44	0.629811	0.544474	0.980814	0.264023	NO
G3X9Q6	La-related protein 4		0.113325	0.0421502	1.19948	0.264704	0.921223	-5.00387	69	1.33849	0.213564	0.883768	0.670473	NO
G3X9T7	Galectin-9		0.329307	0.0609043	1.46842	0.180229	0.872125	-4.72173	11	1.46027	0.178226	0.867434	0.749029	NO
G3X9U9	Mitochondrial fission 1 protein		-0.152883	0.078053	-1.09225	0.306563	0.934178	-5.10617	13	-1.02192	0.333502	0.941405	0.476901	NO
G3X9W4	Nuclear receptor subfamily 2 group C member 2		-0.244729	0.0366612	-1.41288	0.195444	0.884211	-4.78263	6	-1.26451	0.237811	0.892647	0.623768	NO
G3X9X1	Kelch repeat and BTB (POZ) domain-containing 2		-0.137828	0.0365119	-1.08388	0.310044	0.935119	-5.11389	8	-0.909145	0.386972	0.955513	0.41232	NO
G3X9Y5	Ubiquitin conjugation factor E4 A		0.0422056	0.00877273	0.43328	0.676272	0.995409	-5.55963	28	0.434969	0.673828	0.992925	0.171451	NO
G3X9Z0	Protein zwilch homolog		0.0263371	0.034667	0.204727	0.842905	0.997472	-5.6306	29	0.211091	0.837518	0.996829	0.0770056	NO
G3X9Z4	PCF11 cleavage and polyadenylation factor subunit		0.125506	-0.0311744	1.10647	0.300724	0.931825	-5.09299	23	1.09406	0.302343	0.92931	0.519499	NO
G3XA17	Eukaryotic translation initiation factor 4 gamma 2		0.0256972	0.0308121	0.438219	0.672835	0.995409	-5.55755	149	0.591614	0.56867	0.984199	0.24514	NO
G3XA30	Non-structural maintenance of chromosomes element 4		0.138538	0.0137594	1.09062	0.307238	0.935119	-5.10768	13	0.996865	0.344875	0.943916	0.462338	NO
G3XA79	Protein regulator of cytokinesis 1		-0.0634613	0.136804	-0.329796	0.750035	0.995409	-5.59788	18	-0.335317	0.745069	0.992925	0.127803	NO
G5E829	Plasma membrane calcium-transporting ATPase 1		-0.0978875	0.0740402	-1.24956	0.246826	0.906061	-4.95394	87	-1.45773	0.178907	0.867434	0.747372	NO
G5E850	Cytochrome b5		-0.144196	0.0933399	-1.06412	0.318378	0.94125	-5.13191	24	-1.07883	0.308728	0.931594	0.510425	NO
G5E866	Splicing factor 3B subunit 1		-0.0701207	0.0486645	-0.995313	0.348772	0.955839	-5.19279	278	-1.23541	0.247955	0.9044	0.605627	NO
G5E870	E3 ubiquitin-protein ligase TRIP12		-0.0688891	0.0388793	-1.03181	0.332384	0.948307	-5.16087	142	-1.30126	0.225492	0.883816	0.646869	NO
G5E880	Lymphoid-restricted membrane protein		-0.124699	0.0855249	-1.16096	0.279172	0.925929	-5.04137	34	-1.20761	0.257975	0.907763	0.588423	NO
G5E881	Phosphatidate cytidylyltransferase, mitochondrial		-0.0113209	0.0446099	-0.205967	0.841969	0.997472	-5.63035	22	-0.166797	0.871217	0.996829	0.0598736	NO
G5E8B9	Zinc finger and BTB domain-containing protein 11		0.0740948	0.0145846	0.905078	0.391901	0.96321	-5.26794	12	0.690598	0.507236	0.975266	0.29479	NO
G5E8F1	Integrin alpha-M		0.0528465	0.0568893	0.40332	0.697292	0.995409	-5.57172	124	0.44463	0.667087	0.992925	0.175817	NO
G5E8F8	Integrin beta		-0.0655843	0.114606	-0.446834	0.66686	0.995409	-5.55388	4	-0.3603	0.726934	0.992925	0.138505	NO
G5E8G0	Heterogeneous nuclear ribonucleoprotein D0		0.0142655	0.043693	0.19895	0.847272	0.997472	-5.63174	134	0.243735	0.812901	0.996829	0.0899621	NO
G5E8I8	Calcium homeostasis endoplasmic reticulum protein		-0.119653	0.00819715	-1.019	0.338065	0.949004	-5.17217	48	-1.0956	0.301703	0.92931	0.52042	NO
G5E8J3	WD repeat-containing protein 11		0.145371	0.00523754	1.49486	0.173363	0.867586	-4.69232	29	1.50978	0.16538	0.857073	0.781516	NO
G5E8J9	SCY1-like protein 2		0.0502543	0.0694018	0.36394	0.725347	0.995409	-5.58636	25	0.371188	0.719084	0.992925	0.14322	NO
G5E8L1	Cyclin-dependent kinase 19		0.16689	-0.00206946	0.829763	0.430767	0.971784	-5.32632	4	0.746957	0.47415	0.972191	0.324084	NO
G5E8L8	Mitogen-activated protein kinase kinase kinase 2		0.740492	-0.0317662	1.25754	0.244073	0.906061	-4.94586	2	1.29586	0.227268	0.88439	0.643462	NO
G5E8M8	Ligand-dependent nuclear receptor-interacting factor 1		-0.0711143	-0.0173098	-0.487229	0.639183	0.995409	-5.53578	6	-0.412406	0.689692	0.992925	0.161345	NO
G5E8P1	Bromodomain-containing protein 1		0.0151106	0.0206612	0.18105	0.860837	0.997472	-5.63509	15	0.149296	0.884612	0.997217	0.0532473	NO
G5E8Q0	Lysosomal-trafficking regulator		-0.371774	-0.0337935	-1.13469	0.2894	0.926414	-5.06646	5	-1.13368	0.286223	0.921663	0.543295	NO
G5E8R1	Tropomyosin alpha-1 chain		-0.00283486	0.126131	-0.0230453	0.982179	0.997472	-5.651	8	-0.019086	0.985189	0.997376	0.00648046	NO
G5E8R2	Tropomyosin alpha-1 chain		0.0298758	0.109947	0.0968648	0.92522	0.997472	-5.64663	132	0.103509	0.919829	0.997217	0.0362931	NO
G5E8R3	Pyruvate carboxylase		-0.158591	0.047771	-1.30076	0.229606	0.905803	-4.90158	140	-1.44505	0.182344	0.867434	0.739108	NO
G5E8R4	Serine/threonine-protein phosphatase 6 regulatory subunit 3		-0.0838296	0.013625	-0.946799	0.371495	0.962779	-5.23388	70	-1.06547	0.314411	0.936338	0.502503	NO
G5E8R8	UBX domain-containing protein 7		0.0605808	0.0503715	0.844142	0.423146	0.971784	-5.31549	22	0.751603	0.471486	0.972147	0.326531	NO
G5E8T0	DnaJ homolog subfamily C member 5		0.0807251	0.0205123	0.428912	0.679319	0.995409	-5.56144	19	0.437239	0.672242	0.992925	0.172474	NO
G5E8V8	Phosphorylated adapter RNA export protein		-0.0217306	0.0496164	-0.197723	0.8482	0.997472	-5.63198	32	-0.204371	0.84261	0.996829	0.0743732	NO
G5E8V9	ADP-ribosylation factor-interacting protein 1		0.0376088	0.0750969	0.553175	0.595281	0.995219	-5.5031	64	0.642867	0.536343	0.978875	0.270557	NO
G5E902	Phosphate carrier protein, mitochondrial		-0.117481	0.073337	-1.39384	0.200913	0.889262	-4.80322	107	-1.62096	0.139477	0.831515	0.855496	NO
G5E911	Protein FAM3C		-0.11928	0.10673	-0.673989	0.51934	0.981485	-5.43351	20	-0.68669	0.509582	0.975266	0.292786	NO
G5E924	Heterogeneous nuclear ribonucleoprotein L (Fragment)		-0.0355019	0.0397092	-0.616105	0.55497	0.986547	-5.46839	197	-0.850104	0.417308	0.967075	0.379543	NO
H3BIX7	Calcium-transporting ATPase		0.393734	0.0894336	1.91539	0.0918161	0.793506	-4.19575	8	1.83304	0.100011	0.787657	0.999951	NO
H3BJ02	Syntaxin 5A		-0.0370861	0.0528165	-0.459854	0.657877	0.995409	-5.54821	32	-0.465132	0.652886	0.992925	0.185163	NO
H3BJ78	Synaptogyrin-2 (Fragment)		-0.10147	0.0314314	-0.762865	0.46747	0.975668	-5.37466	4	-0.588637	0.570581	0.984855	0.243683	NO
H3BJ82	Golgi phosphoprotein 3-like (Fragment)		-0.120389	0.0755704	-0.985398	0.353328	0.959399	-5.20132	15	-0.915036	0.384034	0.955513	0.415631	NO
H3BJE0	Progranulin (Fragment)		0.271697	-0.103865	1.91215	0.0922755	0.793506	-4.19973	9	1.69584	0.124152	0.809985	0.906045	NO
H3BJJ1	Geminin (Fragment)		-0.240487	-0.00573226	-1.83353	0.104125	0.797562	-4.29583	15	-1.72967	0.117746	0.809815	0.929052	NO
H3BJM1	Forkhead box protein P1		0.202583	0.0463529	1.74218	0.119699	0.8133	-4.40586	13	1.55406	0.15459	0.856224	0.810818	NO
H3BJN3	Protein CASP		-0.0288882	0.0594225	-0.357309	0.730115	0.995409	-5.58869	56	-0.397748	0.700086	0.992925	0.154849	NO
H3BJQ0	Ceramide synthase 5		-0.00157872	0.0168488	-0.0172608	0.986652	0.998014	-5.65112	13	-0.014168	0.989005	0.997821	0.00480148	NO
H3BJU7	Guanine nucleotide exchange factor H1		0.0439845	0.018384	0.585079	0.574644	0.992397	-5.48593	123	0.703742	0.499394	0.975266	0.301557	NO
H3BJY2	Arf-GAP with SH3 domain, ANK repeat and PH domain-containing protein 1		0.0452736	0.162598	0.419735	0.685739	0.995409	-5.5652	14	0.371894	0.718577	0.992925	0.143527	NO
H3BJZ3	Neuralized-like protein 4		-0.348292	-0.000239461	-1.16853	0.276278	0.925929	-5.03406	5	-1.15387	0.278273	0.917138	0.555528	NO
H3BK59	Glycosylated lysosomal membrane protein		-0.357738	0.0864415	-1.45246	0.184492	0.877536	-4.73937	4	-1.37329	0.202901	0.883768	0.692716	NO
H3BKF3	PAN2-PAN3 deadenylation complex subunit PAN3		0.246932	-0.0167263	2.0905	0.0700113	0.77264	-3.97813	7	1.66382	0.130508	0.817522	0.884364	NO
H3BKH2	Melanoma inhibitory activity protein 2		0.0109465	0.0126873	0.18948	0.854442	0.997472	-5.63355	77	0.238151	0.817097	0.996829	0.0877261	NO
H3BKM0	AP complex subunit beta		0.00958772	0.0816378	0.14483	0.888432	0.997472	-5.64091	78	0.174177	0.865582	0.996829	0.062692	NO
H3BKM2	Nuclear-interacting partner of ALK		-0.0202966	0.0904325	-0.238756	0.817305	0.997472	-5.62318	24	-0.227201	0.825344	0.996829	0.0833648	NO
H3BKU1	Serine/threonine-protein phosphatase 2A 65 kDa regulatory subunit A beta isoform		0.132211	0.0327732	1.71438	0.124857	0.819875	-4.43895	44	1.8484	0.0975991	0.787012	1.01055	NO
H3BL03	AP-4 complex subunit epsilon-1		-0.0318424	-0.0275245	-0.243372	0.81385	0.997472	-5.62209	8	-0.206295	0.841152	0.996829	0.0751257	NO
H3BL08	Ceramide synthase 6		0.0355104	0.0553465	0.122704	0.905372	0.997472	-5.64383	6	0.12168	0.905826	0.997217	0.0429554	NO
H3BLL3	Leucine-rich repeat and calponin homology domain-containing protein 4		0.0286784	0.091143	0.182451	0.859773	0.997472	-5.63484	35	0.192139	0.851899	0.996829	0.0696121	NO
H7BWX9	Small ubiquitin-related modifier 2		0.0634922	0.0952793	0.527135	0.61242	0.995409	-5.51646	27	0.536675	0.604503	0.986373	0.218601	NO
H7BWY4	Disks large homolog 1		0.0323052	0.0440702	0.374326	0.717902	0.995409	-5.58264	32	0.380846	0.712151	0.992925	0.147428	NO
H7BWY8	Pre-rRNA-processing protein TSR2 homolog		0.0291751	-0.0250709	0.165211	0.872882	0.997472	-5.63779	14	0.162651	0.874387	0.996975	0.0582964	NO
H7BX02	RING-type E3 ubiquitin transferase		-0.0401345	0.0507113	-0.211132	0.83807	0.997472	-5.62929	8	-0.198928	0.846741	0.996829	0.0722497	NO
H7BX08	Calmodulin-regulated spectrin-associated protein 2		-0.10039	-0.0427901	-1.01245	0.341003	0.949004	-5.17791	8	-0.761999	0.46556	0.972147	0.332024	NO
H7BX59	tRNA pseudouridine synthase A		0.218635	0.041075	1.5636	0.156593	0.860705	-4.61465	16	1.50798	0.165831	0.857073	0.780334	NO
H7BX64	Sarcolemmal membrane-associated protein		-0.0528732	0.152636	-0.116446	0.910173	0.997472	-5.64456	14	-0.122106	0.905498	0.997217	0.0431123	NO
H7BX88	Carnitine O-acetyltransferase		-0.01504	0.0290205	-0.042296	0.967301	0.997472	-5.65038	7	-0.0430807	0.966578	0.997217	0.0147632	NO
H7BX95	Serine/arginine-rich splicing factor 1		0.0426263	0.0444816	0.573881	0.581841	0.99295	-5.49205	93	0.681014	0.513001	0.975266	0.289882	NO
H9ABT9	Citrulline--aspartate ligase		-0.19193	0.203644	-0.437304	0.673472	0.995409	-5.55794	8	-0.452866	0.661365	0.992925	0.179559	NO
H9H9S3	Zinc finger E-box-binding homeobox 2		0.00465459	0.042064	0.0453273	0.964959	0.997472	-5.65025	33	0.0468723	0.963639	0.997217	0.0160858	NO
I1E4X5	VPS35 endosomal protein-sorting factor-like		0.0864638	0.0497189	1.28433	0.235016	0.906061	-4.91851	60	1.47999	0.173007	0.862805	0.761936	NO
I7HLV2	60S ribosomal protein L10 (Fragment)		0.0519733	0.0405287	0.695666	0.506367	0.981485	-5.41974	73	0.80689	0.440531	0.970927	0.356023	NO
I7HLV5	Novel protein (Fragment)		0.0272394	0.0683839	0.15185	0.88307	0.997472	-5.63988	8	0.141244	0.890788	0.997217	0.0502254	NO
J3JS94	EKC/KEOPS complex subunit Lage3		-0.0802581	0.112834	-0.411139	0.691778	0.995409	-5.56865	5	-0.373888	0.717143	0.992925	0.144394	NO
J3KMQ6	RIKEN cDNA 5730455P16 gene		-0.557047	0.0547866	-2.66634	0.0285587	0.64996	-3.24992	3	-2.37719	0.0414179	0.689074	1.38281	NO
J3QJX3	Protein sel-1 homolog 1		-0.031214	0.0330072	-0.267803	0.795636	0.997472	-5.61597	36	-0.281045	0.78503	0.996363	0.105114	NO
J3QK52	Nucleolar complex protein 2 homolog		0.0227966	0.0751292	0.323294	0.754773	0.995409	-5.59995	61	0.370546	0.719546	0.992925	0.142941	NO
J3QM73	Tumor necrosis factor alpha-induced protein 8 (Fragment)		0.0075468	0.0983752	0.0616285	0.952373	0.997472	-5.64939	11	0.05401	0.958107	0.997217	0.0185859	NO
J3QM81	Ankyrin repeat and zinc finger domain-containing protein 1		-0.0554311	-0.000109619	-0.701126	0.503132	0.981485	-5.41621	34	-0.717389	0.491333	0.975266	0.308624	NO
J3QMG3	Voltage-dependent anion-selective channel protein 3		-0.0167764	0.0977182	-0.162786	0.874729	0.997472	-5.63818	106	-0.183275	0.858645	0.996829	0.0661865	NO
J3QN89	Angio-associated migratory protein		0.0401191	0.0736118	0.193543	0.851364	0.997472	-5.63279	30	0.203383	0.84336	0.996829	0.073987	NO
J3QNK5	Histone deacetylase complex subunit SAP130		-0.126316	0.117765	-0.884092	0.402469	0.96587	-5.28462	15	-0.84814	0.418345	0.967075	0.378466	NO
J3QNM3	Protein enabled homolog		0.237352	0.133326	0.913972	0.387484	0.962779	-5.26078	8	0.906921	0.388085	0.955513	0.411073	NO
J3QNU6	Beta-arrestin-1		0.1027	0.0246879	0.835469	0.427732	0.971784	-5.32204	17	0.794588	0.447299	0.970927	0.349402	NO
J3QNW0	DNA (cytosine-5)-methyltransferase		0.0486216	0.0670433	0.461015	0.657079	0.995409	-5.5477	263	0.521837	0.614382	0.988025	0.211561	NO
J3QNY6	Bile salt export pump		-0.0686925	-0.0654311	-0.431297	0.677655	0.995409	-5.56045	4	-0.359416	0.727573	0.992925	0.138124	NO
J3QP56	Acyl-protein thioesterase 1		-0.0251376	0.000974485	-0.168867	0.870098	0.997472	-5.63719	22	-0.171061	0.86796	0.996829	0.0615003	NO
K3W4L3	Prosaposin		0.0530386	0.036483	0.368991	0.721722	0.995409	-5.58457	46	0.39426	0.702568	0.992925	0.153311	NO
K3W4P1	Next to BRCA1 gene 1 protein		0.159382	-0.0161717	0.441197	0.670767	0.995409	-5.55629	2	0.434444	0.674195	0.992925	0.171214	NO
K3W4P2	Integrator complex subunit 1		-0.0281248	0.0261926	-0.438076	0.672935	0.995409	-5.55761	74	-0.52762	0.610522	0.987805	0.214299	NO
K3W4Q8	Basigin		-0.0515924	0.0951788	-0.365779	0.724026	0.995409	-5.58571	24	-0.372093	0.718434	0.992925	0.143613	NO
K3W4S6	Glycogenin		0.259538	0.0603925	1.78891	0.111477	0.809907	-4.34981	21	1.79888	0.105577	0.799411	0.976429	NO
K4DI71	GON-4-like protein		-0.0571471	0.0659813	-0.49629	0.633055	0.995409	-5.53152	15	-0.454203	0.660438	0.992925	0.180168	NO
K4DI77	WD repeat-containing protein 81 (Fragment)		-0.029426	0.0327891	-0.323878	0.754347	0.995409	-5.59977	43	-0.346596	0.73686	0.992925	0.132615	NO
L0N7N1	Kinesin-like protein KIF14		-0.154091	0.0792843	-1.34682	0.214994	0.900136	-4.85339	38	-1.42063	0.189129	0.868318	0.723243	NO
L7N209	HBS1-like protein		0.0534768	-0.0207713	0.21876	0.832322	0.997472	-5.62768	11	0.219681	0.831021	0.996829	0.0803878	NO
L7N451	Interferon-induced very large GTPase 1		0.0549349	0.0477965	0.551804	0.596176	0.995219	-5.50382	40	0.58469	0.573119	0.985562	0.241755	NO
L7V0Q8	Guanine nucleotide-binding protein subunit beta-like protein (Fragment)		-2.28676	-0.232045	-2.31041	0.0497012	0.702605	-3.70064	13	-2.44526	0.0370439	0.663967	1.43128	NO
M0QWC2	Microtubule-associated proteins 1A/1B light chain 3B		-0.0310553	0.0317379	-0.244224	0.813213	0.997472	-5.62189	11	-0.216549	0.833389	0.996829	0.0791524	NO
O08528	Hexokinase-2		-0.102251	0.0973453	-0.556563	0.59307	0.995219	-5.50132	193	-0.602957	0.561422	0.983111	0.250711	NO
O08529	Calpain-2 catalytic subunit		-0.0408503	0.0851424	-0.491408	0.636353	0.995409	-5.53382	26	-0.475195	0.645968	0.992925	0.189789	NO
O08530	Sphingosine 1-phosphate receptor 1		0.290313	-0.0388217	0.643997	0.537623	0.983841	-5.45193	3	0.654824	0.52896	0.976585	0.276577	NO
O08547	Vesicle-trafficking protein SEC22b		-0.087669	0.0746534	-1.45923	0.182672	0.873698	-4.7319	57	-1.7015	0.123059	0.809985	0.909888	NO
O08553	Dihydropyrimidinase-related protein 2		0.0621615	0.100726	0.370189	0.720864	0.995409	-5.58414	136	0.402205	0.696918	0.992925	0.156818	NO
O08579	Emerin		0.0212096	0.00411405	0.221846	0.83	0.997472	-5.62701	30	0.225028	0.826984	0.996829	0.0825031	NO
O08582	GTP-binding protein 1		0.104445	0.044721	1.67055	0.13341	0.832628	-4.49071	45	1.82765	0.100872	0.787657	0.996231	NO
O08583	THO complex subunit 4		-0.258303	0.0406306	-2.3624	0.0458289	0.692067	-3.63472	33	-2.45028	0.03674	0.663967	1.43486	NO
O08586	Phosphatidylinositol 3,4,5-trisphosphate 3-phosphatase and dual-specificity protein phosphatase PTEN		0.196503	0.0455533	1.22539	0.255327	0.914461	-4.9782	9	1.12382	0.290171	0.924855	0.537346	NO
O08599	Syntaxin-binding protein 1		-0.025864	0.0391682	-0.291917	0.777787	0.995656	-5.60937	38	-0.306648	0.766087	0.992925	0.115722	NO
O08600	Endonuclease G, mitochondrial		-0.277065	0.120544	-1.06499	0.318006	0.94125	-5.13112	9	-1.06387	0.315099	0.936338	0.501553	NO
O08602	Retinoic acid early-inducible protein 1-alpha		-0.10906	0.162369	-0.274705	0.790513	0.997472	-5.61414	2	-0.273801	0.790417	0.996662	0.102143	NO
O08648	Mitogen-activated protein kinase kinase kinase 4		-0.0758668	-0.0156529	-0.337378	0.744525	0.995409	-5.59542	14	-0.341413	0.740628	0.992925	0.1304	NO
O08663	Methionine aminopeptidase 2		-0.079564	0.0807547	-0.889269	0.399843	0.96587	-5.28053	46	-0.960384	0.361951	0.949202	0.44135	NO
O08688	Calpain-5		0.00821797	0.0147388	0.0761948	0.941138	0.997472	-5.64839	24	0.0753613	0.941576	0.997217	0.0261447	NO
O08715	A-kinase anchor protein 1, mitochondrial		-0.0248084	0.0229564	-0.200166	0.846352	0.997472	-5.6315	33	-0.208657	0.839362	0.996829	0.0760509	NO
O08738	Caspase-6		0.181957	0.106263	0.885171	0.40192	0.96587	-5.28377	15	0.892452	0.395386	0.958122	0.402979	NO
O08749	Dihydrolipoyl dehydrogenase, mitochondrial		-0.0468729	0.057994	-0.569272	0.584817	0.993259	-5.49455	125	-0.669478	0.519994	0.975454	0.284002	NO
O08750	Nuclear factor interleukin-3-regulated protein		0.0759376	0.0319373	0.547913	0.598723	0.995409	-5.50585	4	0.43087	0.676698	0.992925	0.169605	NO
O08759	Ubiquitin-protein ligase E3A		0.0642364	0.0174221	0.912559	0.388183	0.962779	-5.26192	82	1.08567	0.305848	0.931085	0.514494	NO
O08760	N-glycosylase/DNA lyase		0.207194	0.0451613	0.875873	0.406663	0.96587	-5.29106	9	0.864663	0.409678	0.963091	0.387558	NO
O08784	Treacle protein		0.0167429	0.00530668	0.174286	0.865976	0.997472	-5.63627	190	0.200251	0.845736	0.996829	0.072765	NO
O08785	Circadian locomoter output cycles protein kaput		0.31808	-0.0968991	0.600001	0.565132	0.98901	-5.47759	2	0.614178	0.554304	0.980814	0.256252	NO
O08789	Max-binding protein MNT		0.103749	-0.184205	0.399892	0.699715	0.995409	-5.57306	5	0.386648	0.708	0.992925	0.149967	NO
O08795	Glucosidase 2 subunit beta		-0.0486706	0.0914501	-0.589108	0.572067	0.99158	-5.4837	80	-0.676276	0.515866	0.975266	0.287463	NO
O08796	Eukaryotic elongation factor 2 kinase		0.124358	0.0236617	1.0224	0.33655	0.949004	-5.16918	14	0.936708	0.373362	0.954859	0.42787	NO
O08797	SPI6		-0.113296	0.0388839	-1.01166	0.341357	0.949004	-5.1786	28	-1.02889	0.330388	0.941405	0.480976	NO
O08807	Peroxiredoxin-4		-0.145215	0.0636189	-0.960311	0.365058	0.962779	-5.22259	36	-1.01241	0.337785	0.943916	0.471359	NO
O08811	General transcription and DNA repair factor IIH helicase subunit XPD		0.106649	-0.00267074	1.22532	0.255351	0.914461	-4.97827	20	1.11827	0.292411	0.926147	0.534006	NO
O08848	60 kDa SS-A/Ro ribonucleoprotein		0.056164	0.03403	0.428683	0.679478	0.995409	-5.56154	18	0.416462	0.686829	0.992925	0.163152	NO
O08856	RNA polymerase II elongation factor ELL		0.131688	-0.00456164	0.936504	0.376456	0.962779	-5.24239	20	0.932985	0.37518	0.954859	0.425761	NO
O08912	Polypeptide N-acetylgalactosaminyltransferase 1		-0.298141	-0.0753062	-2.16878	0.0619828	0.752179	-3.87972	3	-1.64266	0.134869	0.82075	0.870089	NO
O08915	AH receptor-interacting protein		0.0317449	0.0610554	0.378396	0.714993	0.995409	-5.58116	41	0.402369	0.696802	0.992925	0.156891	NO
O08967	Cytohesin-3		0.177304	0.142579	0.949315	0.37029	0.962779	-5.23179	2	0.795206	0.446957	0.970927	0.349734	NO
O08992	Syntenin-1		-0.157173	0.0966928	-0.842982	0.423757	0.971784	-5.31637	13	-0.830124	0.427938	0.968933	0.368619	NO
O08997	Copper transport protein ATOX1		0.00688542	0.0473169	0.078059	0.939701	0.997472	-5.64825	24	0.0748055	0.942006	0.997217	0.0259464	NO
O09005	Sphingolipid delta(4)-desaturase DES1		-0.244425	0.038618	-1.12237	0.294304	0.929466	-5.0781	21	-1.16221	0.275041	0.917135	0.560602	NO
O09044	Synaptosomal-associated protein 23		0.158636	0.0788354	1.63393	0.140968	0.836412	-4.53355	45	1.75578	0.113011	0.803937	0.946879	NO
O09061	Proteasome subunit beta type-1		-0.0215052	0.0448673	-0.29075	0.778648	0.995656	-5.6097	59	-0.329271	0.749484	0.992925	0.125237	NO
O09106	Histone deacetylase 1		0.156775	0.0166502	1.97122	0.0842354	0.792771	-4.12684	60	2.21608	0.053908	0.718363	1.26835	NO
O09110	Dual specificity mitogen-activated protein kinase kinase 3		-0.00361706	0.0540908	-0.0582057	0.955014	0.997472	-5.64959	28	-0.0544037	0.957802	0.997217	0.0187242	NO
O09111	NADH dehydrogenase [ubiquinone] 1 beta subcomplex subunit 11, mitochondrial		-0.0543698	0.0171478	-0.604057	0.562562	0.988973	-5.4753	16	-0.521809	0.614401	0.988025	0.211548	NO
O09126	Semaphorin-4D		0.207841	-0.00107561	1.03277	0.331962	0.948307	-5.16002	10	1.00352	0.341828	0.943916	0.466192	NO
O09130	NFATC2-interacting protein		0.194028	-0.0115573	2.10256	0.0687111	0.770091	-3.963	8	1.52496	0.161608	0.857073	0.791538	NO
O09131	Glutathione S-transferase omega-1		0.138991	0.0336038	2.05112	0.0744271	0.77264	-4.02741	78	2.45092	0.0367015	0.663967	1.43532	NO
O09159	Lysosomal alpha-mannosidase		0.0418922	0.00807189	0.50067	0.630103	0.995409	-5.52943	42	0.534543	0.605917	0.986373	0.217587	NO
O09172	Glutamate--cysteine ligase regulatory subunit		-0.142072	0.0614742	-0.882137	0.403464	0.96587	-5.28615	48	-0.942699	0.37045	0.953838	0.43127	NO
O09174	Alpha-methylacyl-CoA racemase		0.109683	0.0453365	1.03221	0.332207	0.948307	-5.16052	8	0.803107	0.442605	0.970927	0.353984	NO
O35047	Homologous-pairing protein 2 homolog		0.317514	0.0482179	1.61787	0.144404	0.843925	-4.5522	12	1.59254	0.145728	0.840548	0.836458	NO
O35075	Vacuolar protein sorting-associated protein 26C		-0.305119	0.0663484	-2.89823	0.0199752	0.64996	-2.95992	19	-2.73108	0.0231833	0.597422	1.63482	NO
O35083	1-acyl-sn-glycerol-3-phosphate acyltransferase alpha		-0.0110272	0.049705	-0.0456518	0.964708	0.997472	-5.65023	4	-0.0429877	0.96665	0.997217	0.0147308	NO
O35099	Mitogen-activated protein kinase kinase kinase 5		0.118822	-0.0540411	0.449917	0.664728	0.995409	-5.55255	5	0.436314	0.672888	0.992925	0.172057	NO
O35114	Lysosome membrane protein 2		-0.282408	0.0185346	-2.54749	0.0343465	0.656082	-3.40004	13	-2.23968	0.0518705	0.715273	1.28508	NO
O35129	Prohibitin-2		0.00345181	0.0927746	0.05096	0.960609	0.997472	-5.64998	126	0.0635101	0.950748	0.997217	0.0219344	NO
O35130	Ribosomal RNA small subunit methyltransferase NEP1		-0.0146433	0.0617384	-0.151093	0.883648	0.997472	-5.63999	48	-0.163453	0.873773	0.996829	0.0586012	NO
O35134	DNA-directed RNA polymerase I subunit RPA1		-0.0326052	0.0425094	-0.39503	0.703159	0.995409	-5.57493	92	-0.457725	0.658	0.992925	0.181774	NO
O35218	Cleavage and polyadenylation specificity factor subunit 2		-0.0906715	0.0800046	-1.36234	0.210255	0.899853	-4.83694	53	-1.53775	0.158489	0.857073	0.800001	NO
O35226	26S proteasome non-ATPase regulatory subunit 4		-0.0640916	0.0468311	-1.05947	0.320366	0.942233	-5.13612	62	-1.2565	0.240566	0.896298	0.618765	NO
O35226-2	Isoform Rpn10B of 26S proteasome non-ATPase regulatory subunit 4		-0.182228	0.0411724	-1.62045	0.143847	0.843753	-4.54921	15	-1.4739	0.174605	0.866072	0.757942	NO
O35250	Exocyst complex component 7		0.059516	0.0720472	0.304735	0.768356	0.995409	-5.60564	27	0.31823	0.757571	0.992925	0.120577	NO
O35280	Serine/threonine-protein kinase Chk1		0.212105	0.0583476	1.30733	0.227469	0.905803	-4.89476	30	1.36528	0.205314	0.883768	0.687581	NO
O35286	Pre-mRNA-splicing factor ATP-dependent RNA helicase DHX15		-0.00997363	0.0541383	-0.10934	0.91563	0.997472	-5.64536	229	-0.126851	0.901847	0.997217	0.0448669	NO
O35295	Transcriptional activator protein Pur-beta		0.10937	0.077154	1.26176	0.242627	0.906061	-4.94158	44	1.3559	0.208171	0.883768	0.681579	NO
O35309	N-myc-interactor		-0.097402	0.0402788	-0.766592	0.465372	0.975668	-5.37206	21	-0.759143	0.467183	0.972147	0.330513	NO
O35316	Sodium- and chloride-dependent taurine transporter		0.113978	0.0963775	1.01716	0.338891	0.949004	-5.17379	26	1.02348	0.332801	0.941405	0.477815	NO
O35326	Serine/arginine-rich splicing factor 5		-0.221886	0.0268214	-1.84584	0.102178	0.796458	-4.28086	23	-1.8385	0.0991471	0.787657	1.00372	NO
O35343	Importin subunit alpha-3		-0.00615412	0.0262454	-0.0756576	0.941552	0.997472	-5.64843	33	-0.0770826	0.940244	0.997217	0.0267593	NO
O35344	Importin subunit alpha-4		0.0342116	0.0883734	0.419287	0.686054	0.995409	-5.56538	39	0.441822	0.669043	0.992925	0.174546	NO
O35350	Calpain-1 catalytic subunit		0.121734	0.0419764	1.33684	0.21809	0.900136	-4.86391	70	1.49933	0.168021	0.857073	0.774637	NO
O35375	Neuropilin-2		-0.064244	-0.0137895	-0.546816	0.599442	0.995409	-5.50642	25	-0.549732	0.595879	0.986373	0.224842	NO
O35379	Multidrug resistance-associated protein 1		-0.111882	0.0384435	-1.25264	0.245759	0.906061	-4.95082	45	-1.34912	0.210257	0.883768	0.67725	NO
O35382	Exocyst complex component 4		0.103204	0.0385729	1.18832	0.26883	0.923426	-5.01481	27	1.16751	0.273004	0.915309	0.563831	NO
O35386	Phytanoyl-CoA dioxygenase, peroxisomal		-0.142699	0.0770609	-0.504568	0.627483	0.995409	-5.52756	3	-0.483336	0.640398	0.992925	0.19355	NO
O35405	5'-3' exonuclease PLD3		-0.147325	0.0484425	-0.861234	0.41421	0.969413	-5.30242	5	-0.753509	0.470396	0.972147	0.327536	NO
O35435	Dihydroorotate dehydrogenase (quinone), mitochondrial		0.0492021	-0.00188655	0.741213	0.479783	0.978127	-5.38958	45	0.808073	0.439884	0.970927	0.356662	NO
O35450	FK506-binding protein-like		0.210099	0.091366	1.63693	0.140334	0.836412	-4.53005	3	1.19734	0.261756	0.910976	0.582103	NO
O35459	Delta(3,5)-Delta(2,4)-dienoyl-CoA isomerase, mitochondrial		0.0280945	0.046948	0.295999	0.77478	0.995656	-5.6082	23	0.284734	0.782291	0.994958	0.106631	NO
O35465	Peptidyl-prolyl cis-trans isomerase FKBP8		-0.234266	0.0665636	-2.42004	0.0418883	0.673368	-3.56159	27	-2.41157	0.0391479	0.663967	1.40729	NO
O35473	Nuclear nucleic acid-binding protein C1D		0.0766044	0.100088	0.482559	0.642353	0.995409	-5.53795	11	0.453108	0.661197	0.992925	0.179669	NO
O35492	Dual specificity protein kinase CLK3		-0.0982786	-0.020294	-0.727385	0.487757	0.98128	-5.39891	13	-0.675057	0.516605	0.975266	0.286841	NO
O35551	Rab GTPase-binding effector protein 1		-0.0661477	0.0301363	-0.791474	0.451525	0.974028	-5.3544	41	-0.841628	0.421795	0.967566	0.374898	NO
O35593	26S proteasome non-ATPase regulatory subunit 14		-0.0801007	0.0649925	-0.943148	0.373249	0.962779	-5.23691	78	-1.07592	0.309959	0.931594	0.508696	NO
O35598	Disintegrin and metalloproteinase domain-containing protein 10		-0.199373	0.0130186	-0.859412	0.415156	0.969413	-5.30383	12	-0.863303	0.410386	0.963091	0.386807	NO
O35601	FYN-binding protein 1		0.174982	0.021333	1.34611	0.215214	0.900136	-4.85415	40	1.42734	0.187245	0.867434	0.727591	NO
O35604	NPC intracellular cholesterol transporter 1		-0.0861321	0.0733134	-0.680632	0.515342	0.981485	-5.42933	24	-0.685649	0.510208	0.975266	0.292253	NO
O35609	Secretory carrier-associated membrane protein 3		-0.0173281	0.0529794	-0.206044	0.84191	0.997472	-5.63033	34	-0.211695	0.837061	0.996829	0.0772427	NO
O35621	Phosphomannomutase 1		0.265463	0.0159336	1.26246	0.242388	0.906061	-4.94086	3	1.12769	0.288616	0.9236	0.53968	NO
O35623	BET1 homolog		-0.20516	0.0550393	-1.57602	0.153724	0.854981	-4.60044	6	-1.27562	0.234028	0.887501	0.630732	NO
O35638	Cohesin subunit SA-2		0.0998207	0.0367688	1.38983	0.202081	0.890799	-4.80754	62	1.59184	0.145884	0.840669	0.835991	NO
O35639	Annexin A3		0.110792	0.0492965	0.861383	0.414132	0.969413	-5.30231	125	0.951125	0.366383	0.953838	0.436065	NO
O35648	Centrin-3		0.0104661	0.0102392	0.071158	0.945021	0.997472	-5.64876	8	0.062735	0.951349	0.997217	0.0216603	NO
O35654	DNA polymerase delta subunit 2		0.188053	0.0479271	1.66844	0.133836	0.832628	-4.49319	28	1.69774	0.123784	0.809985	0.907337	NO
O35657	Sialidase-1		-0.188367	0.104872	-1.04972	0.324562	0.944409	-5.1449	9	-0.988261	0.348848	0.944249	0.457364	NO
O35682	Myeloid-associated differentiation marker		-0.0463141	0.105868	-0.325139	0.753427	0.995409	-5.59937	19	-0.322263	0.754613	0.992925	0.122275	NO
O35683	NADH dehydrogenase [ubiquinone] 1 alpha subcomplex subunit 1		0.57442	-0.00648854	2.35397	0.0464356	0.695859	-3.64541	2	2.14661	0.0603688	0.723768	1.21919	NO
O35685	Nuclear migration protein nudC		0.0442241	0.0774495	0.52763	0.612091	0.995409	-5.51621	226	0.623456	0.548457	0.980814	0.260857	NO
O35704	Serine palmitoyltransferase 1		0.108175	-0.0343895	1.07828	0.312387	0.938382	-5.11902	14	0.93356	0.374898	0.954859	0.426086	NO
O35841	Apoptosis inhibitor 5		0.0416892	0.0414375	0.680092	0.515667	0.981485	-5.42967	131	0.887982	0.39766	0.958935	0.400488	NO
O35857	Mitochondrial import inner membrane translocase subunit TIM44		-0.0413048	0.0805832	-0.53085	0.609959	0.995409	-5.51459	109	-0.628985	0.54499	0.980814	0.263611	NO
O35874	Neutral amino acid transporter A		0.20728	-0.076743	1.1027	0.302264	0.932294	-5.09649	12	1.07866	0.308797	0.931594	0.510327	NO
O35900	U6 snRNA-associated Sm-like protein LSm2		0.226164	0.0996549	1.13984	0.287371	0.925929	-5.06157	21	1.17453	0.270323	0.915309	0.568117	NO
O35943	Frataxin, mitochondrial		0.013405	0.0442866	0.144366	0.888787	0.997472	-5.64097	23	0.138319	0.893034	0.997217	0.049132	NO
O35955	Proteasome subunit beta type-10		0.191657	0.0595899	2.48954	0.0375885	0.670583	-3.47345	31	2.48806	0.0345318	0.650074	1.46178	NO
O35972	39S ribosomal protein L23, mitochondrial		-0.214796	0.0447756	-2.68139	0.0279006	0.64996	-3.23097	27	-2.60195	0.0286462	0.615205	1.54293	NO
O35980	Endonuclease III-like protein 1		0.25849	0.0267577	1.33371	0.21907	0.900749	-4.86721	3	1.1617	0.275237	0.917135	0.560293	NO
O35988	Syndecan-4		-0.0103345	0.00881613	-0.0913105	0.929494	0.997472	-5.64714	6	-0.0693679	0.946214	0.997217	0.0240108	NO
O54692	Centromere/kinetochore protein zw10 homolog		-0.0321013	0.0563073	-0.511387	0.622911	0.995409	-5.52426	43	-0.552282	0.594202	0.986373	0.226066	NO
O54734	Dolichyl-diphosphooligosaccharide--protein glycosyltransferase 48 kDa subunit		0.0249851	0.111647	0.240479	0.816015	0.997472	-5.62278	81	0.267972	0.794762	0.996829	0.0997631	NO
O54774	AP-3 complex subunit delta-1		0.147843	0.040125	1.88	0.096957	0.795367	-4.23917	80	2.17743	0.0574142	0.720553	1.24098	NO
O54782	Epididymis-specific alpha-mannosidase		0.264031	0.0423503	1.91929	0.0912665	0.793506	-4.19096	26	1.965	0.080991	0.763299	1.09156	NO
O54784	Death-associated protein kinase 3		0.12845	-0.0294065	1.16598	0.277252	0.925929	-5.03653	7	0.899017	0.392061	0.955616	0.406646	NO
O54786-2	Isoform ICAD-S of DNA fragmentation factor subunit alpha		0.183572	0.047696	1.53449	0.163506	0.864214	-4.64774	10	1.30958	0.222778	0.883768	0.652127	NO
O54824	Pro-interleukin-16		-0.00340405	-0.0138504	-0.0170522	0.986813	0.998014	-5.65112	22	-0.017626	0.986322	0.997821	0.00598138	NO
O54825	Bystin		0.0444114	0.0262672	0.635843	0.54266	0.985158	-5.45681	88	0.763344	0.464797	0.972147	0.332737	NO
O54833	Casein kinase II subunit alpha'		-0.0232797	0.0359308	-0.252913	0.806722	0.997472	-5.61977	64	-0.281478	0.784708	0.996363	0.105292	NO
O54834	Rho GTPase-activating protein 6		-0.080752	-0.0176419	-0.370255	0.720816	0.995409	-5.58411	16	-0.376967	0.714933	0.992925	0.145735	NO
O54864	Histone-lysine N-methyltransferase SUV39H1		0.129139	0.0736172	1.06245	0.31909	0.9413	-5.13342	7	0.85608	0.414164	0.965168	0.382827	NO
O54879	High mobility group protein B3		0.144424	0.0890211	1.68358	0.130812	0.830256	-4.47538	30	1.69008	0.125273	0.809985	0.902141	NO
O54916	RalBP1-associated Eps domain-containing protein 1		0.0545883	0.0746674	0.735895	0.482839	0.978127	-5.39318	23	0.670746	0.519222	0.975266	0.284647	NO
O54926	Apoptosis regulatory protein Siva		-0.323011	0.255552	-0.904363	0.392258	0.96321	-5.26851	2	-0.8891	0.397091	0.958935	0.40111	NO
O54941	SWI/SNF-related matrix-associated actin-dependent regulator of chromatin subfamily E member 1		0.124612	0.0105841	1.06416	0.318361	0.94125	-5.13187	59	1.15794	0.276694	0.917135	0.558	NO
O54946	DnaJ homolog subfamily B member 6		-0.0102313	0.0322036	-0.111505	0.913966	0.997472	-5.64512	27	-0.110378	0.914532	0.997217	0.0388012	NO
O54950	5'-AMP-activated protein kinase subunit gamma-1		0.280428	0.0381532	3.05597	0.0157043	0.64996	-2.76581	26	3.00124	0.0149264	0.589999	1.82605	NO
O54956	DNA polymerase epsilon subunit 2		-0.215885	0.0826164	-1.89755	0.0943746	0.793506	-4.21767	11	-1.62255	0.139135	0.831515	0.856564	NO
O54962	Barrier-to-autointegration factor		-0.0832927	0.0389359	-0.738047	0.481601	0.978127	-5.39173	45	-0.790526	0.449549	0.970927	0.347223	NO
O54984	ATPase GET3		0.0136958	-0.00167433	0.139726	0.892335	0.997472	-5.64162	43	0.149353	0.884568	0.997217	0.0532688	NO
O54988-2	Isoform 2 of STE20-like serine/threonine-protein kinase		0.0905558	0.0275714	1.29066	0.232918	0.905803	-4.912	193	1.60901	0.142074	0.831515	0.847485	NO
O55013	Trafficking protein particle complex subunit 3		0.109035	0.0580004	0.909531	0.389685	0.962779	-5.26436	22	0.899866	0.391633	0.955616	0.407121	NO
O55022	Membrane-associated progesterone receptor component 1		-0.123205	0.00408683	-1.01023	0.342001	0.949004	-5.17985	9	-0.851211	0.416724	0.966682	0.380151	NO
O55028	[3-methyl-2-oxobutanoate dehydrogenase [lipoamide]] kinase, mitochondrial		0.0357534	0.00351086	0.22055	0.830975	0.997472	-5.62729	8	0.200003	0.845925	0.996829	0.0726683	NO
O55029	Coatomer subunit beta'		-0.00216765	0.0511501	-0.0319266	0.975314	0.997472	-5.65076	148	-0.0400616	0.968919	0.997217	0.0137127	NO
O55033	Cytoplasmic protein NCK2		-0.108636	0.0571395	-0.772626	0.461988	0.975668	-5.36782	6	-0.644934	0.535062	0.978081	0.271596	NO
O55042	Alpha-synuclein		0.417291	-0.138186	1.44327	0.186984	0.878643	-4.74946	2	1.3687	0.204282	0.883768	0.689769	NO
O55047	Serine/threonine-protein kinase tousled-like 2		0.162451	0.0894402	1.88761	0.0958292	0.794045	-4.22986	24	1.80055	0.105299	0.798647	0.977575	NO
O55057	Retinal rod rhodopsin-sensitive cGMP 3',5'-cyclic phosphodiesterase subunit delta		-0.0887329	0.0523565	-0.38031	0.713628	0.995409	-5.58045	11	-0.379969	0.71278	0.992925	0.147045	NO
O55091	Protein IMPACT		-0.0558635	-0.0240946	-0.287329	0.781173	0.996367	-5.61067	15	-0.288039	0.77984	0.993706	0.107994	NO
O55098	Serine/threonine-protein kinase 10		0.112201	0.0104339	1.20069	0.264259	0.920397	-5.00267	75	1.34852	0.210444	0.883768	0.676863	NO
O55100	Synaptogyrin-1		-0.24087	0.0758654	-1.32847	0.220717	0.901281	-4.87271	7	-1.22248	0.252575	0.906103	0.597609	NO
O55106	Striatin		-0.0838078	0.022453	-1.03213	0.332244	0.948307	-5.16059	59	-1.15533	0.277704	0.917135	0.556417	NO
O55125	Protein NipSnap homolog 1		0.0169503	-0.0743173	0.0522366	0.959623	0.997472	-5.64991	3	0.0511928	0.96029	0.997217	0.0175975	NO
O55135	Eukaryotic translation initiation factor 6		0.066094	0.0743011	0.618695	0.553345	0.986547	-5.46689	45	0.663395	0.523705	0.975871	0.280914	NO
O55137	Acyl-coenzyme A thioesterase 1		-0.0133028	0.0199165	-0.131398	0.898709	0.997472	-5.64274	23	-0.127787	0.901127	0.997217	0.0452138	NO
O55142	60S ribosomal protein L35a		0.118352	0.0848506	1.42987	0.190675	0.878643	-4.76414	50	1.56647	0.15168	0.852205	0.81907	NO
O55143	Sarcoplasmic/endoplasmic reticulum calcium ATPase 2		-0.10565	0.072671	-1.71834	0.124109	0.819875	-4.43424	237	-2.27665	0.0488296	0.715273	1.31132	NO
O55187	E3 SUMO-protein ligase CBX4		0.0496971	-0.078132	0.210064	0.838876	0.997472	-5.62951	6	0.202036	0.844382	0.996829	0.0734611	NO
O55201	Transcription elongation factor SPT5		-0.0314591	0.0337759	-0.405459	0.695781	0.995409	-5.57089	134	-0.485107	0.63919	0.992925	0.19437	NO
O55222	Integrin-linked protein kinase		-0.0224122	0.0619922	-0.326184	0.752666	0.995409	-5.59904	66	-0.379991	0.712764	0.992925	0.147054	NO
O55229	Choline/ethanolamine kinase		0.301562	0.098981	2.70701	0.0268157	0.64996	-3.19873	11	2.29743	0.0471976	0.715273	1.32608	NO
O55234	Proteasome subunit beta type-5		0.121725	0.0336986	1.00908	0.34252	0.949354	-5.18085	76	1.10763	0.296746	0.928171	0.527615	NO
O70126	Aurora kinase B		-0.0976204	0.0312984	-0.717297	0.493627	0.981485	-5.40562	50	-0.770126	0.460961	0.971798	0.336336	NO
O70152	Dolichol-phosphate mannosyltransferase subunit 1		-0.0406891	0.0439901	-0.488431	0.638369	0.995409	-5.53522	38	-0.51239	0.620715	0.989887	0.207108	NO
O70157	DNA topoisomerase 3-alpha		0.14693	0.00919644	1.62503	0.142863	0.842725	-4.54389	4	1.00751	0.340007	0.943916	0.468512	NO
O70172	Phosphatidylinositol 5-phosphate 4-kinase type-2 alpha		0.1173	0.0622653	1.14352	0.285929	0.925929	-5.05807	26	1.13953	0.283901	0.920898	0.546833	NO
O70194	Eukaryotic translation initiation factor 3 subunit D		-0.0305685	0.027154	-0.432544	0.676785	0.995409	-5.55993	105	-0.525087	0.612211	0.988025	0.213099	NO
O70200	Allograft inflammatory factor 1		-0.11524	0.0173598	-0.664509	0.525077	0.981485	-5.43941	8	-0.613139	0.554961	0.980814	0.255738	NO
O70201	Baculoviral IAP repeat-containing protein 5		-0.128136	-0.0179986	-0.735675	0.482966	0.978127	-5.39333	8	-0.67952	0.513904	0.975266	0.289118	NO
O70230	Zinc finger protein 143		-0.000845815	0.00115973	-0.00825175	0.993618	0.998589	-5.65123	6	-0.00595838	0.995376	0.998484	0.00201287	NO
O70251	Elongation factor 1-beta		-0.11147	0.128802	-1.0272	0.334421	0.949004	-5.16495	113	-1.1512	0.279314	0.917138	0.553907	NO
O70252	Heme oxygenase 2		-0.0480781	0.072506	-0.566848	0.586386	0.993904	-5.49585	66	-0.638285	0.539188	0.979926	0.26826	NO
O70274	Protein tyrosine phosphatase type IVA 2		-0.00984279	-0.0848522	-0.0443943	0.96568	0.997472	-5.65029	8	-0.0430545	0.966598	0.997217	0.014754	NO
O70305	Ataxin-2		-0.161082	0.0546857	-1.09241	0.306499	0.934178	-5.10603	24	-1.11513	0.293684	0.926653	0.53212	NO
O70310	Glycylpeptide N-tetradecanoyltransferase 1		-0.00255966	0.0371317	-0.0322334	0.975077	0.997472	-5.65075	68	-0.0367304	0.971502	0.997217	0.0125564	NO
O70311	Glycylpeptide N-tetradecanoyltransferase 2		-0.140963	0.0656269	-1.9526	0.0866944	0.793506	-4.14988	53	-2.18267	0.0569267	0.720335	1.24468	NO
O70318	Band 4.1-like protein 2		-0.0313573	0.0581621	-0.372958	0.718881	0.995409	-5.58314	117	-0.435548	0.673424	0.992925	0.171712	NO
O70325	Phospholipid hydroperoxide glutathione peroxidase		-0.120044	0.0755036	-0.561157	0.590079	0.995219	-5.49889	15	-0.567903	0.583989	0.986373	0.233596	NO
O70333	Cysteine-rich PDZ-binding protein		0.375874	0.102149	2.92927	0.0190481	0.64996	-2.92149	3	2.14235	0.0607889	0.723768	1.21618	NO
O70378	ER membrane protein complex subunit 8		-0.158752	0.0906396	-1.02226	0.336614	0.949004	-5.16931	23	-1.04347	0.323948	0.939314	0.489525	NO
O70400	PDZ and LIM domain protein 1		0.069165	0.00261337	0.695199	0.506644	0.981485	-5.42004	10	0.551439	0.594757	0.986373	0.225661	NO
O70422	General transcription factor IIH subunit 4		-0.158439	-0.0183424	-1.25683	0.244315	0.906061	-4.94657	18	-1.21314	0.255954	0.906103	0.591839	NO
O70435	Proteasome subunit alpha type-3		0.0328078	0.0603274	0.390647	0.706269	0.995409	-5.57659	110	0.455178	0.659763	0.992925	0.180612	NO
O70469	Docking protein 2		0.290474	0.048073	2.36551	0.045607	0.692067	-3.63077	12	2.11027	0.0640421	0.732228	1.19353	NO
O70472	Transmembrane protein 131		-0.123257	0.0998731	-0.765867	0.465779	0.975668	-5.37257	8	-0.693149	0.505708	0.975266	0.2961	NO
O70475	UDP-glucose 6-dehydrogenase		-0.181894	0.0638612	-2.05322	0.0741858	0.77264	-4.0248	30	-2.06796	0.0685904	0.736352	1.16374	NO
O70494	Transcription factor Sp3		-0.118768	-0.0244363	-1.20929	0.261119	0.920352	-4.99419	6	-0.852993	0.415786	0.965229	0.38113	NO
O70503	Very-long-chain 3-oxoacyl-CoA reductase		-0.0757675	0.0658072	-0.809961	0.441419	0.971784	-5.34098	71	-0.906483	0.388305	0.955513	0.410827	NO
O70546	Lysine-specific demethylase 6A		-0.0798588	0.0471761	-0.621312	0.551706	0.986547	-5.46537	16	-0.589852	0.5698	0.984855	0.244277	NO
O70551	SRSF protein kinase 1		-0.0643544	0.0736746	-0.880886	0.404101	0.96587	-5.28714	46	-0.959837	0.362212	0.949484	0.441037	NO
O70589	Peripheral plasma membrane protein CASK		0.392622	0.096185	3.23057	0.0120692	0.622471	-2.55474	7	2.60293	0.0286007	0.615205	1.54362	NO
O70591	Prefoldin subunit 2		-0.093319	0.0647674	-1.18138	0.271425	0.925929	-5.02159	49	-1.29465	0.227669	0.88439	0.642695	NO
O88271	Craniofacial development protein 1		-0.04648	0.0324433	-0.574416	0.581496	0.99295	-5.49176	31	-0.577186	0.577964	0.986373	0.238099	NO
O88325	Alpha-N-acetylglucosaminidase		0.0362954	0.0341763	0.17067	0.868727	0.997472	-5.63689	47	0.18178	0.859784	0.996829	0.0656107	NO
O88342	WD repeat-containing protein 1		0.0175279	0.0771638	0.236273	0.819166	0.997472	-5.62376	136	0.286511	0.780973	0.99474	0.107364	NO
O88351	Inhibitor of nuclear factor kappa-B kinase subunit beta		0.0793604	0.0481911	1.09484	0.305495	0.9329	-5.10379	40	1.15835	0.276535	0.917135	0.55825	NO
O88396	GrpE protein homolog 2, mitochondrial		-0.28435	0.0528661	-2.14786	0.0640358	0.753671	-3.90608	11	-1.92714	0.0860662	0.780253	1.06517	NO
O88425	Nucleoside diphosphate kinase 6		-0.247535	0.12476	-2.02434	0.0775844	0.77264	-4.06083	6	-1.59461	0.145265	0.840227	0.83784	NO
O88441	Metaxin-2		0.203315	0.0348362	2.43399	0.0409874	0.672502	-3.5439	22	2.25647	0.050467	0.715273	1.29699	NO
O88508	DNA (cytosine-5)-methyltransferase 3A		-0.138799	0.0825177	-2.18728	0.0602221	0.751518	-3.85639	57	-2.52351	0.0325804	0.638221	1.48704	NO
O88512	AP-1 complex subunit gamma-like 2		0.175943	0.0941806	1.70267	0.12709	0.823263	-4.45282	29	1.72904	0.117863	0.809815	0.928622	NO
O88520	Leucine-rich repeat protein SHOC-2		-0.0366666	-0.0117852	-0.247388	0.810848	0.997472	-5.62113	14	-0.236718	0.818175	0.996829	0.0871537	NO
O88531	Palmitoyl-protein thioesterase 1		3.23029e-05	0.0359799	0.0002337	0.999819	0.999964	-5.65126	23	0.000236233	0.999817	0.999964	7.96278e-05	NO
O88532	Zinc finger RNA-binding protein		0.0800454	0.035173	0.935913	0.376742	0.962779	-5.24288	66	1.05277	0.31989	0.939314	0.495	NO
O88543	COP9 signalosome complex subunit 3		0.159005	0.0379637	2.05545	0.0739286	0.77264	-4.022	56	2.29871	0.0470988	0.715273	1.32699	NO
O88544	COP9 signalosome complex subunit 4		-0.00213008	0.0475406	-0.0259299	0.979949	0.997472	-5.65093	98	-0.0301811	0.976581	0.997217	0.0102916	NO
O88545	COP9 signalosome complex subunit 6		0.0519017	0.0534866	0.498145	0.631804	0.995409	-5.53064	21	0.478442	0.643744	0.992925	0.191287	NO
O88554	Poly [ADP-ribose] polymerase 2		0.219569	0.028759	1.79825	0.109898	0.80725	-4.33854	21	1.7713	0.11028	0.803937	0.957505	NO
O88569	Heterogeneous nuclear ribonucleoproteins A2/B1		-0.142168	0.0662969	-1.43868	0.188242	0.878643	-4.7545	21	-1.36801	0.204491	0.883768	0.689326	NO
O88569-3	Isoform 3 of Heterogeneous nuclear ribonucleoproteins A2/B1		0.00192982	0.0509239	0.0169559	0.986888	0.998014	-5.65112	345	0.0189559	0.98529	0.997376	0.00643597	NO
O88574	Histone deacetylase complex subunit SAP30		-0.0760479	0.0716754	-0.367657	0.722678	0.995409	-5.58504	5	-0.339315	0.742156	0.992925	0.129505	NO
O88587	Catechol O-methyltransferase		0.0709064	0.0206601	0.574625	0.581361	0.99295	-5.49165	51	0.619178	0.551149	0.980814	0.258731	NO
O88630	Golgi SNAP receptor complex member 1		0.00375591	0.0267623	0.0422315	0.967351	0.997472	-5.65038	17	0.0369838	0.971305	0.997217	0.0126443	NO
O88643	Serine/threonine-protein kinase PAK 1		0.0237325	0.058716	0.278869	0.787428	0.997163	-5.61301	22	0.259658	0.800969	0.996829	0.0963841	NO
O88653	Ragulator complex protein LAMTOR3		0.0996758	0.0590543	0.838883	0.425922	0.971784	-5.31947	13	0.752989	0.470693	0.972147	0.327262	NO
O88665	Bromodomain-containing protein 7		-0.194781	0.0205314	-1.91499	0.0918728	0.793506	-4.19624	18	-1.76825	0.110812	0.803937	0.955413	NO
O88685	26S proteasome regulatory subunit 6A		-0.00974619	0.0343	-0.164061	0.873758	0.997472	-5.63798	206	-0.221983	0.829283	0.996829	0.0812974	NO
O88696	ATP-dependent Clp protease proteolytic subunit, mitochondrial		-0.177188	0.0356755	-2.00962	0.0793743	0.77322	-4.07915	44	-2.15866	0.0591967	0.723768	1.2277	NO
O88708	Origin recognition complex subunit 4		-0.113106	0.0242478	-0.834908	0.42803	0.971784	-5.32246	19	-0.821988	0.43232	0.970838	0.364194	NO
O88738	Baculoviral IAP repeat-containing protein 6		-0.000716884	0.0556766	-0.0107067	0.99172	0.998276	-5.65121	215	-0.0136106	0.989438	0.997821	0.00461161	NO
O88746	Target of Myb protein 1		0.0384168	0.0382755	0.463807	0.655161	0.995409	-5.54646	25	0.443757	0.667695	0.992925	0.175422	NO
O88783	Coagulation factor V		-0.025455	0.0517764	-0.148842	0.885367	0.997472	-5.64032	12	-0.143368	0.889158	0.997217	0.0510209	NO
O88796	Ribonuclease P protein subunit p30		-0.0804586	0.0441403	-1.00906	0.342528	0.949354	-5.18087	40	-1.06818	0.31325	0.934074	0.50411	NO
O88811	Signal transducing adapter molecule 2		-0.077003	0.0253282	-0.92855	0.380322	0.962779	-5.24892	28	-0.914055	0.384522	0.955513	0.415079	NO
O88829	Lactosylceramide alpha-2,3-sialyltransferase		-0.482947	0.12904	-2.81185	0.0228097	0.64996	-3.06739	6	-2.51038	0.0332902	0.642737	1.47768	NO
O88839	Disintegrin and metalloproteinase domain-containing protein 15		0.00192769	0.0569993	0.015003	0.988398	0.998154	-5.65115	9	0.0128795	0.990005	0.997951	0.00436265	NO
O88844	Isocitrate dehydrogenase [NADP] cytoplasmic		0.107047	0.0859674	0.960231	0.365096	0.962779	-5.22266	177	1.0793	0.308527	0.931594	0.510706	NO
O88845	A-kinase anchor protein 10, mitochondrial		0.022762	0.00766644	0.165978	0.872298	0.997472	-5.63767	22	0.166814	0.871204	0.996829	0.05988	NO
O88851	Putative hydrolase RBBP9		-0.0712502	0.0562365	-0.751798	0.473737	0.977859	-5.38233	6	-0.519678	0.615826	0.988025	0.210542	NO
O88852	Testis-specific Y-encoded-like protein 1		-0.226111	-0.00180812	-0.736771	0.482335	0.978127	-5.39259	4	-0.723712	0.487626	0.973835	0.311914	NO
O88856	Protein-tyrosine sulfotransferase 2		0.0791147	-0.00544812	0.344288	0.739517	0.995409	-5.59313	3	0.315103	0.759867	0.992925	0.119262	NO
O88876	Short-chain dehydrogenase/reductase 3		-0.166122	-0.0909047	-1.75	0.118285	0.8133	-4.39652	14	-1.48634	0.171357	0.861077	0.766098	NO
O88878	AN1-type zinc finger protein 5		-0.0461366	-0.0829977	-0.367403	0.722861	0.995409	-5.58513	17	-0.350872	0.733757	0.992925	0.134448	NO
O88879	Apoptotic protease-activating factor 1		0.0977824	0.0845441	1.01591	0.33945	0.949004	-5.17489	23	0.979661	0.352852	0.947008	0.452407	NO
O88895	Histone deacetylase 3		-0.0972874	0.100976	-0.841243	0.424675	0.971784	-5.31769	17	-0.790036	0.449821	0.970927	0.346961	NO
O88907	E3 SUMO-protein ligase PIAS1		-0.0579251	0.0543046	-0.319868	0.757274	0.995409	-5.60102	5	-0.284816	0.78223	0.994958	0.106666	NO
O88939	Zinc finger and BTB domain-containing protein 7A		0.00847648	0.0890078	0.0383946	0.970315	0.997472	-5.65053	8	0.0372097	0.97113	0.997217	0.0127226	NO
O88952	Protein lin-7 homolog C		-0.00674294	0.0396334	-0.050308	0.961112	0.997472	-5.65001	25	-0.0511898	0.960292	0.997217	0.0175965	NO
O88958	Glucosamine-6-phosphate isomerase 1		0.147968	0.0692313	1.31	0.226607	0.905404	-4.89199	48	1.40996	0.19216	0.876297	0.716337	NO
O88967	ATP-dependent zinc metalloprotease YME1L1		-0.187948	0.112184	-2.10902	0.0680252	0.769667	-3.9549	66	-2.36089	0.042539	0.696822	1.37121	NO
O88983	Syntaxin-8		-0.0226992	0.0348294	-0.145897	0.887617	0.997472	-5.64075	18	-0.145205	0.887749	0.997217	0.0517098	NO
O88986	2-amino-3-ketobutyrate coenzyme A ligase, mitochondrial		-0.0754723	0.0594445	-0.859897	0.414904	0.969413	-5.30345	38	-0.903114	0.389997	0.955616	0.408939	NO
O89001	Carboxypeptidase D		-0.267267	0.11514	-1.6335	0.141058	0.836412	-4.53404	13	-1.57616	0.149442	0.845774	0.825526	NO
O89016	Lysosomal cobalamin transporter ABCD4		0.0624203	0.117812	0.185432	0.857512	0.997472	-5.6343	2	0.180694	0.860611	0.996829	0.0651932	NO
O89017	Legumain		-0.10041	0.0144413	-1.01954	0.337827	0.949004	-5.1717	45	-1.09519	0.301876	0.92931	0.520171	NO
O89023	Tripeptidyl-peptidase 1		-0.175505	0.0212746	-1.2059	0.262355	0.920397	-4.99754	19	-1.19846	0.261342	0.910976	0.582791	NO
O89050	Muskelin		-0.0384063	0.0324275	-0.310476	0.764145	0.995409	-5.60391	18	-0.298689	0.771959	0.992925	0.112406	NO
O89051	Integral membrane protein 2B		0.191091	0.0662458	0.980887	0.355416	0.959399	-5.20517	8	0.928915	0.377174	0.954859	0.423458	NO
O89053	Coronin-1A		0.178554	0.0580992	1.187	0.269322	0.923455	-5.0161	122	1.29612	0.227184	0.88439	0.643621	NO
O89079	Coatomer subunit epsilon		0.0815552	0.0723905	0.963596	0.363506	0.961949	-5.21983	24	0.916166	0.383472	0.955513	0.416267	NO
O89086	RNA-binding protein 3		0.183677	0.00442741	0.650254	0.533777	0.983421	-5.44815	42	0.690533	0.507275	0.975266	0.294757	NO
O89090	Transcription factor Sp1		-1.00276e-05	0.0691922	-4.65471e-05	0.999964	0.999964	-5.65126	13	-4.66595e-05	0.999964	0.999964	1.57265e-05	NO
O89110	Caspase-8		0.209708	0.075031	2.38366	0.0443339	0.690264	-3.60775	55	2.6283	0.0274349	0.615205	1.5617	NO
O89112	Glutathione S-transferase LANCL1		-0.0160546	0.0704711	-0.135555	0.895527	0.997472	-5.64219	13	-0.121563	0.905916	0.997217	0.042912	NO
O89116	Vesicle transport through interaction with t-SNAREs homolog 1A		-0.0638707	0.0578103	-0.436831	0.673801	0.995409	-5.55814	14	-0.416917	0.686508	0.992925	0.163355	NO
P00158	Cytochrome b		0.161242	-0.0279963	0.965338	0.362684	0.961949	-5.21836	5	0.838056	0.423696	0.968933	0.372945	NO
P00375	Dihydrofolate reductase		0.100106	0.067969	0.876093	0.40655	0.96587	-5.29089	59	0.95452	0.364753	0.952711	0.438001	NO
P00405	Cytochrome c oxidase subunit 2		-0.0448441	0.0386677	-0.245571	0.812205	0.997472	-5.62157	61	-0.263462	0.798127	0.996829	0.0979277	NO
P00493	Hypoxanthine-guanine phosphoribosyltransferase		0.0961182	0.0357567	1.12824	0.29196	0.927825	-5.07257	63	1.26443	0.237837	0.892647	0.62372	NO
P01027	Complement C3		0.0612903	-0.0365525	0.581361	0.577027	0.992397	-5.48797	18	0.541385	0.601384	0.986373	0.220848	NO
P01029	Complement C4-B		-0.0380174	0.036746	-0.0779165	0.939811	0.997472	-5.64826	3	-0.0797076	0.938214	0.997217	0.0276981	NO
P01887	Beta-2-microglobulin		-0.0777377	0.0806598	-0.914015	0.387463	0.962779	-5.26075	17	-0.788759	0.450529	0.970927	0.346277	NO
P01897	H-2 class I histocompatibility antigen, L-D alpha chain		0.113589	0.0743962	0.784255	0.455513	0.975421	-5.35958	26	0.80568	0.441194	0.970927	0.355371	NO
P01900	H-2 class I histocompatibility antigen, D-D alpha chain		0.0375259	0.00828596	0.225467	0.827277	0.997472	-5.62621	38	0.238604	0.816757	0.996829	0.087907	NO
P01901	H-2 class I histocompatibility antigen, K-B alpha chain		-0.00814882	0.066664	-0.111242	0.914169	0.997472	-5.64515	36	-0.11479	0.911131	0.997217	0.040419	NO
P02088	Hemoglobin subunit beta-1		-0.020448	0.122672	-0.0776246	0.940036	0.997472	-5.64828	7	-0.0766125	0.940608	0.997217	0.0265914	NO
P02340	Cellular tumor antigen p53		0.0470533	0.1051	0.360182	0.728048	0.995409	-5.58768	10	0.316554	0.758801	0.992925	0.119872	NO
P03930	ATP synthase protein 8		0.11907	0.170003	0.580916	0.577314	0.992397	-5.48822	9	0.561053	0.588455	0.986373	0.230286	NO
P03958	Adenosine deaminase		0.191553	0.0215251	1.75501	0.117388	0.8133	-4.39053	45	1.88099	0.0926598	0.785487	1.03311	NO
P03975	IgE-binding protein		0.145528	0.0996983	1.69038	0.129475	0.825774	-4.46736	29	1.68541	0.126192	0.809985	0.89897	NO
P03991	H-2 class I histocompatibility antigen, K-W28 alpha chain		0.258918	-0.0577358	1.13787	0.288146	0.925929	-5.06344	5	1.07313	0.311141	0.93252	0.507042	NO
P04184	Thymidine kinase, cytosolic		0.0265684	0.0982362	0.13987	0.892225	0.997472	-5.6416	19	0.142687	0.889681	0.997217	0.0507657	NO
P04202	Transforming growth factor beta-1 proprotein		0.0640342	0.111148	0.347274	0.737357	0.995409	-5.59212	8	0.325044	0.752576	0.992925	0.123449	NO
P04223	H-2 class I histocompatibility antigen, K-K alpha chain		0.00737895	0.0661369	0.0350422	0.972906	0.997472	-5.65066	16	0.0355742	0.972398	0.997217	0.0121558	NO
P04235	T-cell surface glycoprotein CD3 delta chain		0.585915	0.0955393	2.33659	0.0477115	0.699228	-3.66744	2	2.1457	0.0604578	0.723768	1.21855	NO
P04441-2	Isoform Short of H-2 class II histocompatibility antigen gamma chain		0.231652	-0.0347715	1.0597	0.320268	0.942233	-5.13591	35	1.12019	0.291636	0.926147	0.535159	NO
P04627	Serine/threonine-protein kinase A-Raf		0.173389	0.090685	0.920379	0.384324	0.962779	-5.25559	14	0.913892	0.384603	0.955513	0.414988	NO
P05063	Fructose-bisphosphate aldolase C		0.0463294	0.127457	0.2905	0.778832	0.995656	-5.60977	140	0.316507	0.758836	0.992925	0.119852	NO
P05132	cAMP-dependent protein kinase catalytic subunit alpha		0.0282282	0.112223	0.350597	0.734956	0.995409	-5.59099	50	0.384807	0.709316	0.992925	0.14916	NO
P05201	Aspartate aminotransferase, cytoplasmic		0.0753441	0.0542136	1.02982	0.333263	0.948307	-5.16264	117	1.24542	0.244426	0.901502	0.611852	NO
P05202	Aspartate aminotransferase, mitochondrial		0.020385	0.068841	0.250312	0.808663	0.997472	-5.62041	187	0.297755	0.772649	0.992925	0.112018	NO
P05214	Tubulin alpha-3 chain		-0.03823	0.0924255	-0.344872	0.739094	0.995409	-5.59293	352	-0.386572	0.708054	0.992925	0.149934	NO
P05627	Transcription factor AP-1		0.224792	0.0397032	1.01776	0.338622	0.949004	-5.17326	13	1.02291	0.333059	0.941405	0.477479	NO
P06745	Glucose-6-phosphate isomerase		0.00582276	0.078773	0.0474008	0.963357	0.997472	-5.65015	265	0.0527093	0.959115	0.997217	0.0181294	NO
P06795	ATP-dependent translocase ABCB1		0.0441381	0.0538323	0.673538	0.519612	0.981485	-5.43379	93	0.829337	0.428361	0.968933	0.36819	NO
P06797	Procathepsin L		0.258398	-0.013329	2.4746	0.0384735	0.670583	-3.49239	36	2.58984	0.029221	0.615205	1.5343	NO
P06800	Receptor-type tyrosine-protein phosphatase C		0.0917274	0.0411398	1.35751	0.211722	0.900136	-4.84208	178	1.71594	0.120308	0.809985	0.919704	NO
P07310	Creatine kinase M-type		0.605589	0.105507	1.78385	0.112341	0.809907	-4.3559	9	1.82551	0.101214	0.788932	0.99476	NO
P07356	Annexin A2		-0.153663	0.111786	-0.679837	0.51582	0.981485	-5.42983	151	-0.731059	0.48334	0.973033	0.315747	NO
P07607	Thymidylate synthase		0.198201	-0.000832569	1.13787	0.288147	0.925929	-5.06344	37	1.20307	0.259639	0.909519	0.585629	NO
P07724	Albumin		0.126844	0.00577481	0.795598	0.449257	0.973491	-5.35143	15	0.777385	0.456878	0.971798	0.3402	NO
P07742	Ribonucleoside-diphosphate reductase large subunit		0.0105417	0.0981942	0.067402	0.947918	0.997472	-5.64902	130	0.0734761	0.943034	0.997217	0.0254725	NO
P07901	Heat shock protein HSP 90-alpha		0.00134291	0.0677258	0.0150304	0.988376	0.998154	-5.65115	828	0.0165583	0.98715	0.997821	0.00561674	NO
P07903	DNA excision repair protein ERCC-1		0.0652325	0.0663503	0.476552	0.646443	0.995409	-5.54071	6	0.393674	0.702985	0.992925	0.153054	NO
P08030	Adenine phosphoribosyltransferase		-0.0866742	0.101229	-1.29718	0.230775	0.905803	-4.90528	48	-1.43436	0.185289	0.867434	0.73215	NO
P08103	Tyrosine-protein kinase HCK		0.267998	0.0131618	1.81251	0.107529	0.802699	-4.32131	26	1.86441	0.0951423	0.786281	1.02163	NO
P08113	Endoplasmin		-0.127004	0.0780963	-1.56653	0.15591	0.859187	-4.6113	396	-1.84281	0.0984709	0.787657	1.00669	NO
P08207	Protein S100-A10		-0.125427	0.108488	-0.703078	0.501979	0.981485	-5.41494	17	-0.706225	0.497921	0.975266	0.302839	NO
P08228	Superoxide dismutase [Cu-Zn]		0.740126	0.167649	1.27637	0.237677	0.906061	-4.92668	62	1.35621	0.208078	0.883768	0.681775	NO
P08249	Malate dehydrogenase, mitochondrial		-0.0654826	0.0664132	-0.928797	0.380202	0.962779	-5.24872	232	-1.15596	0.27746	0.917135	0.5568	NO
P08556	GTPase NRas		-0.0251544	0.0874603	-0.134302	0.896486	0.997472	-5.64235	25	-0.139438	0.892175	0.997217	0.0495501	NO
P08752	Guanine nucleotide-binding protein G(i) subunit alpha-2		0.0666033	0.109489	0.381324	0.712904	0.995409	-5.58008	54	0.408375	0.692544	0.992925	0.159553	NO
P08905	Lysozyme C-2		-0.514943	0.0371718	-3.07881	0.0151698	0.64996	-2.73796	16	-3.05045	0.0137829	0.589999	1.86066	NO
P09055	Integrin beta-1		-0.0712421	0.0675232	-1.10034	0.303233	0.932294	-5.09869	65	-1.29541	0.227417	0.88439	0.643177	NO
P09103	Protein disulfide-isomerase		-0.115857	0.100538	-0.980459	0.355615	0.959415	-5.20554	256	-1.09479	0.302042	0.92931	0.519933	NO
P09405	Nucleolin		-0.0747035	0.0703262	-0.709436	0.498233	0.981485	-5.4108	692	-0.781725	0.454449	0.971798	0.342515	NO
P09411	Phosphoglycerate kinase 1		-0.00252285	0.105197	-0.0199425	0.984578	0.997472	-5.65107	341	-0.0220688	0.982875	0.997217	0.00750188	NO
P09450	Transcription factor jun-B		0.0296736	0.147929	0.0978414	0.924469	0.997472	-5.64653	16	0.101593	0.921307	0.997217	0.0355957	NO
P09528	Ferritin heavy chain		-0.312519	0.140188	-2.06139	0.0732505	0.77264	-4.01458	38	-2.18018	0.0571577	0.720335	1.24293	NO
P09581	Macrophage colony-stimulating factor 1 receptor		0.0374057	0.100927	0.19277	0.85195	0.997472	-5.63293	46	0.205351	0.841867	0.996829	0.0747565	NO
P09671	Superoxide dismutase [Mn], mitochondrial		-0.0916324	0.129024	-0.883235	0.402905	0.96587	-5.28529	42	-0.941048	0.371251	0.953838	0.430333	NO
P09926	Surfeit locus protein 2		-0.074889	-0.0476869	-0.435459	0.674755	0.995409	-5.55872	14	-0.427093	0.679347	0.992925	0.167908	NO
P0C7N9	Proteasome assembly chaperone 4		0.10424	0.0340738	0.73469	0.483533	0.978127	-5.394	7	0.628473	0.545311	0.980814	0.263355	NO
P0C8B4	EKC/KEOPS complex subunit GON7		-0.0367343	0.226523	-0.0597291	0.953839	0.997472	-5.6495	2	-0.0616971	0.952152	0.997217	0.0212935	NO
P0DJF2	Protein PET117 homolog, mitochondrial		-1.05419	-0.0120249	-1.94094	0.0882694	0.793506	-4.16428	4	-2.00711	0.0756801	0.749625	1.12102	NO
P0DMN7	S-adenosylmethionine decarboxylase proenzyme 1		0.083678	0.0525827	0.519393	0.617566	0.995409	-5.52032	7	0.462876	0.654441	0.992925	0.184129	NO
P0DN34	NADH dehydrogenase [ubiquinone] 1 beta subcomplex subunit 1		0.0220639	0.0284293	0.181598	0.860421	0.997472	-5.63499	6	0.142635	0.88972	0.997217	0.0507464	NO
P0DOV2	Interferon-activable protein 204		-0.202461	0.153303	-1.1052	0.301245	0.932288	-5.09417	30	-1.15818	0.276601	0.917135	0.558147	NO
P0DP27	Calmodulin-2		-0.118672	0.0811441	-0.305857	0.767532	0.995409	-5.6053	43	-0.324781	0.752769	0.992925	0.123339	NO
P0DPE0	EEF1A lysine methyltransferase 4		0.203726	-0.018424	1.37474	0.206536	0.898186	-4.82373	15	1.32742	0.217054	0.883768	0.663432	NO
P10107	Annexin A1		-0.186207	0.100184	-1.88475	0.0962509	0.794045	-4.23335	113	-2.1378	0.0612404	0.724698	1.21296	NO
P10126	Elongation factor 1-alpha 1		0.105456	0.0528812	0.696072	0.506126	0.981485	-5.41948	503	0.756912	0.468454	0.972147	0.329333	NO
P10404	MLV-related proviral Env polyprotein		-0.0827743	0.0420303	-0.673826	0.519438	0.981485	-5.43361	22	-0.668757	0.520433	0.975454	0.283635	NO
P10417	Apoptosis regulator Bcl-2		-0.522088	0.091298	-1.70777	0.126114	0.819875	-4.44679	4	-1.67657	0.127943	0.812063	0.892984	NO
P10518	Delta-aminolevulinic acid dehydratase		-0.184043	0.0044955	-2.25908	0.0538442	0.71803	-3.76565	42	-2.4127	0.0390754	0.663967	1.4081	NO
P10605	Cathepsin B		-0.236888	0.0607167	-2.47516	0.0384402	0.670583	-3.49169	44	-2.65386	0.0263091	0.613548	1.57989	NO
P10639	Thioredoxin		0.0381481	0.0733797	0.557951	0.592165	0.995219	-5.50059	49	0.618318	0.55169	0.980814	0.258305	NO
P10649	Glutathione S-transferase Mu 1		-0.0956223	0.0934388	-0.840443	0.425098	0.971784	-5.31829	107	-0.935968	0.373723	0.954859	0.42745	NO
P10711	Transcription elongation factor A protein 1		0.040819	0.0619629	0.615324	0.55546	0.986547	-5.46884	86	0.748278	0.473392	0.972191	0.324779	NO
P10810	Monocyte differentiation antigen CD14		-0.277447	0.102887	-2.76072	0.0246802	0.64996	-3.13134	48	-2.9825	0.015387	0.589999	1.81284	NO
P10820	Perforin-1		-0.420739	0.181762	-0.950215	0.36986	0.962779	-5.23104	2	-0.958257	0.362966	0.950654	0.440134	NO
P10833	Ras-related protein R-Ras		-0.013884	0.0283314	-0.0360018	0.972164	0.997472	-5.65062	13	-0.0375098	0.970897	0.997217	0.0128267	NO
P10852	4F2 cell-surface antigen heavy chain		0.0863594	0.082748	1.05902	0.320557	0.942233	-5.13652	100	1.23585	0.247796	0.9044	0.605905	NO
P10922	Histone H1.0		-0.205848	0.045968	-1.46329	0.18159	0.872125	-4.72741	35	-1.53801	0.158427	0.857073	0.800171	NO
P11031	Activated RNA polymerase II transcriptional coactivator p15		-0.0180785	0.016938	-0.228833	0.824748	0.997472	-5.62546	47	-0.249219	0.808786	0.996829	0.0921664	NO
P11152	Lipoprotein lipase		-0.123649	0.0150407	-0.6811	0.515061	0.981485	-5.42904	37	-0.720349	0.489595	0.975251	0.310163	NO
P11157	Ribonucleoside-diphosphate reductase subunit M2		0.151621	0.0467081	1.22755	0.254555	0.914461	-4.97604	43	1.3087	0.223066	0.883768	0.651566	NO
P11404	Fatty acid-binding protein, heart		-0.0283933	-0.0048524	-0.208317	0.840194	0.997472	-5.62987	21	-0.208066	0.83981	0.996829	0.0758189	NO
P11438	Lysosome-associated membrane glycoprotein 1		0.0362246	0.0555665	0.373557	0.718452	0.995409	-5.58292	36	0.390092	0.70554	0.992925	0.151478	NO
P11440	Cyclin-dependent kinase 1		0.0190565	0.0472452	0.156145	0.879793	0.997472	-5.63923	96	0.172363	0.866966	0.996829	0.0619978	NO
P11499	Heat shock protein HSP 90-beta		0.00351792	0.0688782	0.0422353	0.967348	0.997472	-5.65038	774	0.0471444	0.963428	0.997217	0.0161809	NO
P11609	Antigen-presenting glycoprotein CD1d1		0.134911	0.0132714	1.34674	0.215021	0.900136	-4.85348	9	1.04538	0.323112	0.939314	0.490647	NO
P11688	Integrin alpha-5		-0.108589	0.0915181	-1.15409	0.281818	0.925929	-5.04796	39	-1.21829	0.254085	0.906103	0.59502	NO
P11798	Calcium/calmodulin-dependent protein kinase type II subunit alpha		-0.0709387	0.0355038	-0.818983	0.436544	0.971784	-5.33434	16	-0.69813	0.502733	0.975266	0.298662	NO
P11881	Inositol 1,4,5-trisphosphate receptor type 1		0.0767854	0.0132126	0.908721	0.390088	0.963147	-5.26501	16	0.767734	0.462312	0.97184	0.335065	NO
P11928	2'-5'-oligoadenylate synthase 1A		-0.231418	0.0659561	-1.31591	0.224708	0.90424	-4.88583	21	-1.34544	0.211398	0.883768	0.674898	NO
P11930	Nucleoside diphosphate-linked moiety X motif 19		0.0370465	0.0661112	0.172628	0.867237	0.997472	-5.63656	12	0.171906	0.867315	0.996829	0.0618231	NO
P11983	T-complex protein 1 subunit alpha		-0.169843	0.0987814	-1.67838	0.131843	0.832626	-4.4815	69	-1.86037	0.0957574	0.786281	1.01883	NO
P11983-2	Isoform 2 of T-complex protein 1 subunit alpha		-0.0117339	0.0655561	-0.188459	0.855216	0.997472	-5.63374	234	-0.248018	0.809687	0.996829	0.0916829	NO
P12265	Beta-glucuronidase		0.0596909	0.0242897	0.618471	0.553485	0.986547	-5.46702	62	0.683723	0.511368	0.975266	0.291266	NO
P12382	ATP-dependent 6-phosphofructokinase, liver type		0.0925145	0.10292	0.751924	0.473665	0.977859	-5.38225	97	0.829669	0.428183	0.968933	0.368371	NO
P12787	Cytochrome c oxidase subunit 5A, mitochondrial		0.0673238	0.00712618	0.526256	0.613003	0.995409	-5.5169	34	0.550626	0.595291	0.986373	0.225271	NO
P12815	Programmed cell death protein 6		-0.0179891	0.0376096	-0.118084	0.908916	0.997472	-5.64437	38	-0.124893	0.903353	0.997217	0.0441424	NO
P12849	cAMP-dependent protein kinase type I-beta regulatory subunit		0.0522471	0.00879555	0.496738	0.632753	0.995409	-5.53131	18	0.462332	0.654816	0.992925	0.18388	NO
P12970	60S ribosomal protein L7a		0.116546	0.0790303	1.66541	0.134447	0.832628	-4.49674	160	2.07094	0.0682605	0.736352	1.16583	NO
P13020-2	Isoform 2 of Gelsolin		-0.039717	0.112935	-0.116242	0.910329	0.997472	-5.64459	129	-0.124056	0.903998	0.997217	0.0438327	NO
P13405	Retinoblastoma-associated protein		0.131989	0.0988964	1.08388	0.310043	0.935119	-5.11389	14	0.993327	0.346505	0.943916	0.460291	NO
P13439	Uridine 5'-monophosphate synthase		0.028267	0.0336204	0.260452	0.801103	0.997472	-5.61788	56	0.283688	0.783068	0.995113	0.106201	NO
P13516	Acyl-CoA desaturase 1		-0.297599	0.160988	-1.90956	0.0926455	0.793506	-4.20292	7	-1.6848	0.126311	0.809985	0.898557	NO
P13597	Intercellular adhesion molecule 1		-0.0778038	0.0943833	-0.856101	0.416879	0.969585	-5.30637	13	-0.700898	0.501085	0.975266	0.300089	NO
P13864	DNA (cytosine-5)-methyltransferase 1		0.00645947	0.0642474	0.047952	0.962932	0.997472	-5.65013	49	0.051447	0.960093	0.997217	0.0176867	NO
P14069	Protein S100-A6		-0.542372	0.134502	-1.23536	0.251791	0.910731	-4.96823	7	-1.27576	0.233983	0.887501	0.630816	NO
P14115	60S ribosomal protein L27a		0.0879197	0.0519338	0.766208	0.465587	0.975668	-5.37233	19	0.734429	0.481383	0.973033	0.317509	NO
P14131	40S ribosomal protein S16		0.0574103	0.0435087	0.655936	0.530299	0.983421	-5.44469	102	0.755797	0.469089	0.972147	0.328744	NO
P14148	60S ribosomal protein L7		-0.0192321	0.074081	-0.323353	0.75473	0.995409	-5.59993	205	-0.437172	0.672288	0.992925	0.172444	NO
P14152	Malate dehydrogenase, cytoplasmic		0.00665784	0.0704267	0.0823735	0.936376	0.997472	-5.64791	125	0.0972927	0.924626	0.997217	0.0340338	NO
P14206	40S ribosomal protein SA		0.152644	0.0627093	1.38362	0.203903	0.895621	-4.81421	119	1.54943	0.155689	0.856992	0.807743	NO
P14211	Calreticulin		-0.0610766	0.0911953	-0.58061	0.57751	0.992397	-5.48839	149	-0.65644	0.527966	0.976585	0.277394	NO
P14576	Signal recognition particle 54 kDa protein		0.107831	0.0400321	1.20522	0.262603	0.920397	-4.99821	106	1.38555	0.199255	0.877091	0.700591	NO
P14685	26S proteasome non-ATPase regulatory subunit 3		-0.00967836	0.0532406	-0.166119	0.872191	0.997472	-5.63764	157	-0.225836	0.826374	0.996829	0.0828235	NO
P14733	Lamin-B1		0.0218983	0.0477545	0.340099	0.742551	0.995409	-5.59452	302	0.436958	0.672438	0.992925	0.172348	NO
P14869	60S acidic ribosomal protein P0		-0.0903715	0.0691684	-0.556659	0.593007	0.995219	-5.50127	175	-0.606508	0.559163	0.983111	0.252461	NO
P14873	Microtubule-associated protein 1B		-0.015518	0.0280997	-0.107489	0.917052	0.997472	-5.64555	12	-0.100037	0.922508	0.997217	0.0350299	NO
P14901	Heme oxygenase 1		-0.40551	-0.084771	-0.937781	0.375838	0.962779	-5.24134	126	-0.998732	0.344018	0.943916	0.463419	NO
P15327	Bisphosphoglycerate mutase		0.251411	0.0999152	1.70797	0.126076	0.819875	-4.44655	2	1.29	0.229209	0.885503	0.639768	NO
P15532	Nucleoside diphosphate kinase A		0.0639532	0.0716461	0.406433	0.695095	0.995409	-5.57051	28	0.421965	0.682951	0.992925	0.16561	NO
P15535	Beta-1,4-galactosyltransferase 1		-0.130552	0.131944	-0.438674	0.672519	0.995409	-5.55736	8	-0.441983	0.668931	0.992925	0.174618	NO
P15702	Leukosialin		0.0899915	0.0324398	0.685732	0.512287	0.981485	-5.4261	16	0.653679	0.529664	0.976585	0.276	NO
P15806	Transcription factor E2-alpha		-0.0676457	-0.0658157	-0.32606	0.752756	0.995409	-5.59908	3	-0.290101	0.778312	0.993653	0.108846	NO
P15864	Histone H1.2		-0.0148987	0.0685304	-0.160195	0.876704	0.997472	-5.6386	138	-0.184352	0.857824	0.996829	0.0666017	NO
P15920	V-type proton ATPase 116 kDa subunit a2		-0.0800839	0.102608	-0.482283	0.642541	0.995409	-5.53808	11	-0.457145	0.658401	0.992925	0.18151	NO
P16045	Galectin-1		-0.127253	0.0756307	-1.80802	0.10827	0.802699	-4.32674	87	-2.16367	0.0587158	0.723699	1.23125	NO
P16110	Galectin-3		-0.190826	0.102044	-0.762565	0.467639	0.975668	-5.37487	94	-0.816659	0.435206	0.970927	0.361305	NO
P16254	Signal recognition particle 14 kDa protein		0.0477367	0.0473231	0.534915	0.607272	0.995409	-5.51253	30	0.539146	0.602866	0.986373	0.219779	NO
P16330	2',3'-cyclic-nucleotide 3'-phosphodiesterase		-0.334727	0.124525	-2.4284	0.041346	0.673368	-3.55099	4	-1.90494	0.089181	0.784554	1.04973	NO
P16332	Methylmalonyl-CoA mutase, mitochondrial		-0.0470942	0.06916	-0.51606	0.619788	0.995409	-5.52197	92	-0.587796	0.571121	0.984855	0.243272	NO
P16382	Interleukin-4 receptor subunit alpha		0.105226	-0.0257007	0.660313	0.527629	0.98193	-5.442	2	0.517836	0.61706	0.988025	0.209673	NO
P16460	Argininosuccinate synthase		-0.00201514	0.0741785	-0.020817	0.983902	0.997472	-5.65105	92	-0.0235132	0.981754	0.997217	0.00799734	NO
P17012	Zinc finger X-chromosomal protein		0.269355	0.0141119	0.862137	0.413741	0.969413	-5.30173	6	0.862763	0.410668	0.963091	0.386509	NO
P17047	Lysosome-associated membrane glycoprotein 2		-0.168123	0.0739214	-1.03445	0.331221	0.948307	-5.15853	42	-1.09967	0.300019	0.928171	0.522851	NO
P17095	High mobility group protein HMG-I/HMG-Y		-0.126125	0.101621	-1.80977	0.10798	0.802699	-4.32462	40	-1.91426	0.0878611	0.784554	1.0562	NO
P17156	Heat shock-related 70 kDa protein 2		-0.319919	0.24394	-0.586136	0.573967	0.992397	-5.48534	10	-0.614112	0.554345	0.980814	0.256219	NO
P17182	Alpha-enolase		-0.108008	0.0709937	-0.734008	0.483927	0.978127	-5.39446	923	-0.786463	0.451807	0.971599	0.345047	NO
P17426	AP-2 complex subunit alpha-1		-0.0976766	0.0756493	-1.40247	0.19842	0.888581	-4.79392	90	-1.68861	0.125562	0.809985	0.901141	NO
P17427	AP-2 complex subunit alpha-2		0.0634782	0.0760434	0.901999	0.393439	0.96321	-5.27041	87	1.07946	0.308462	0.931594	0.510798	NO
P17433	Transcription factor PU.1		0.333563	0.0440124	1.55824	0.157845	0.861491	-4.62077	8	1.50222	0.167287	0.857073	0.776538	NO
P17439	Lysosomal acid glucosylceramidase		-0.098213	0.069206	-0.806342	0.443385	0.971784	-5.34363	48	-0.866158	0.4089	0.963091	0.388383	NO
P17563	Methanethiol oxidase		-0.0328812	0.144481	-0.0662872	0.948778	0.997472	-5.64909	90	-0.0705123	0.945328	0.997217	0.0244175	NO
P17665	Cytochrome c oxidase subunit 7C, mitochondrial		-0.227738	0.070166	-0.924168	0.382465	0.962779	-5.2525	11	-0.928835	0.377213	0.954859	0.423413	NO
P17742	Peptidyl-prolyl cis-trans isomerase A		0.158061	0.0272397	0.996872	0.348059	0.955695	-5.19145	245	1.08772	0.304989	0.930151	0.515715	NO
P17751	Triosephosphate isomerase		-0.0205306	0.118096	-0.130344	0.899517	0.997472	-5.64287	205	-0.142294	0.889983	0.997217	0.0506185	NO
P17809	Solute carrier family 2, facilitated glucose transporter member 1		-0.276826	0.1697	-2.29667	0.0507775	0.705731	-3.71804	25	-2.31487	0.0458696	0.715273	1.33848	NO
P17918	Proliferating cell nuclear antigen		-0.101933	0.077532	-1.68707	0.130124	0.828537	-4.47126	156	-2.24302	0.0515884	0.715273	1.28745	NO
P18155	Bifunctional methylenetetrahydrofolate dehydrogenase/cyclohydrolase, mitochondrial		0.0380871	0.0218814	0.491104	0.636559	0.995409	-5.53397	93	0.57685	0.578182	0.986373	0.237936	NO
P18242	Cathepsin D		-0.220217	0.0413422	-1.5182	0.167496	0.864214	-4.66613	74	-1.64788	0.133781	0.82075	0.873604	NO
P18293	Atrial natriuretic peptide receptor 1		0.26363	-0.0270567	1.5319	0.164135	0.864214	-4.65067	2	1.24223	0.245544	0.901779	0.60987	NO
P18608	Non-histone chromosomal protein HMG-14		-0.140706	0.00178283	-0.874942	0.407139	0.96587	-5.29179	16	-0.862368	0.410874	0.963091	0.386291	NO
P18760	Cofilin-1		0.00498946	0.0146437	0.0481425	0.962784	0.997472	-5.65012	145	0.0545205	0.957712	0.997217	0.0187653	NO
P19096	Fatty acid synthase		0.10849	0.0514319	1.49258	0.173945	0.868882	-4.69486	501	1.77771	0.109171	0.803937	0.961894	NO
P19182	Interferon-related developmental regulator 1		0.0452501	0.0262612	0.483426	0.641764	0.995409	-5.53755	31	0.492254	0.634324	0.99199	0.197689	NO
P19426	Negative elongation factor E		0.00276279	0.0142468	0.022452	0.982638	0.997472	-5.65101	40	0.0238041	0.981528	0.997217	0.00809717	NO
P19536	Cytochrome c oxidase subunit 5B, mitochondrial		-0.0473279	0.0614505	-0.414042	0.689736	0.995409	-5.56749	42	-0.440846	0.669724	0.992925	0.174104	NO
P19783	Cytochrome c oxidase subunit 4 isoform 1, mitochondrial		0.0943203	0.0795389	0.991611	0.350468	0.956622	-5.19598	46	1.06874	0.313013	0.934074	0.504438	NO
P20029	Endoplasmic reticulum chaperone BiP		-0.12086	0.0967161	-1.35195	0.21342	0.900136	-4.84797	585	-1.53048	0.160256	0.857073	0.795185	NO
P20060	Beta-hexosaminidase subunit beta		0.0788434	0.0842698	0.304715	0.768371	0.995409	-5.60564	36	0.322675	0.754311	0.992925	0.122449	NO
P20065	Thymosin beta-4		-0.370644	0.0909485	-0.776913	0.459594	0.975668	-5.36479	23	-0.821089	0.432806	0.970876	0.363706	NO
P20108	Thioredoxin-dependent peroxide reductase, mitochondrial		-0.115645	0.111406	-1.19152	0.267642	0.923426	-5.01168	48	-1.28892	0.229568	0.885785	0.639088	NO
P20491	High affinity immunoglobulin epsilon receptor subunit gamma		0.0176454	0.0203978	0.211557	0.83775	0.997472	-5.6292	30	0.21173	0.837035	0.996829	0.0772565	NO
P20664	DNA primase small subunit		0.0706035	0.0398044	0.998539	0.347299	0.954878	-5.19001	48	1.09913	0.300242	0.928171	0.522528	NO
P21107-2	Isoform 2 of Tropomyosin alpha-3 chain		-0.0912514	0.0819003	-0.481164	0.643302	0.995409	-5.53859	253	-0.520555	0.615239	0.988025	0.210956	NO
P21126	Ubiquitin-like protein 4A		0.168523	0.107245	1.71019	0.125651	0.819875	-4.44392	25	1.68321	0.126625	0.809985	0.897482	NO
P21278	Guanine nucleotide-binding protein subunit alpha-11		0.0518588	0.0383843	0.58967	0.571708	0.99158	-5.48338	17	0.51454	0.619271	0.989075	0.208119	NO
P21279	Guanine nucleotide-binding protein G(q) subunit alpha		0.0123486	0.0620983	0.126563	0.902413	0.997472	-5.64335	25	0.124392	0.903739	0.997217	0.0439571	NO
P21460	Cystatin-C		0.0678088	-0.0369803	0.33975	0.742805	0.995409	-5.59464	24	0.352882	0.732301	0.992925	0.135311	NO
P21550	Beta-enolase		0.183203	0.0396472	2.07059	0.0722111	0.77264	-4.00307	23	1.9655	0.0809255	0.763299	1.09191	NO
P21981	Protein-glutamine gamma-glutamyltransferase 2		0.00454006	0.090348	0.0361052	0.972084	0.997472	-5.65062	53	0.0389591	0.969774	0.997217	0.0133297	NO
P21995	Embigin		-0.0273273	0.0872732	-0.273903	0.791108	0.997472	-5.61436	61	-0.301649	0.769773	0.992925	0.113637	NO
P22091	T-cell acute lymphocytic leukemia protein 1 homolog		0.11878	-0.0456093	0.355983	0.731071	0.995409	-5.58914	11	0.366494	0.722464	0.992925	0.141184	NO
P22315	Ferrochelatase, mitochondrial		0.138326	0.053028	1.0944	0.305676	0.9329	-5.10419	26	1.11334	0.294413	0.926653	0.531042	NO
P22366	Myeloid differentiation primary response protein MyD88		-0.0647361	-0.0499426	-0.408497	0.693639	0.995409	-5.56969	10	-0.378593	0.713767	0.992925	0.146444	NO
P22437	Prostaglandin G/H synthase 1		0.0862376	0.0667533	0.371947	0.719605	0.995409	-5.5835	32	0.392391	0.7039	0.992925	0.152489	NO
P22518	Dual specificity protein kinase CLK1		0.0258412	0.129679	0.118077	0.908922	0.997472	-5.64438	5	0.110421	0.914499	0.997217	0.0388169	NO
P22682	E3 ubiquitin-protein ligase CBL		-0.138699	0.0042951	-1.36778	0.208615	0.898524	-4.83115	50	-1.48238	0.172385	0.861788	0.7635	NO
P22907	Porphobilinogen deaminase		0.00737895	0.0308509	0.0734481	0.943255	0.997472	-5.6486	14	0.0636208	0.950663	0.997217	0.0219735	NO
P23116	Eukaryotic translation initiation factor 3 subunit A		0.0213263	0.0285475	0.356251	0.730878	0.995409	-5.58905	368	0.468917	0.65028	0.992925	0.1869	NO
P23249	Putative helicase MOV-10		-0.0204096	0.0854659	-0.177798	0.863307	0.997472	-5.63566	81	-0.196318	0.848722	0.996829	0.0712344	NO
P23298	Protein kinase C eta type		-0.0558568	0.0534674	-0.244733	0.812832	0.997472	-5.62177	5	-0.230956	0.822514	0.996829	0.0848568	NO
P23591	GDP-L-fucose synthase		-0.0671589	0.0816272	-0.771993	0.462342	0.975668	-5.36827	24	-0.737902	0.479371	0.973033	0.319328	NO
P23611	Interferon regulatory factor 8		0.0978912	0.0829695	0.879875	0.404617	0.96587	-5.28793	11	0.746396	0.474473	0.972324	0.323788	NO
P23780	Beta-galactosidase		-0.0100927	0.0471356	-0.0657971	0.949156	0.997472	-5.64912	27	-0.0680386	0.947243	0.997217	0.0235388	NO
P23906	Interferon regulatory factor 2		0.10709	0.11798	0.599826	0.565243	0.98901	-5.47769	5	0.53183	0.60772	0.986373	0.216297	NO
P23949	mRNA decay activator protein ZFP36L2		-0.0723945	0.117574	-0.490751	0.636798	0.995409	-5.53413	10	-0.446724	0.66563	0.992925	0.176767	NO
P24063	Integrin alpha-L		-0.0347513	0.0180038	-0.306153	0.767315	0.995409	-5.60521	23	-0.302747	0.768963	0.992925	0.114094	NO
P24270	Catalase		-0.191305	0.0716098	-1.24913	0.246974	0.906061	-4.95437	84	-1.35594	0.208159	0.883768	0.681604	NO
P24369	Peptidyl-prolyl cis-trans isomerase B		-0.0772048	0.0926759	-0.571027	0.583683	0.993256	-5.4936	109	-0.626944	0.546269	0.980814	0.262593	NO
P24527	Leukotriene A-4 hydrolase		0.190075	0.034398	2.76347	0.0245755	0.64996	-3.12789	113	3.40178	0.00785116	0.589999	2.10507	NO
P24547	Inosine-5'-monophosphate dehydrogenase 2		0.0516956	0.0592354	0.504315	0.627652	0.995409	-5.52768	176	0.573226	0.58053	0.986373	0.236175	NO
P24604	Tyrosine-protein kinase Tec		0.040802	0.0355722	0.257146	0.803565	0.997472	-5.61871	13	0.246768	0.810625	0.996829	0.0911802	NO
P24668	Cation-dependent mannose-6-phosphate receptor		-0.0454446	0.110407	-0.526603	0.612773	0.995409	-5.51673	36	-0.547612	0.597275	0.986373	0.223826	NO
P24788	Cyclin-dependent kinase 11B		0.0299778	0.0554366	0.474997	0.647503	0.995409	-5.54142	58	0.55051	0.595367	0.986373	0.225215	NO
P24860	G2/mitotic-specific cyclin-B1		-0.422514	0.0339983	-0.78238	0.456553	0.975668	-5.36091	8	-0.816913	0.435068	0.970927	0.361442	NO
P25206	DNA replication licensing factor MCM3		-0.0745862	0.0612268	-1.07491	0.313805	0.94013	-5.1221	196	-1.34597	0.211232	0.883768	0.675241	NO
P25444	40S ribosomal protein S2		0.0103613	0.0892686	0.0958966	0.925965	0.997472	-5.64672	108	0.107413	0.916818	0.997217	0.0377168	NO
P25799	Nuclear factor NF-kappa-B p105 subunit		0.0141306	0.0425862	0.228238	0.825195	0.997472	-5.6256	35	0.230764	0.822658	0.996829	0.0847806	NO
P25911	Tyrosine-protein kinase Lyn		0.0106661	0.0449223	0.154802	0.880817	0.997472	-5.63943	59	0.17719	0.863283	0.996829	0.063847	NO
P25911-2	Isoform 2 of Tyrosine-protein kinase Lyn		-0.0639822	0.0967077	-0.287068	0.781365	0.996367	-5.61074	5	-0.269538	0.793594	0.996662	0.100402	NO
P26039	Talin-1		-0.0368339	0.0665283	-0.492231	0.635797	0.995409	-5.53344	680	-0.565456	0.585582	0.986373	0.232412	NO
P26040	Ezrin		0.0478614	0.0807378	0.50643	0.626232	0.995409	-5.52666	70	0.56563	0.585469	0.986373	0.232496	NO
P26041	Moesin		-0.0192616	0.0422443	-0.304064	0.768848	0.995409	-5.60584	355	-0.390161	0.705491	0.992925	0.151509	NO
P26043	Radixin		-0.016527	0.0617904	-0.277509	0.788435	0.997163	-5.61338	229	-0.374793	0.716493	0.992925	0.144788	NO
P26151	High affinity immunoglobulin gamma Fc receptor I		-0.0600826	0.0852549	-0.570168	0.584238	0.993259	-5.49406	24	-0.562172	0.587724	0.986373	0.230826	NO
P26231	Catenin alpha-1		-0.00755822	0.0435807	-0.0537029	0.958491	0.997472	-5.64984	40	-0.0569517	0.955828	0.997217	0.0196202	NO
P26323	Friend leukemia integration 1 transcription factor		0.138161	0.0529059	1.31366	0.225429	0.904788	-4.88818	28	1.32878	0.216624	0.883768	0.664293	NO
P26350	Prothymosin alpha		0.0756108	0.0997335	0.438214	0.672839	0.995409	-5.55756	125	0.475263	0.645922	0.992925	0.18982	NO
P26369	Splicing factor U2AF 65 kDa subunit		0.0135974	0.0380028	0.167143	0.871411	0.997472	-5.63747	112	0.19624	0.848782	0.996829	0.0712038	NO
P26443	Glutamate dehydrogenase 1, mitochondrial		-0.0495215	0.0842232	-0.732894	0.484569	0.97825	-5.39521	149	-0.921651	0.380753	0.955513	0.419356	NO
P26450	Phosphatidylinositol 3-kinase regulatory subunit alpha		0.0836287	0.120293	0.895466	0.396716	0.96587	-5.27562	31	0.911654	0.385719	0.955513	0.413729	NO
P26516	26S proteasome non-ATPase regulatory subunit 7		0.0557049	0.0263106	0.661654	0.526812	0.98193	-5.44118	54	0.730724	0.483535	0.973033	0.315572	NO
P26645	Myristoylated alanine-rich C-kinase substrate		0.0266646	0.0347063	0.18424	0.858416	0.997472	-5.63452	8	0.161611	0.875182	0.997018	0.0579018	NO
P26883	Peptidyl-prolyl cis-trans isomerase FKBP1A		-0.197728	0.0670798	-1.48207	0.176655	0.871882	-4.70658	18	-1.444	0.182634	0.867434	0.738419	NO
P27046	Alpha-mannosidase 2		0.0291374	0.0174167	0.218506	0.832513	0.997472	-5.62773	66	0.237337	0.81771	0.996829	0.0874007	NO
P27048	Small nuclear ribonucleoprotein-associated protein B		0.047927	0.0775135	0.650585	0.533574	0.983421	-5.44795	34	0.662133	0.524476	0.975871	0.280274	NO
P27512	Tumor necrosis factor receptor superfamily member 5		0.0113315	0.194967	0.036536	0.971751	0.997472	-5.6506	3	0.0355586	0.97241	0.997217	0.0121504	NO
P27546	Microtubule-associated protein 4		-0.118613	0.0310861	-2.05383	0.074115	0.77264	-4.02403	161	-2.81174	0.0203191	0.593183	1.6921	NO
P27601	Guanine nucleotide-binding protein subunit alpha-13		0.0657937	0.0755164	0.555341	0.593867	0.995219	-5.50196	38	0.586018	0.572264	0.984855	0.242403	NO
P27612	Phospholipase A-2-activating protein		0.0568428	0.0698653	0.830113	0.430581	0.971784	-5.32606	133	1.0333	0.32843	0.941044	0.483557	NO
P27641	X-ray repair cross-complementing protein 5		-0.0650541	0.0197027	-0.981328	0.355212	0.959399	-5.2048	40	-1.03761	0.326526	0.939314	0.486083	NO
P27659	60S ribosomal protein L3		0.0126911	0.0779145	0.219557	0.831722	0.997472	-5.6275	277	0.300711	0.770466	0.992925	0.113247	NO
P27661	Histone H2AX		0.0561973	0.0282355	0.420161	0.68544	0.995409	-5.56503	36	0.44213	0.668828	0.992925	0.174685	NO
P27773	Protein disulfide-isomerase A3		-0.0206097	0.0910803	-0.274337	0.790786	0.997472	-5.61424	348	-0.330928	0.748274	0.992925	0.12594	NO
P27808	Alpha-1,3-mannosyl-glycoprotein 2-beta-N-acetylglucosaminyltransferase		0.0123409	0.0842159	0.0905792	0.930057	0.997472	-5.64721	8	0.077885	0.939624	0.997217	0.0270461	NO
P28033	CCAAT/enhancer-binding protein beta		-0.106421	0.0356997	-0.921284	0.38388	0.962779	-5.25485	26	-0.929794	0.376743	0.954859	0.423955	NO
P28063	Proteasome subunit beta type-8		0.0901777	0.0908324	1.45099	0.184888	0.877536	-4.74098	59	1.69274	0.124756	0.809985	0.90394	NO
P28076	Proteasome subunit beta type-9		0.294168	0.114618	1.64274	0.139114	0.836412	-4.52327	24	1.69754	0.123822	0.809985	0.907201	NO
P28271	Cytoplasmic aconitate hydratase		0.0153743	0.0578229	0.169677	0.869482	0.997472	-5.63705	106	0.194645	0.849994	0.996829	0.0705842	NO
P28352	DNA-(apurinic or apyrimidinic site) endonuclease		0.153431	0.032956	2.0026	0.0802419	0.773362	-4.08788	90	2.3533	0.0430718	0.701772	1.36581	NO
P28574	Protein max		0.0632322	0.0278087	0.516387	0.61957	0.995409	-5.52181	22	0.512297	0.620777	0.989887	0.207064	NO
P28650	Adenylosuccinate synthetase isozyme 1		0.00604473	0.050556	0.0435296	0.966348	0.997472	-5.65033	27	0.0447626	0.965274	0.997217	0.0153494	NO
P28658	Ataxin-10		-0.135534	0.0744543	-1.28543	0.234649	0.906061	-4.91738	119	-1.44725	0.181744	0.867434	0.74054	NO
P28659	CUGBP Elav-like family member 1		-0.0270676	0.0988718	-0.237441	0.818291	0.997472	-5.62349	25	-0.237948	0.817251	0.996829	0.0876447	NO
P28665	Murinoglobulin-1		0.148978	0.0719123	0.832351	0.429389	0.971784	-5.32438	6	0.751866	0.471336	0.972147	0.32667	NO
P28667	MARCKS-related protein		0.0965387	0.0843513	0.799922	0.446887	0.973115	-5.3483	28	0.818212	0.434364	0.970876	0.362146	NO
P28740-2	Isoform 2 of Kinesin-like protein KIF2A		0.137202	0.0735553	1.66655	0.134217	0.832628	-4.49541	38	1.74782	0.114436	0.805744	0.941437	NO
P28741	Kinesin-like protein KIF3A		-0.0657886	0.0231334	-0.829791	0.430753	0.971784	-5.3263	33	-0.843678	0.420707	0.967224	0.37602	NO
P28867	Protein kinase C delta type		-0.187763	0.0333363	-2.05821	0.0736133	0.77264	-4.01856	69	-2.30557	0.0465733	0.715273	1.33186	NO
P29037	TATA-box-binding protein		0.15422	-0.252523	0.920716	0.384159	0.962779	-5.25531	15	0.906159	0.388467	0.955513	0.410646	NO
P29341	Polyadenylate-binding protein 1		-0.00403141	0.0701332	-0.0626148	0.951611	0.997472	-5.64932	303	-0.0804379	0.937649	0.997217	0.0279596	NO
P29351	Tyrosine-protein phosphatase non-receptor type 6		0.166827	0.066505	1.56403	0.156492	0.860705	-4.61416	185	1.76836	0.110793	0.803937	0.955488	NO
P29391	Ferritin light chain 1		-0.219999	0.0798196	-2.57953	0.0326775	0.64996	-3.3595	46	-2.79077	0.0210274	0.597422	1.67721	NO
P29416	Beta-hexosaminidase subunit alpha		0.0902667	0.057088	0.591145	0.570766	0.991533	-5.48256	28	0.612917	0.555101	0.980814	0.255628	NO
P29452	Caspase-1		0.0776885	0.0608413	0.840757	0.424932	0.971784	-5.31805	34	0.868523	0.407671	0.963091	0.38969	NO
P29595	NEDD8		0.152809	0.0564514	0.900801	0.394039	0.963681	-5.27136	31	0.943759	0.369937	0.953838	0.431873	NO
P29758	Ornithine aminotransferase, mitochondrial		-0.081506	0.0770883	-1.0024	0.345542	0.951809	-5.18666	103	-1.17231	0.271168	0.915309	0.566762	NO
P30276	G2/mitotic-specific cyclin-B2		0.189053	0.0175115	0.655779	0.530395	0.983421	-5.44478	13	0.673631	0.51747	0.975266	0.286115	NO
P30415	NK-tumor recognition protein		-0.0700998	0.0702385	-0.296622	0.774321	0.995656	-5.60802	4	-0.277992	0.787299	0.996662	0.10386	NO
P30416	Peptidyl-prolyl cis-trans isomerase FKBP4		0.157685	0.0456286	1.73659	0.120721	0.816549	-4.41253	149	2.01024	0.0752988	0.749625	1.12321	NO
P30658	Chromobox protein homolog 2		0.17587	0.198113	0.438835	0.672407	0.995409	-5.55729	3	0.441423	0.669322	0.992925	0.174365	NO
P30681	High mobility group protein B2		0.11362	0.0389658	1.45792	0.183023	0.874658	-4.73334	137	1.74354	0.115208	0.805744	0.938519	NO
P30993	C5a anaphylatoxin chemotactic receptor 1		0.269681	0.214723	0.989307	0.351526	0.95675	-5.19796	5	0.964298	0.36009	0.949202	0.443589	NO
P30999	Catenin delta-1		0.134113	0.0451453	1.58047	0.152706	0.854981	-4.59534	65	1.77713	0.109269	0.803937	0.961502	NO
P31001	Desmin		-0.29799	0.0967829	-2.90483	0.0197743	0.64996	-2.95174	58	-3.18184	0.0111518	0.589999	1.95265	NO
P31041	T-cell-specific surface glycoprotein CD28		-0.10678	0.0934463	-0.715772	0.494519	0.981485	-5.40663	10	-0.653477	0.529788	0.976585	0.275898	NO
P31324	cAMP-dependent protein kinase type II-beta regulatory subunit		-0.131334	0.0392554	-1.15205	0.282608	0.925929	-5.04992	22	-1.13198	0.2869	0.921923	0.542269	NO
P31750	RAC-alpha serine/threonine-protein kinase		0.0873224	0.0537531	0.825105	0.433257	0.971784	-5.32979	21	0.794689	0.447243	0.970927	0.349457	NO
P31786	Acyl-CoA-binding protein		0.0596573	0.057818	0.508997	0.624511	0.995409	-5.52542	51	0.549375	0.596114	0.986373	0.22467	NO
P31938	Dual specificity mitogen-activated protein kinase kinase 1		0.0869832	0.087674	0.945132	0.372295	0.962779	-5.23526	63	1.05062	0.320825	0.939314	0.493732	NO
P31996	Macrosialin		0.0410055	0.157418	0.204071	0.843401	0.997472	-5.63073	13	0.202932	0.843702	0.996829	0.0738109	NO
P32020	Sterol carrier protein 2		0.0143886	0.0760016	0.174821	0.86557	0.997472	-5.63618	77	0.200244	0.845742	0.996829	0.0727623	NO
P32037	Solute carrier family 2, facilitated glucose transporter member 3		-0.565996	0.0561527	-2.51979	0.035859	0.664465	-3.43512	3	-2.29253	0.0475771	0.715273	1.3226	NO
P32067	Lupus La protein homolog		0.0213417	0.0634538	0.296107	0.7747	0.995656	-5.60817	178	0.365158	0.723427	0.992925	0.140605	NO
P32233	Developmentally-regulated GTP-binding protein 1		0.173044	0.077769	2.44427	0.0403354	0.672502	-3.53085	68	2.84183	0.0193452	0.592125	1.71343	NO
P32261	Antithrombin-III		0.356321	0.0757553	0.55195	0.596081	0.995219	-5.50374	9	0.579799	0.576275	0.986373	0.239371	NO
P32883-2	Isoform 2B of GTPase KRas		-0.00702847	0.109324	-0.0537794	0.958431	0.997472	-5.64983	6	-0.0436005	0.966175	0.997217	0.0149443	NO
P32921	Tryptophan--tRNA ligase, cytoplasmic		0.200064	-0.00047964	2.02569	0.0774227	0.77264	-4.05915	96	2.28578	0.0481054	0.715273	1.31781	NO
P33174	Chromosome-associated kinesin KIF4		0.0185036	0.0643781	0.170951	0.868513	0.997472	-5.63684	106	0.191352	0.852497	0.996829	0.0693071	NO
P33215	Protein NEDD1		-0.0242343	0.14275	-0.25336	0.806388	0.997472	-5.61966	26	-0.25026	0.808005	0.996829	0.0925859	NO
P33609	DNA polymerase alpha catalytic subunit		0.157278	0.0566825	1.73254	0.121466	0.817123	-4.41736	76	1.95445	0.0823752	0.766768	1.0842	NO
P33610	DNA primase large subunit		0.0221472	0.0347999	0.151071	0.883664	0.997472	-5.63999	35	0.158908	0.87725	0.997051	0.0568765	NO
P33611	DNA polymerase alpha subunit B		-0.0641606	0.0690325	-0.631715	0.545221	0.985158	-5.45926	45	-0.678096	0.514765	0.975266	0.288391	NO
P34022	Ran-specific GTPase-activating protein		0.0312081	0.0342778	0.330817	0.749292	0.995409	-5.59755	56	0.363467	0.724647	0.992925	0.139873	NO
P34884	Macrophage migration inhibitory factor		-0.249172	0.0781164	-1.33789	0.217764	0.900136	-4.86282	19	-1.36274	0.206085	0.883768	0.685953	NO
P34902	Cytokine receptor common subunit gamma		0.00496035	-0.0238198	0.0433197	0.96651	0.997472	-5.65034	10	0.0363866	0.971768	0.997217	0.0124372	NO
P34960	Macrophage metalloelastase		-0.280318	0.12655	-1.52601	0.165573	0.864214	-4.65733	6	-1.38817	0.198483	0.876999	0.702277	NO
P35235-1	Isoform 2 of Tyrosine-protein phosphatase non-receptor type 11		-0.0146474	0.0947004	-0.135157	0.895831	0.997472	-5.64224	34	-0.140637	0.891254	0.997217	0.0499986	NO
P35276	Ras-related protein Rab-3D		-0.0635738	0.0569502	-0.375177	0.717293	0.995409	-5.58233	19	-0.379042	0.713444	0.992925	0.14664	NO
P35278	Ras-related protein Rab-5C		0.000935019	0.0829503	0.0114208	0.991168	0.998276	-5.6512	96	0.0132872	0.989689	0.997912	0.00450146	NO
P35279	Ras-related protein Rab-6A		-0.230045	0.0656807	-0.61472	0.555839	0.986547	-5.46919	4	-0.618536	0.551553	0.980814	0.258413	NO
P35279-2	Isoform 2 of Ras-related protein Rab-6A		-0.0194798	0.0050071	-0.223452	0.828792	0.997472	-5.62666	37	-0.233579	0.820538	0.996829	0.0859011	NO
P35282	Ras-related protein Rab-21		-0.216519	0.0637015	-1.42592	0.191776	0.878643	-4.76846	25	-1.46406	0.177213	0.867434	0.751504	NO
P35285	Ras-related protein Rab-22A		0.184131	0.015539	1.56119	0.157154	0.861491	-4.6174	21	1.53019	0.160325	0.857073	0.794998	NO
P35290	Ras-related protein Rab-24		0.089057	0.0893847	1.28255	0.23561	0.906061	-4.92035	22	1.13058	0.287458	0.92228	0.541426	NO
P35293	Ras-related protein Rab-18		-0.185531	0.0887279	-2.02817	0.0771256	0.77264	-4.05606	59	-2.24373	0.0515286	0.715273	1.28795	NO
P35486	Pyruvate dehydrogenase E1 component subunit alpha, somatic form, mitochondrial		-0.112412	0.0595113	-1.7426	0.119623	0.8133	-4.40536	39	-1.8284	0.100752	0.787657	0.996748	NO
P35550	rRNA 2'-O-methyltransferase fibrillarin		0.0671464	0.0372417	1.03302	0.33185	0.948307	-5.1598	110	1.29592	0.227248	0.88439	0.643501	NO
P35564	Calnexin		-0.0314777	0.0342053	-0.468767	0.651762	0.995409	-5.54424	216	-0.595162	0.566397	0.983605	0.246879	NO
P35585	AP-1 complex subunit mu-1		0.077978	0.049834	0.923257	0.382912	0.962779	-5.25325	79	1.05509	0.318885	0.939314	0.496366	NO
P35700	Peroxiredoxin-1		-0.0398047	0.098569	-0.411138	0.691779	0.995409	-5.56865	291	-0.47093	0.648896	0.992925	0.187825	NO
P35761	Dual specificity protein kinase TTK		0.106958	0.0271332	0.532928	0.608584	0.995409	-5.51354	32	0.561086	0.588434	0.986373	0.230302	NO
P35821	Tyrosine-protein phosphatase non-receptor type 1		-0.0412445	0.0959024	-0.445537	0.667758	0.995409	-5.55444	52	-0.486823	0.63802	0.992925	0.195166	NO
P35831	Tyrosine-protein phosphatase non-receptor type 12		0.0642464	0.0253408	0.791536	0.45149	0.974028	-5.35436	23	0.737591	0.479551	0.973033	0.319165	NO
P35979	60S ribosomal protein L12		0.107703	0.0720471	1.13867	0.287833	0.925929	-5.06269	83	1.28406	0.231191	0.886519	0.636029	NO
P36371	Antigen peptide transporter 2		-0.00450185	0.0458753	-0.0343274	0.973458	0.997472	-5.65068	15	-0.0323821	0.974874	0.997217	0.0110515	NO
P36552	Oxygen-dependent coproporphyrinogen-III oxidase, mitochondrial		-0.261295	0.121874	-2.62326	0.0305317	0.64996	-3.30425	18	-2.40975	0.0392651	0.663967	1.40599	NO
P36916	Guanine nucleotide-binding protein-like 1		-0.107643	0.0165322	-1.11956	0.295429	0.929466	-5.08074	17	-1.00385	0.341674	0.943916	0.466388	NO
P37040	NADPH--cytochrome P450 reductase		-0.194644	0.0563405	-3.25638	0.0116119	0.61682	-2.52391	170	-4.3722	0.00179135	0.589999	2.74682	NO
P38060	Hydroxymethylglutaryl-CoA lyase, mitochondrial		-0.0416207	0.0672143	-0.375602	0.71699	0.995409	-5.58218	45	-0.402447	0.696746	0.992925	0.156925	NO
P38647	Stress-70 protein, mitochondrial		-0.0150964	0.0549577	-0.193106	0.851695	0.997472	-5.63287	527	-0.225244	0.826821	0.996829	0.0825885	NO
P39054	Dynamin-2		-0.186159	-0.050262	-0.605839	0.561435	0.988884	-5.47428	9	-0.61523	0.553639	0.980814	0.256773	NO
P39098	Mannosyl-oligosaccharide 1,2-alpha-mannosidase IB		-0.0436647	-0.0212361	-0.13618	0.895048	0.997472	-5.6421	8	-0.138157	0.893158	0.997217	0.0490715	NO
P39688-2	Isoform 2 of Tyrosine-protein kinase Fyn		-0.118669	0.00264841	-0.858808	0.41547	0.969413	-5.30429	15	-0.818719	0.434089	0.970876	0.362421	NO
P40124	Adenylyl cyclase-associated protein 1		0.0334301	0.0802606	0.390126	0.706639	0.995409	-5.57679	185	0.458385	0.657544	0.992925	0.182075	NO
P40142	Transketolase		0.0594582	0.0500499	0.925323	0.381899	0.962779	-5.25156	388	1.17235	0.271152	0.915309	0.566787	NO
P40201	Chromodomain-helicase-DNA-binding protein 1		-0.1346	0.0534373	-1.3341	0.218949	0.900749	-4.8668	42	-1.42173	0.188817	0.867973	0.723958	NO
P40237	CD82 antigen		0.0492723	0.00073207	0.335772	0.745691	0.995409	-5.59594	11	0.309602	0.763912	0.992925	0.116957	NO
P40240	CD9 antigen		0.131667	-0.0963905	0.531771	0.609349	0.995409	-5.51413	11	0.534719	0.605801	0.986373	0.21767	NO
P40336	Vacuolar protein sorting-associated protein 26A		0.0734764	0.0708708	0.76154	0.468217	0.975668	-5.37559	67	0.846377	0.419277	0.967224	0.377499	NO
P40694	DNA-binding protein SMUBP-2		0.0335032	0.00610611	0.432839	0.67658	0.995409	-5.55981	22	0.393662	0.702995	0.992925	0.153048	NO
P41105	60S ribosomal protein L28		0.159604	0.109453	1.94952	0.0871071	0.793506	-4.15368	65	2.20214	0.0551481	0.718363	1.25847	NO
P41230	Lysine-specific demethylase 5C		-0.0650591	0.0789555	-0.739583	0.480718	0.978127	-5.39068	22	-0.693776	0.505333	0.975266	0.296422	NO
P41241	Tyrosine-protein kinase CSK		0.0279276	0.059133	0.420593	0.685138	0.995409	-5.56485	54	0.47662	0.644992	0.992925	0.190446	NO
P41251	Natural resistance-associated macrophage protein 1		-0.124578	-0.00324115	-0.664301	0.525203	0.981485	-5.43954	5	-0.597512	0.564894	0.983605	0.248033	NO
P41274	Tumor necrosis factor ligand superfamily member 9		-0.478048	0.0890641	-2.72047	0.0262632	0.64996	-3.18182	4	-2.3489	0.0433829	0.704717	1.36268	NO
P42082	T-lymphocyte activation antigen CD86		0.109446	0.0847	0.719444	0.492374	0.981485	-5.4042	11	0.6691	0.520224	0.975454	0.283809	NO
P42125	Enoyl-CoA delta isomerase 1, mitochondrial		-0.0114163	0.0549265	-0.105977	0.918213	0.997472	-5.64571	48	-0.114225	0.911567	0.997217	0.0402112	NO
P42128	Forkhead box protein K1		0.0951247	0.0683655	1.33962	0.217226	0.900136	-4.861	18	1.10383	0.298305	0.928171	0.52534	NO
P42208	Septin-2		-0.0281282	0.0612886	-0.403958	0.696841	0.995409	-5.57148	101	-0.49122	0.635027	0.99199	0.197208	NO
P42227	Signal transducer and activator of transcription 3		0.0114274	0.0867777	0.178303	0.862924	0.997472	-5.63558	72	0.213964	0.835344	0.996829	0.0781348	NO
P42232	Signal transducer and activator of transcription 5B		0.0550207	0.0314349	0.586314	0.573853	0.992397	-5.48524	27	0.582055	0.574818	0.986272	0.240469	NO
P42567	Epidermal growth factor receptor substrate 15		-0.085172	0.0539092	-1.20325	0.263321	0.920397	-5.00015	71	-1.40662	0.193117	0.876297	0.714179	NO
P42669	Transcriptional activator protein Pur-alpha		0.131619	0.0495821	1.36376	0.209825	0.899313	-4.83543	33	1.40554	0.193428	0.876374	0.71348	NO
P42932	T-complex protein 1 subunit theta		0.0593179	0.0774953	0.831259	0.42997	0.971784	-5.3252	313	1.02338	0.332847	0.941405	0.477755	NO
P43024	Cytochrome c oxidase subunit 6A1, mitochondrial		-0.374913	-0.0619714	-2.33585	0.047767	0.699228	-3.66839	5	-2.00057	0.0764827	0.749625	1.11644	NO
P43247	DNA mismatch repair protein Msh2		0.0243833	0.0827382	0.365777	0.724028	0.995409	-5.58571	143	0.461742	0.655224	0.992925	0.18361	NO
P43274	Histone H1.4		-0.0549101	0.0950977	-0.287246	0.781234	0.996367	-5.61069	236	-0.310695	0.763107	0.992925	0.117414	NO
P43275	Histone H1.1		0.122523	-0.0392256	0.616083	0.554983	0.986547	-5.4684	7	0.579198	0.576663	0.986373	0.239078	NO
P43276	Histone H1.5		0.0352419	0.0610242	0.425108	0.681977	0.995409	-5.56301	115	0.497607	0.630692	0.990447	0.200183	NO
P43346	Deoxycytidine kinase		-0.0618161	0.14294	-0.636667	0.54215	0.985158	-5.45632	16	-0.56352	0.586845	0.986373	0.231477	NO
P43883	Perilipin-2		0.096257	-0.245659	0.365961	0.723896	0.995409	-5.58565	23	0.383045	0.710577	0.992925	0.148389	NO
P45376	Aldo-keto reductase family 1 member B1		0.0993747	0.0706531	1.18536	0.269933	0.924525	-5.0177	88	1.3659	0.205127	0.883768	0.687976	NO
P45377	Aldose reductase-related protein 2		-0.0366484	0.0264303	-0.154364	0.881151	0.997472	-5.6395	6	-0.148558	0.885178	0.997217	0.0529694	NO
P45481	Histone lysine acetyltransferase CREBBP		-0.0581595	0.075802	-0.52424	0.614342	0.995409	-5.51791	25	-0.523772	0.613089	0.988025	0.212476	NO
P45591	Cofilin-2		0.0818034	0.0807962	1.07534	0.313623	0.94013	-5.1217	61	1.21835	0.254065	0.906103	0.595055	NO
P45700	Mannosyl-oligosaccharide 1,2-alpha-mannosidase IA		-0.214307	0.128005	-0.83107	0.430071	0.971784	-5.32534	9	-0.829348	0.428355	0.968933	0.368196	NO
P45878	Peptidyl-prolyl cis-trans isomerase FKBP2		-0.168861	0.113029	-1.52935	0.164757	0.864214	-4.65356	25	-1.52715	0.16107	0.857073	0.792986	NO
P45952	Medium-chain specific acyl-CoA dehydrogenase, mitochondrial		-0.0635604	0.0534623	-0.553753	0.594903	0.995219	-5.5028	87	-0.612848	0.555145	0.980814	0.255594	NO
P46061	Ran GTPase-activating protein 1		-0.0935059	0.0798956	-0.716881	0.49387	0.981485	-5.4059	147	-0.791993	0.448735	0.970927	0.34801	NO
P46460	Vesicle-fusing ATPase		0.00495737	0.0760898	0.0784245	0.939419	0.997472	-5.64822	113	0.0997574	0.922724	0.997217	0.0349283	NO
P46467	Vacuolar protein sorting-associated protein 4B		0.0011644	0.0790192	0.0125577	0.990289	0.998276	-5.65119	79	0.0141601	0.989011	0.997821	0.0047988	NO
P46638	Ras-related protein Rab-11B		-0.000512591	0.0966238	-0.00516603	0.996005	0.998677	-5.65125	73	-0.0057549	0.995534	0.998484	0.00194398	NO
P46656	Adrenodoxin, mitochondrial		0.0584588	-0.00714037	0.484406	0.641099	0.995409	-5.53709	14	0.442912	0.668284	0.992925	0.175039	NO
P46664	Adenylosuccinate synthetase isozyme 2		0.102509	0.0406719	1.15188	0.282675	0.925929	-5.05009	129	1.33415	0.214926	0.883768	0.66771	NO
P46737	Lys-63-specific deubiquitinase BRCC36		0.256123	-0.0568258	1.90625	0.0931188	0.793506	-4.20699	12	1.74323	0.115264	0.805744	0.938307	NO
P46978	Dolichyl-diphosphooligosaccharide--protein glycosyltransferase subunit STT3A		0.0358339	0.122687	0.313739	0.761755	0.995409	-5.60292	62	0.342708	0.739687	0.992925	0.130952	NO
P47199	Quinone oxidoreductase		0.0833981	0.0496405	0.634031	0.543784	0.985158	-5.45789	43	0.675588	0.516283	0.975266	0.287112	NO
P47738	Aldehyde dehydrogenase, mitochondrial		0.00458242	0.0708876	0.0270947	0.979049	0.997472	-5.6509	244	0.0294629	0.977138	0.997217	0.0100439	NO
P47754	F-actin-capping protein subunit alpha-2		0.0871596	0.0640476	0.746726	0.476628	0.978127	-5.38581	46	0.800635	0.443964	0.970927	0.352653	NO
P47757	F-actin-capping protein subunit beta		-0.0399175	0.0902543	-0.445067	0.668084	0.995409	-5.55464	87	-0.506862	0.624436	0.989887	0.204512	NO
P47758	Signal recognition particle receptor subunit beta		-0.120021	0.0484042	-1.48372	0.176228	0.871842	-4.70475	47	-1.61393	0.141001	0.831515	0.850778	NO
P47791	Glutathione reductase, mitochondrial		-0.107214	0.0218337	-0.781864	0.456839	0.975668	-5.36128	20	-0.776547	0.457348	0.971798	0.339753	NO
P47802	Metaxin-1		-0.107679	0.0700772	-1.04124	0.328248	0.947877	-5.15249	47	-1.12172	0.291016	0.925537	0.536084	NO
P47809	Dual specificity mitogen-activated protein kinase kinase 4		-0.0559661	0.0631726	-0.687161	0.511433	0.981485	-5.42519	18	-0.595289	0.566316	0.983605	0.246941	NO
P47811	Mitogen-activated protein kinase 14		0.141376	0.0865892	2.00075	0.0804727	0.773362	-4.09019	49	2.21088	0.0543674	0.718363	1.26466	NO
P47811-3	Isoform 3 of Mitogen-activated protein kinase 14		0.12778	0.10083	1.32905	0.220533	0.901281	-4.87209	2	0.778295	0.456368	0.971798	0.340684	NO
P47856	Glutamine--fructose-6-phosphate aminotransferase [isomerizing] 1		0.0743864	0.0439229	1.00248	0.345505	0.951809	-5.18659	83	1.17891	0.268659	0.915309	0.570798	NO
P47857	ATP-dependent 6-phosphofructokinase, muscle type		-0.136036	0.0854975	-1.16496	0.277639	0.925929	-5.03751	48	-1.25272	0.241879	0.896623	0.616402	NO
[truncated: 4,190 more rows]

## Sheet: IncreasedInCellsWithParasite
Uniprot ID	Info	Gene Name
A0A0R4J027	Cis-aconitate decarboxylase	Acod1
A0A2I3BPX9	ETS-related transcription factor Elf-1	Ahnak2
A0A3Q8ICH0	60S ribosomal protein L21, putative	CGC20_14800
A0A3Q8IE68	Ras-related protein RAB1A, putative	CGC20_20775
A0A3Q8IFF2	CCT-eta	CGC20_23720
A0A3Q8IG52	60S acidic ribosomal protein P2, putative	CGC20_24150
A0A3Q8IJL9	CCT-alpha	CGC20_28025
A0A3Q8IVZ2	Chaperonin GroL	CGC20_28895
A0A3S7WNJ7	40S ribosomal protein S7	CGC20_35015
A0A3S7XBD2	Nascent polypeptide-associated complex subunit beta	CGC20_4385
A0A504X549	Alanine_aminotransferase/GeneDB:LmjF.12.0630	Cadm1
A0A504XW31	Dipeptidyl peptidase 3	Dennd4c
A0A7N9VR94	AHNAK nucleoprotein 2	Dhrs9
A6H8H2	DENN domain-containing protein 4C	Elf1
I3W8N6	Tubulin alpha chain (Fragment)	Fabp4
O08908	Phosphatidylinositol 3-kinase regulatory subunit beta	Hibadh
O55242	Sigma non-opioid intracellular receptor 1	Lats1
O70481	E3 ubiquitin-protein ligase UBR1	LdCL_270012700
P04117	Fatty acid-binding protein, adipocyte	LdCL_300043200
P20152	Vimentin	Lrpap1
P55302	Alpha-2-macroglobulin receptor-associated protein	Nubpl
P70196	TNF receptor-associated factor 6	Pgs1
Q3TAA7	Serine/threonine-protein kinase 11-interacting protein	Pik3r2
Q58NB6	Dehydrogenase/reductase SDR family member 9	Sigmar1
Q8BGC4	Prostaglandin reductase-3	Ssr1
Q8BGS3	Zinc finger protein with KRAB and SCAN domains 1	Stk11ip
Q8BHF7	CDP-diacylglycerol--glycerol-3-phosphate 3-phosphatidyltransferase, mitochondrial	Traf6
Q8BYR2	Serine/threonine-protein kinase LATS1	Ubr1
Q8R1J3	Zinc finger CCHC domain-containing protein 9	Vim
Q8R5M8	Cell adhesion molecule 1	Zadh2
Q99L13	3-hydroxyisobutyrate dehydrogenase, mitochondrial	Zcchc9
Q9CWD8	Iron-sulfur protein NUBPL	Zkscan1
Q9CY50	Translocon-associated protein subunit alpha

## Sheet: DecreasedInCellsWithParasite
Uniprot ID	Info	Gene Name
A0A1B0GSU0	Aldehyde dehydrogenase family 16 member A1	Adh5
A0A1W2P7A1	40S ribosomal protein S12	Aldh16a1
A2APR8	Mitotic checkpoint serine/threonine-protein kinase BUB1	Arpin
E9PY48	Condensin-2 complex subunit H2	Bcas3
E9Q4Y4	Centrosomal protein 192	Brf2
E9Q517	Sodium- and chloride-dependent glycine transporter 1	Btk
O35516	Neurogenic locus notch homolog protein 2	Bub1
O35864	COP9 signalosome complex subunit 5	Carm1
O70145	Neutrophil cytosol factor 2	Cep192
P21956	Lactadherin	Cfap298
P28474	Alcohol dehydrogenase class-3	Cops5
P35991	Tyrosine-protein kinase BTK	Cryl1
P56677	Suppressor of tumorigenicity 14 protein homolog	Cul2
P70387	Hereditary hemochromatosis protein homolog	Dnajb2
P70671	Interferon regulatory factor 3	Eri3
Q3UAW9	Transcription factor IIIB 50 kDa subunit	Gars1
Q3ULJ0	Glycerol-3-phosphate dehydrogenase 1-like protein	Gpalpp1
Q3UXU8	CST complex subunit STN1	Gpd1l
Q69ZC8	GPALPP motifs-containing protein 1	Hfe
Q6ZPE2	Myotubularin-related protein 5	Hsd17b11
Q80UK7	Spindle assembly abnormal protein 6 homolog	Irf3
Q80UW8	DNA-directed RNA polymerases I, II, and III subunit RPABC1	Lpp
Q8BFW7	Lipoma-preferred partner homolog	Mfge8
Q8BHJ5	F-box-like/WD repeat-containing protein TBL1XR1	Ncaph2
Q8BL95	Cilia- and flagella-associated protein 298	Ncf2
Q8BYP3	Rho-related GTP-binding protein RhoF	Necap2
Q8C460	ERI1 exoribonuclease 3	Notch2
Q8CCN5	BCAS3 microtubule associated cell migration factor	Polr2e
Q8VC51	Telomerase Cajal body protein 1	Rhof
Q91V83	TELO2-interacting protein 1 homolog	Rps12
Q91VW3	SH3 domain-binding glutamic acid-rich-like protein 3	Sass6
Q91VX9	Transmembrane protein 168	Sbf1
Q99JR8	SWI/SNF-related matrix-associated actin-dependent regulator of chromatin subfamily D member 2	Sh3bgrl3
Q99KP3	Lambda-crystallin homolog	Slc6a9
Q99PP9	Tripartite motif-containing protein 16	Smarcd2
Q9CWU4	UPF0690 protein C1orf52 homolog	St14
Q9CZD3	Glycine--tRNA ligase	Stn1
Q9D0A3	Arpin	Tbl1xr1
Q9D1J1	Adaptin ear-binding coat-associated protein 2	Tmem168
Q9D4H8	Cullin-2	Tnfaip8l2
Q9D8Y7	Tumor necrosis factor alpha-induced protein 8-like protein 2	Trim16
Q9EQ06	Estradiol 17-beta-dehydrogenase 11	Tti1
Q9QYI5	DnaJ homolog subfamily B member 2	Wdr13
Q9WVG6	Histone-arginine methyltransferase CARM1	Wrap53
S4R225	WD repeat-containing protein 13
